# Supplementary material for: Meta-omics reveals role of photosynthesis in microbially induced carbonate precipitation at a CO2-rich geyser
Source: ISME Commun. 2024 Dec 11;4(1):ycae139. doi: 10.1093/ismeco/ycae139 (PMC11760937; doi:10.1093/ismeco/ycae139)
Supplement: Supplementary_File_1_ycae139 [file supplementary_file_1_ycae139.xlsx]

## Sheet: Sheet1
Name	Site	Completeness	Completeness_Model_Used	Contamination	StrainHeterogeneity	ContaminationCorrected	GenomeSize	#tRNA	domain	phylum	class	order	family	genus	species	Included in tree
CG-1_bin.101	CG-1	91.95	Neural Network (Specific Model)	4.28	12.9	3.72788	3577204	19	d__Bacteria	p__Proteobacteria	c__Alphaproteobacteria	o__Rhodobacterales	f__Rhodobacteraceae	g__Roseicyclus	s__	Yes
CG-1_bin.102	CG-1	96.6	Gradient Boost (General Model)	2.55	28.57	1.82146	3211385	19	d__Bacteria	p__Proteobacteria	c__Gammaproteobacteria	o__Burkholderiales	f__Burkholderiaceae	g__Rhodoferax	s__Rhodoferax sp002789915	Yes
CG-1_bin.105	CG-1	95.75	Neural Network (Specific Model)	1.46	25	1.095	5527671	18	d__Bacteria	p__Bacteroidota	c__Bacteroidia	o__Cytophagales	f__Cyclobacteriaceae	g__Algoriphagus	s__	Yes
CG-1_bin.108	CG-1	63.59	Neural Network (Specific Model)	0.65	66.67	0.216645	2055912	19	d__Bacteria	p__Proteobacteria	c__Alphaproteobacteria	o__Sphingomonadales	f__Sphingomonadaceae	g__Erythrobacter	s__	Yes
CG-1_bin.11	CG-1	68.52	Gradient Boost (General Model)	0.13	0	0.13	423967	14	d__Bacteria	p__Patescibacteria	c__Paceibacteria	o__UBA9983_A	f__JAACPR01	g__JAACPR01	s__JAACPR01 sp009995365	Yes
CG-1_bin.111	CG-1	99.84	Gradient Boost (General Model)	0.34	0	0.34	781680	20	d__Bacteria	p__Patescibacteria	c__Paceibacteria	o__UBA9983_A	f__SW-6-46-9	g__	s__	Yes
CG-1_bin.113	CG-1	95.94	Gradient Boost (General Model)	0.7	100	0	3578888	19	d__Bacteria	p__Bacteroidota	c__Bacteroidia	o__Bacteroidales	f__F082	g__UBA5536	s__	Yes
CG-1_bin.114	CG-1	99.97	Neural Network (Specific Model)	0	0	0	3364201	19	d__Bacteria	p__Cyanobacteria	c__Cyanobacteriia	o__Cyanobacteriales	f__Cyanobacteriaceae	g__Geminocystis	s__Geminocystis sp009993045	Yes
CG-1_bin.115	CG-1	96.61	Gradient Boost (General Model)	0.19	0	0.19	1356466	20	d__Bacteria	p__Patescibacteria	c__Gracilibacteria	o__UBA4473	f__UBA4473	g__JAACPJ01	s__JAACPJ01 sp009995455	Yes
CG-1_bin.117	CG-1	94.45	Neural Network (Specific Model)	1.54	0	1.54	3310354	18	d__Bacteria	p__Proteobacteria	c__Alphaproteobacteria	o__Rhodobacterales	f__Rhodobacteraceae	g__JAACUH01	s__JAACUH01 sp009993005	Yes
CG-1_bin.124	CG-1	96.4	Neural Network (Specific Model)	0	0	0	4761725	18	d__Bacteria	p__Cyanobacteria	c__Cyanobacteriia	o__Cyanobacteriales	f__Microcoleaceae	g__Planktothrix	s__Planktothrix sp001873365	Yes
CG-1_bin.130	CG-1	89.91	Gradient Boost (General Model)	0.1	0	0.1	2963847	20	d__Bacteria	p__Planctomycetota	c__UBA1135	o__UBA1135	f__UBA1135	g__GCA-2746235	s__	Yes
CG-1_bin.132	CG-1	99.18	Neural Network (Specific Model)	2.12	50	1.06	4491471	22	d__Bacteria	p__Actinobacteriota	c__Acidimicrobiia	o__Acidimicrobiales	f__Ilumatobacteraceae	g__Ilumatobacter_A	s__	Yes
CG-1_bin.133	CG-1	99.8	Neural Network (Specific Model)	0.02	0	0.02	2884256	20	d__Bacteria	p__Proteobacteria	c__Alphaproteobacteria	o__Sphingomonadales	f__Sphingomonadaceae	g__Polymorphobacter	s__	Yes
CG-1_bin.134	CG-1	99.38	Neural Network (Specific Model)	0.01	0	0.01	2721196	18	d__Bacteria	p__Bacteroidota	c__Bacteroidia	o__Flavobacteriales	f__Flavobacteriaceae	g__UM-FILTER-40-17	s__UM-FILTER-40-17 sp002790195	Yes
CG-1_bin.136	CG-1	99.54	Gradient Boost (General Model)	2.17	50	1.085	3377120	20	d__Bacteria	p__Bacteroidota	c__Bacteroidia	o__Flavobacteriales	f__Vicingaceae	g__BRH-c54	s__BRH-c54 sp000961845	Yes
CG-1_bin.139	CG-1	95.1	Gradient Boost (General Model)	2.4	0	2.4	5495369	15	d__Bacteria	p__Cyanobacteria	c__Cyanobacteriia	o__Phormidesmiales	f__Phormidesmiaceae	g__Nodosilinea	s__	Yes
CG-1_bin.140	CG-1	89.54	Neural Network (Specific Model)	0.76	12.5	0.665	2721251	18	d__Bacteria	p__Proteobacteria	c__Alphaproteobacteria	o__Sphingomonadales	f__Sphingomonadaceae	g__Erythrobacter	s__Erythrobacter sp009995225	Yes
CG-1_bin.142	CG-1	88.69	Neural Network (Specific Model)	0.81	0	0.81	3643487	14	d__Bacteria	p__Bacteroidota	c__Bacteroidia	o__Flavobacteriales	f__Crocinitomicaceae	g__UBA4466	s__	Yes
CG-1_bin.147	CG-1	84.66	Neural Network (Specific Model)	0.1	66.67	0.03333	2316538	19	d__Bacteria	p__Proteobacteria	c__Alphaproteobacteria	o__Sphingomonadales	f__Sphingomonadaceae	g__Alteraurantiacibacter	s__	Yes
CG-1_bin.150	CG-1	95.1	Neural Network (Specific Model)	0.95	0	0.95	3298011	18	d__Bacteria	p__Proteobacteria	c__Alphaproteobacteria	o__Rhodobacterales	f__Rhodobacteraceae	g__Nioella	s__Nioella sp002783145	Yes
CG-1_bin.151	CG-1	85.73	Neural Network (Specific Model)	2.02	20	1.616	2523934	20	d__Bacteria	p__Proteobacteria	c__Alphaproteobacteria	o__Sphingomonadales	f__Sphingomonadaceae	g__Erythrobacter	s__	Yes
CG-1_bin.156	CG-1	93.79	Gradient Boost (General Model)	1.31	50	0.655	3515777	19	d__Bacteria	p__Proteobacteria	c__Alphaproteobacteria	o__Rhodobacterales	f__Rhodobacteraceae	g__Pikeienuella	s__	Yes
CG-1_bin.158	CG-1	70.27	Neural Network (Specific Model)	0.05	0	0.05	496462	12	d__Bacteria	p__Patescibacteria	c__Saccharimonadia	o__Saccharimonadales	f__UBA1020	g__UBA1020	s__	Yes
CG-1_bin.16	CG-1	86.82	Gradient Boost (General Model)	0.47	0	0.47	3105146	15	d__Bacteria	p__Planctomycetota	c__Phycisphaerae	o__Phycisphaerales	f__Zrk34	g__	s__	Yes
CG-1_bin.160	CG-1	95.5	Gradient Boost (General Model)	0.01	0	0.01	3646176	21	d__Bacteria	p__Actinobacteriota	c__Acidimicrobiia	o__Acidimicrobiales	f__Microtrichaceae	g__	s__	Yes
CG-1_bin.162	CG-1	97.75	Neural Network (Specific Model)	0.29	0	0.29	2438869	18	d__Bacteria	p__Bacteroidota	c__Bacteroidia	o__Flavobacteriales	f__Flavobacteriaceae	g__CG1-02-35-72	s__CG1-02-35-72 sp002793215	Yes
CG-1_bin.166	CG-1	94.78	Gradient Boost (General Model)	4.08	0	4.08	6714795	21	d__Bacteria	p__Eremiobacterota	c__Xenobia	o__Xenobiales	f__JADMJV01	g__	s__	Yes
CG-1_bin.168	CG-1	86.76	Neural Network (Specific Model)	0.01	27.27	0.007273	2965395	17	d__Bacteria	p__Proteobacteria	c__Alphaproteobacteria	o__Rhodobacterales	f__Rhodobacteraceae	g__Roseovarius	s__	Yes
CG-1_bin.169	CG-1	99.31	Gradient Boost (General Model)	0.12	0	0.12	3155577	19	d__Bacteria	p__Verrucomicrobiota	c__Verrucomicrobiae	o__Opitutales	f__DSM-45221	g__	s__	Yes
CG-1_bin.173	CG-1	100	Gradient Boost (General Model)	0.07	0	0.07	3341283	20	d__Bacteria	p__Bacteroidota	c__Kapabacteria	o__Kapabacteriales	f__UBA2268	g__PGYR01	s__PGYR01 sp002839765	Yes
CG-1_bin.176	CG-1	99.95	Neural Network (Specific Model)	0.58	0	0.58	2584271	18	d__Bacteria	p__Proteobacteria	c__Alphaproteobacteria	o__Micavibrionales	f__Micavibrionaceae	g__UBA6147	s__	Yes
CG-1_bin.178	CG-1	100	Neural Network (Specific Model)	0.48	0	0.48	3851466	20	d__Bacteria	p__Deinococcota	c__Deinococci	o__Deinococcales	f__Trueperaceae	g__	s__	Yes
CG-1_bin.18	CG-1	95.82	Neural Network (Specific Model)	0.43	0	0.43	1789394	16	d__Bacteria	p__Proteobacteria	c__Alphaproteobacteria	o__Micavibrionales	f__Micavibrionaceae	g__GCA-2708415	s__GCA-2708415 sp009995595	Yes
CG-1_bin.184	CG-1	79.61	Neural Network (Specific Model)	1.46	25	1.095	2914763	14	d__Bacteria	p__Actinobacteriota	c__Rubrobacteria	o__Rubrobacterales	f__Rubrobacteraceae	g__SIRX01	s__	Yes
CG-1_bin.186	CG-1	57.41	Gradient Boost (General Model)	0.19	0	0.19	1080422	14	d__Bacteria	p__Verrucomicrobiota	c__Kiritimatiellae	o__Kiritimatiellales	f__Pontiellaceae	g__UBA5540	s__	Yes
CG-1_bin.187	CG-1	100	Gradient Boost (General Model)	1.74	0	1.74	1193418	20	d__Bacteria	p__Patescibacteria	c__Gracilibacteria	o__1-14-2-50-48-13	f__1-14-2-50-48-13	g__1-14-2-50-48-13	s__	Yes
CG-1_bin.188	CG-1	99.49	Neural Network (Specific Model)	0.2	0	0.2	2968838	19	d__Bacteria	p__Proteobacteria	c__Gammaproteobacteria	o__Xanthomonadales	f__Wenzhouxiangellaceae	g__JAHJQV01	s__	Yes
CG-1_bin.190	CG-1	93.82	Gradient Boost (General Model)	0.05	0	0.05	1265481	19	d__Bacteria	p__Proteobacteria	c__Alphaproteobacteria	o__Paracaedibacterales	f__UBA11393	g__UBA11393	s__	Yes
CG-1_bin.192	CG-1	95.29	Gradient Boost (General Model)	1.09	0	1.09	5432088	19	d__Bacteria	p__Proteobacteria	c__Gammaproteobacteria	o__Burkholderiales	f__Burkholderiaceae	g__	s__	Yes
CG-1_bin.193	CG-1	96.16	Neural Network (Specific Model)	0.24	0	0.24	2858315	17	d__Bacteria	p__Proteobacteria	c__Alphaproteobacteria	o__Parvibaculales	f__CGMCC-115125	g__	s__	Yes
CG-1_bin.196	CG-1	89.91	Gradient Boost (General Model)	2.4	0	2.4	5638369	21	d__Bacteria	p__Myxococcota_A	c__UBA796	o__UBA796	f__GCA-2862545	g__REDI01	s__	Yes
CG-1_bin.197	CG-1	98.62	Neural Network (Specific Model)	0.56	0	0.56	4077197	20	d__Bacteria	p__Bacteroidota	c__Bacteroidia	o__Cytophagales	f__Spirosomaceae	g__	s__	Yes
CG-1_bin.199	CG-1	90.56	Neural Network (Specific Model)	0.07	0	0.07	2989043	17	d__Bacteria	p__Proteobacteria	c__Gammaproteobacteria	o__Xanthomonadales	f__Xanthomonadaceae	g__GCA-002840015	s__GCA-002840015 sp002782905	Yes
CG-1_bin.20	CG-1	57.87	Gradient Boost (General Model)	1.01	66.67	0.336633	2119520	12	d__Bacteria	p__Proteobacteria	c__Alphaproteobacteria	o__Rhodobacterales	f__Rhodobacteraceae	g__Loktanella	s__	Yes
CG-1_bin.25	CG-1	85.64	Gradient Boost (General Model)	0.38	0	0.38	541905	19	d__Bacteria	p__Patescibacteria	c__Paceibacteria	o__UBA9983_A	f__UBA1006	g__UBA1006	s__	Yes
CG-1_bin.28	CG-1	91.27	Gradient Boost (General Model)	0.14	0	0.14	3509027	17	d__Bacteria	p__Verrucomicrobiota	c__Verrucomicrobiae	o__Chthoniobacterales	f__Terrimicrobiaceae	g__QYQL01	s__	Yes
CG-1_bin.3	CG-1	99.84	Neural Network (Specific Model)	0.02	0	0.02	3074967	19	d__Bacteria	p__Bacteroidota	c__Bacteroidia	o__Bacteroidales	f__Paludibacteraceae	g__Paludibacter	s__Paludibacter sp001873635	Yes
CG-1_bin.31	CG-1	97.75	Gradient Boost (General Model)	1.57	75	0.3925	4565981	21	d__Bacteria	p__Chloroflexota	c__Anaerolineae	o__Caldilineales	f__Caldilineaceae	g__JAGNDO01	s__	Yes
CG-1_bin.34	CG-1	56.86	Neural Network (Specific Model)	2.54	73.33	0.677418	2863737	14	d__Bacteria	p__Proteobacteria	c__Alphaproteobacteria	o__Rhizobiales	f__Rhizobiaceae	g__Aurantimonas	s__	Yes
CG-1_bin.35	CG-1	95.1	Neural Network (Specific Model)	3.35	63.33	1.22845	2909966	19	d__Bacteria	p__Proteobacteria	c__Alphaproteobacteria	o__Sphingomonadales	f__Sphingomonadaceae	g__Erythrobacter	s__	Yes
CG-1_bin.37	CG-1	89.29	Neural Network (Specific Model)	0.07	0	0.07	3023383	19	d__Bacteria	p__Verrucomicrobiota	c__Verrucomicrobiae	o__Opitutales	f__DSM-45221	g__WN38	s__	Yes
CG-1_bin.38	CG-1	97.98	Gradient Boost (General Model)	2.41	0	2.41	4997556	21	d__Bacteria	p__Actinobacteriota	c__Acidimicrobiia	o__Acidimicrobiales	f__SZUA-35	g__	s__	Yes
CG-1_bin.4	CG-1	99.96	Neural Network (Specific Model)	1.15	0	1.15	2944694	18	d__Bacteria	p__Proteobacteria	c__Alphaproteobacteria	o__Sphingomonadales	f__Sphingomonadaceae	g__Novosphingopyxis	s__	Yes
CG-1_bin.40	CG-1	99.99	Neural Network (Specific Model)	1	0	1	2885562	19	d__Bacteria	p__Bacteroidota	c__Bacteroidia	o__Flavobacteriales	f__Flavobacteriaceae	g__Polaribacter	s__Polaribacter sp001873065	Yes
CG-1_bin.41	CG-1	81.2	Neural Network (Specific Model)	0.8	25	0.6	2684723	19	d__Bacteria	p__Proteobacteria	c__Alphaproteobacteria	o__Rhodobacterales	f__Rhodobacteraceae	g__Roseovarius	s__	Yes
CG-1_bin.43	CG-1	93.44	Gradient Boost (General Model)	0.12	0	0.12	4341705	19	d__Bacteria	p__Bacteroidota	c__Bacteroidia	o__Chitinophagales	f__CAIOSU01	g__CAIOSU01	s__	Yes
CG-1_bin.44	CG-1	91.86	Gradient Boost (General Model)	0.23	0	0.23	4198859	20	d__Bacteria	p__Verrucomicrobiota	c__Verrucomicrobiae	o__Verrucomicrobiales	f__SLCJ01	g__JAAGVW01	s__	Yes
CG-1_bin.45	CG-1	77.37	Gradient Boost (General Model)	0.06	0	0.06	580414	13	d__Bacteria	p__Patescibacteria	c__Paceibacteria	o__UBA9983_A	f__UBA918	g__OLB19	s__	Yes
CG-1_bin.46	CG-1	96.68	Gradient Boost (General Model)	0	0	0	4445370	21	d__Bacteria	p__Acidobacteriota	c__Acidobacteriae	o__Bryobacterales	f__Bryobacteraceae	g__JACTMJ01	s__	Yes
CG-1_bin.49	CG-1	90.73	Neural Network (Specific Model)	10.85	8.43	9.93534	4013176	20	d__Bacteria	p__Proteobacteria	c__Alphaproteobacteria	o__Sphingomonadales	f__Sphingomonadaceae	g__Qipengyuania	s__Qipengyuania sp009993605	Yes
CG-1_bin.50	CG-1	99.06	Gradient Boost (General Model)	2.68	15.38	2.26782	3986373	21	d__Bacteria	p__Actinobacteriota	c__Actinomycetia	o__Mycobacteriales	f__SCTD01	g__SCTD01	s__	Yes
CG-1_bin.51	CG-1	97.27	Neural Network (Specific Model)	1.01	6.67	0.942633	3416224	19	d__Bacteria	p__Proteobacteria	c__Alphaproteobacteria	o__Rhodobacterales	f__Rhodobacteraceae	g__Pararhodobacter	s__	Yes
CG-1_bin.55	CG-1	91.75	Neural Network (Specific Model)	1.1	0	1.1	5314395	16	d__Bacteria	p__Bacteroidota	c__Bacteroidia	o__Cytophagales	f__Cyclobacteriaceae	g__Cyclobacterium	s__Cyclobacterium amurskyense	Yes
CG-1_bin.56	CG-1	79.98	Gradient Boost (General Model)	0.18	0	0.18	2454989	16	d__Bacteria	p__Bacteroidota	c__Bacteroidia	o__Flavobacteriales	f__Vicingaceae	g__BRH-c54	s__BRH-c54 sp002770955	Yes
CG-1_bin.63	CG-1	88.54	Neural Network (Specific Model)	0	33.33	0	3058577	20	d__Bacteria	p__Proteobacteria	c__Alphaproteobacteria	o__Rhodobacterales	f__Rhodobacteraceae	g__Fluviibacterium	s__	Yes
CG-1_bin.65	CG-1	98.51	Neural Network (Specific Model)	0.33	0	0.33	3834439	18	d__Bacteria	p__Bacteroidota	c__Bacteroidia	o__Flavobacteriales	f__Flavobacteriaceae	g__Psychroflexus	s__	Yes
CG-1_bin.66	CG-1	97.51	Gradient Boost (General Model)	0.01	0	0.01	3005468	19	d__Bacteria	p__Verrucomicrobiota	c__Verrucomicrobiae	o__Opitutales	f__Verruco-01	g__	s__	Yes
CG-1_bin.67	CG-1	88.36	Neural Network (Specific Model)	0.48	0	0.48	3998596	17	d__Bacteria	p__Bacteroidota	c__Bacteroidia	o__Cytophagales	f__Bernardetiaceae	g__Bernardetia	s__Bernardetia sp002784125	Yes
CG-1_bin.69	CG-1	81.99	Neural Network (Specific Model)	1.11	33.33	0.740037	2771388	18	d__Bacteria	p__Proteobacteria	c__Alphaproteobacteria	o__Rhodobacterales	f__Rhodobacteraceae	g__Roseovarius	s__	Yes
CG-1_bin.70	CG-1	89.51	Gradient Boost (General Model)	0.36	0	0.36	3911998	16	d__Bacteria	p__Verrucomicrobiota	c__Verrucomicrobiae	o__Verrucomicrobiales	f__Akkermansiaceae	g__Haloferula	s__	Yes
CG-1_bin.72	CG-1	95.49	Neural Network (Specific Model)	1.35	20	1.08	1933778	19	d__Bacteria	p__Proteobacteria	c__Alphaproteobacteria	o__Micavibrionales	f__Micavibrionaceae	g__UBA2137	s__	Yes
CG-1_bin.73	CG-1	90.33	Neural Network (Specific Model)	0.11	0	0.11	3188330	18	d__Bacteria	p__Bacteroidota	c__Bacteroidia	o__Flavobacteriales	f__Flavobacteriaceae	g__Winogradskyella	s__	Yes
CG-1_bin.74	CG-1	73.65	Neural Network (Specific Model)	1.13	85.71	0.161477	2255264	15	d__Bacteria	p__Proteobacteria	c__Alphaproteobacteria	o__Rhodobacterales	f__Rhodobacteraceae	g__Pseudorhodobacter_B	s__	Yes
CG-1_bin.82	CG-1	100	Gradient Boost (General Model)	0.1	0	0.1	3219117	20	d__Bacteria	p__Actinobacteriota	c__Actinomycetia	o__Propionibacteriales	f__Propionibacteriaceae	g__	s__	Yes
CG-1_bin.84	CG-1	98.45	Neural Network (Specific Model)	1.15	0	1.15	3325939	19	d__Bacteria	p__Actinobacteriota	c__Actinomycetia	o__Propionibacteriales	f__Nocardioidaceae	g__Marmoricola_A	s__	Yes
CG-1_bin.85	CG-1	72.24	Neural Network (Specific Model)	1.24	0	1.24	5110653	15	d__Bacteria	p__Planctomycetota	c__Planctomycetia	o__Pirellulales	f__Pirellulaceae	g__Roseimaritima	s__	Yes
CG-1_bin.88	CG-1	86.4	Neural Network (Specific Model)	0.67	0	0.67	2781056	19	d__Bacteria	p__Bacteroidota	c__Bacteroidia	o__Flavobacteriales	f__Flavobacteriaceae	g__Yeosuana	s__Yeosuana sp002784145	Yes
CG-1_bin.9	CG-1	99.27	Neural Network (Specific Model)	0.12	0	0.12	2069127	20	d__Bacteria	p__Proteobacteria	c__Alphaproteobacteria	o__Micavibrionales	f__Micavibrionaceae	g__UBA1573	s__UBA1573 sp001871905	Yes
CG-1_bin.90	CG-1	90.29	Neural Network (Specific Model)	0.03	50	0.015	2354017	17	d__Bacteria	p__Bacteroidota	c__Bacteroidia	o__Flavobacteriales	f__Flavobacteriaceae	g__Planktosalinus	s__Planktosalinus sp001873105	Yes
CG-1_bin.91	CG-1	68.14	Gradient Boost (General Model)	0.61	0	0.61	3280304	15	d__Bacteria	p__Verrucomicrobiota	c__Verrucomicrobiae	o__Opitutales	f__Opitutaceae	g__Cephaloticoccus	s__	Yes
CG-1_bin.93	CG-1	97.7	Gradient Boost (General Model)	0.05	0	0.05	4048101	18	d__Bacteria	p__Verrucomicrobiota	c__Verrucomicrobiae	o__Opitutales	f__Verruco-01	g__CK1056	s__	Yes
CG-1_bin.95	CG-1	97.04	Gradient Boost (General Model)	0.67	0	0.67	3972847	20	d__Bacteria	p__Verrucomicrobiota	c__Verrucomicrobiae	o__Verrucomicrobiales	f__Akkermansiaceae	g__Luteolibacter	s__	Yes
CG-1_bin.98	CG-1	99.45	Neural Network (Specific Model)	1.26	33.33	0.840042	2937528	19	d__Bacteria	p__Proteobacteria	c__Alphaproteobacteria	o__Rhodobacterales	f__Rhodobacteraceae	g__Roseinatronobacter	s__	Yes
CG-1_bin.1	CG-1	4.71	Neural Network (Specific Model)	0	0	0	205308	3	Unclassified Bacteria							No
CG-1_bin.10	CG-1	77.05	Gradient Boost (General Model)	1.01	0	1.01	980985	21	d__Bacteria	p__Patescibacteria	c__JAEDAM01	o__Absconditabacterales	f__X112	g__	s__	No
CG-1_bin.100	CG-1	8.29	Neural Network (Specific Model)	0	0	0	292561	4	Unclassified Bacteria							No
CG-1_bin.103	CG-1	45.07	Neural Network (Specific Model)	0.14	0	0.14	3383351	13	d__Bacteria	p__Planctomycetota	c__Planctomycetia	o__Pirellulales	f__Pirellulaceae	g__Aureliella	s__	No
CG-1_bin.104	CG-1	17.56	Neural Network (Specific Model)	0	0	0	790875	6	d__Bacteria	p__Bacteroidota	c__Bacteroidia	o__Flavobacteriales	f__Flavobacteriaceae	g__Maribacter	s__	No
CG-1_bin.106	CG-1	99.69	Neural Network (Specific Model)	5.27	71.88	1.48192	3390618	20	d__Bacteria	p__Proteobacteria	c__Alphaproteobacteria	o__Sphingomonadales	f__Sphingomonadaceae	g__Parasphingorhabdus	s__	No
CG-1_bin.107	CG-1	93.78	Neural Network (Specific Model)	3.11	93.33	0.207437	2961327	17	d__Bacteria	p__Proteobacteria	c__Alphaproteobacteria	o__Sphingomonadales	f__Sphingomonadaceae	g__Parasphingorhabdus	s__Parasphingorhabdus sp002783865	No
CG-1_bin.109	CG-1	14.17	Neural Network (Specific Model)	0	0	0	516295	4	Unclassified Bacteria							No
CG-1_bin.110	CG-1	10.15	Neural Network (Specific Model)	0.08	0	0.08	468299	11	Unclassified Bacteria							No
CG-1_bin.112	CG-1	19.19	Neural Network (Specific Model)	0.01	0	0.01	1026397	7	d__Bacteria	p__Planctomycetota	c__Planctomycetia	o__Planctomycetales	f__Planctomycetaceae	g__	s__	No
CG-1_bin.116	CG-1	93.14	Neural Network (Specific Model)	0.38	50	0.19	3574802	18	d__Bacteria	p__Proteobacteria	c__Alphaproteobacteria	o__Parvibaculales	f__Parvibaculaceae	g__Parvibaculum	s__	No
CG-1_bin.118	CG-1	24.71	Neural Network (Specific Model)	0.06	0	0.06	1007646	8	d__Bacteria	p__Bacteroidota	c__Bacteroidia	o__Bacteroidales	f__Marinilabiliaceae	g__Saccharicrinis	s__	No
CG-1_bin.119	CG-1	88.7	Neural Network (Specific Model)	0.4	0	0.4	3428990	18	d__Bacteria	p__Proteobacteria	c__Alphaproteobacteria	o__Rhizobiales	f__Devosiaceae	g__Devosia	s__Devosia sp018334155	No
CG-1_bin.12	CG-1	24.02	Neural Network (Specific Model)	0.09	0	0.09	1206441	5	d__Bacteria	p__Proteobacteria	c__Alphaproteobacteria	o__Rhizobiales	f__Rhizobiaceae	g__Hoeflea	s__	No
CG-1_bin.120	CG-1	76.84	Neural Network (Specific Model)	10.63	68.12	3.38884	2585327	17	d__Bacteria	p__Proteobacteria	c__Alphaproteobacteria	o__Sphingomonadales	f__Sphingomonadaceae	g__Erythrobacter	s__	No
CG-1_bin.121	CG-1	5.81	Neural Network (Specific Model)	0.08	0	0.08	226631	3	Unclassified							No
CG-1_bin.122	CG-1	7.19	Neural Network (Specific Model)	0	0	0	298523	3	Unclassified Bacteria							No
CG-1_bin.123	CG-1	10.45	Neural Network (Specific Model)	1.57	83.33	0.261719	375501	5	Unclassified Bacteria							No
CG-1_bin.125	CG-1	9.93	Neural Network (Specific Model)	0	0	0	431283	3	d__Bacteria	p__Verrucomicrobiota	c__Verrucomicrobiae	o__Verrucomicrobiales	f__Akkermansiaceae	g__Luteolibacter	s__	No
CG-1_bin.126	CG-1	56.32	Neural Network (Specific Model)	6.71	28.57	4.79295	2897019	8	d__Bacteria	p__Proteobacteria	c__Alphaproteobacteria	o__Rhizobiales	f__Rhizobiaceae	g__Hoeflea	s__	No
CG-1_bin.127	CG-1	66.15	Gradient Boost (General Model)	0.87	0	0.87	2148066	14	d__Bacteria	p__Proteobacteria	c__Alphaproteobacteria	o__Rhodospirillales	f__Casp-alpha2	g__UBA1479	s__	No
CG-1_bin.128	CG-1	70.75	Neural Network (Specific Model)	0.3	33.33	0.20001	2533890	16	d__Bacteria	p__Proteobacteria	c__Alphaproteobacteria	o__Sphingomonadales	f__Sphingomonadaceae	g__Parasphingorhabdus	s__Parasphingorhabdus sp018067055	No
CG-1_bin.129	CG-1	89.8	Gradient Boost (General Model)	1.29	0	1.29	3191286	19	d__Bacteria	p__Proteobacteria	c__Gammaproteobacteria	o__Competibacterales	f__Competibacteraceae	g__Contendobacter	s__	No
CG-1_bin.13	CG-1	83.72	Neural Network (Specific Model)	1.85	15.79	1.55789	1864070	15	d__Bacteria	p__Proteobacteria	c__Gammaproteobacteria	o__Burkholderiales	f__Gallionellaceae	g__Sideroxydans	s__	No
CG-1_bin.131	CG-1	51.15	Gradient Boost (General Model)	0.29	0	0.29	376126	10	d__Bacteria	p__Patescibacteria	c__Saccharimonadia	o__Saccharimonadales	f__DTSZ01	g__DTSZ01	s__	No
CG-1_bin.135	CG-1	32.65	Neural Network (Specific Model)	0.21	0	0.21	2465514	6	d__Bacteria	p__Bacteroidota	c__Bacteroidia	o__Bacteroidales	f__Prolixibacteraceae	g__Draconibacterium	s__	No
CG-1_bin.137	CG-1	83.54	Neural Network (Specific Model)	0.92	0	0.92	2804621	17	d__Bacteria	p__Spirochaetota	c__Spirochaetia	o__DSM-27196	f__Salinispiraceae	g__SKVS01	s__SKVS01 sp009991955	No
CG-1_bin.138	CG-1	6.11	Neural Network (Specific Model)	0.01	0	0.01	262024	4	Unclassified Bacteria							No
CG-1_bin.14	CG-1	12.4	Neural Network (Specific Model)	0	0	0	321696	5	d__Bacteria	p__Desulfobacterota	c__Desulfobulbia	o__Desulfobulbales	f__Desulfocapsaceae	g__Desulforhopalus	s__	No
CG-1_bin.141	CG-1	94.84	Neural Network (Specific Model)	1.7	26.67	1.24661	4020998	19	d__Bacteria	p__Proteobacteria	c__Alphaproteobacteria	o__Rhodobacterales	f__Rhodobacteraceae	g__Flavimaricola	s__	No
CG-1_bin.143	CG-1	91.25	Neural Network (Specific Model)	0.04	0	0.04	1977870	18	d__Bacteria	p__Proteobacteria	c__Gammaproteobacteria	o__Thiomicrospirales	f__Thiomicrospiraceae	g__Hydrogenovibrio	s__Hydrogenovibrio sp002779995	No
CG-1_bin.144	CG-1	70.66	Neural Network (Specific Model)	0.53	50	0.265	1935664	14	d__Bacteria	p__Proteobacteria	c__Alphaproteobacteria	o__Sphingomonadales	f__Sphingomonadaceae	g__Alteriqipengyuania	s__Alteriqipengyuania sp009993635	No
CG-1_bin.145	CG-1	11.68	Neural Network (Specific Model)	0	0	0	342884	1	d__Bacteria	p__Desulfobacterota	c__Desulfobulbia	o__Desulfobulbales	f__Desulfocapsaceae	g__Desulforhopalus	s__	No
CG-1_bin.146	CG-1	88.76	Gradient Boost (General Model)	1.57	23.08	1.20764	2124836	16	d__Bacteria	p__Proteobacteria	c__Alphaproteobacteria	o__Micavibrionales	f__UBA2020	g__CSBR16-224	s__	No
CG-1_bin.148	CG-1	89.33	Gradient Boost (General Model)	0.61	0	0.61	4473979	19	d__Bacteria	p__Bacteroidota	c__Rhodothermia	o__Rhodothermales	f__Rubricoccaceae	g__	s__	No
CG-1_bin.149	CG-1	56.04	Neural Network (Specific Model)	0.43	0	0.43	2275429	16	d__Bacteria	p__Proteobacteria	c__Alphaproteobacteria	o__Rhodobacterales	f__Rhodobacteraceae	g__JAACUH01	s__	No
CG-1_bin.15	CG-1	73.51	Neural Network (Specific Model)	2.42	0	2.42	3587138	18	d__Bacteria	p__Proteobacteria	c__Alphaproteobacteria	o__Rhodobacterales	f__Rhodobacteraceae	g__Sulfitobacter	s__	No
CG-1_bin.152	CG-1	8.19	Neural Network (Specific Model)	0.45	0	0.45	400707	3	Unclassified Bacteria							No
CG-1_bin.153	CG-1	80.88	Neural Network (Specific Model)	3.34	0	3.34	4164711	17	d__Bacteria	p__Proteobacteria	c__Alphaproteobacteria	o__Rhizobiales	f__Rhizobiaceae	g__Hoeflea	s__	No
CG-1_bin.154	CG-1	5.35	Neural Network (Specific Model)	0	0	0	223815	1	Unclassified Bacteria							No
CG-1_bin.155	CG-1	6.69	Neural Network (Specific Model)	0	0	0	235253	2	Unclassified Bacteria							No
CG-1_bin.157	CG-1	96.07	Neural Network (Specific Model)	0.15	100	0	3492892	20	d__Bacteria	p__Proteobacteria	c__Alphaproteobacteria	o__Rhodobacterales	f__Rhodobacteraceae	g__Oceaniglobus	s__Oceaniglobus sp009992615	No
CG-1_bin.159	CG-1	27.24	Neural Network (Specific Model)	0.01	0	0.01	1040781	6	d__Bacteria	p__Bacteroidota	c__Bacteroidia	o__Cytophagales	f__Cyclobacteriaceae	g__Roseivirga	s__Roseivirga sp002786855	No
CG-1_bin.161	CG-1	30.85	Neural Network (Specific Model)	0.19	0	0.19	1124750	11	d__Bacteria	p__Proteobacteria	c__Alphaproteobacteria	o__Rhodobacterales	f__Rhodobacteraceae	g__Rubrimonas	s__	No
CG-1_bin.163	CG-1	99.11	Gradient Boost (General Model)	0.95	0	0.95	2403767	18	d__Bacteria	p__Proteobacteria	c__Alphaproteobacteria	o__Micavibrionales	f__UBA2020	g__UBA2020	s__	No
CG-1_bin.164	CG-1	40.15	Gradient Boost (General Model)	0.47	0	0.47	386823	14	d__Bacteria	p__Patescibacteria	c__Paceibacteria	o__UBA9983_A	f__CAJQIN01	g__	s__	No
CG-1_bin.165	CG-1	99.15	Gradient Boost (General Model)	0.43	0	0.43	1245581	21	d__Bacteria	p__Patescibacteria	c__JAEDAM01	o__BD1-5	f__UBA6164	g__JAACSU01	s__	No
CG-1_bin.167	CG-1	5.8	Neural Network (Specific Model)	0.01	0	0.01	208852	1	Unclassified Bacteria							No
CG-1_bin.17	CG-1	9.05	Neural Network (Specific Model)	0	0	0	413868	3	Unclassified Bacteria							No
CG-1_bin.170	CG-1	7.96	Neural Network (Specific Model)	0.04	0	0.04	248834	1	Unclassified Bacteria							No
CG-1_bin.171	CG-1	12.08	Neural Network (Specific Model)	0.02	0	0.02	567560	4	Unclassified Bacteria							No
CG-1_bin.172	CG-1	5	Neural Network (Specific Model)	0	0	0	310502	5	Unclassified							No
CG-1_bin.174	CG-1	8.36	Neural Network (Specific Model)	0	0	0	321654	3	Unclassified Bacteria							No
CG-1_bin.175	CG-1	7.36	Neural Network (Specific Model)	0.02	0	0.02	264043	8	Unclassified Bacteria							No
CG-1_bin.177	CG-1	47.7	Gradient Boost (General Model)	0.18	0	0.18	548770	7	d__Bacteria	p__Patescibacteria	c__JAEDAM01	o__BD1-5	f__UBA6164	g__JAACSU01	s__	No
CG-1_bin.179	CG-1	7.99	Neural Network (Specific Model)	0	0	0	306216	1	Unclassified Bacteria							No
CG-1_bin.180	CG-1	6.38	Neural Network (Specific Model)	0.16	0	0.16	225024	3	Unclassified							No
CG-1_bin.181	CG-1	7.82	Neural Network (Specific Model)	0	0	0	280692	18	Unclassified							No
CG-1_bin.182	CG-1	99.75	Neural Network (Specific Model)	0.08	0	0.08	2361236	20	d__Bacteria	p__Proteobacteria	c__Alphaproteobacteria	o__Sphingomonadales	f__Sphingomonadaceae	g__Sphingorhabdus_C	s__Sphingorhabdus_C sp009993585	No
CG-1_bin.183	CG-1	92.69	Neural Network (Specific Model)	0.58	16.67	0.483314	2301858	19	d__Bacteria	p__Proteobacteria	c__Alphaproteobacteria	o__Caulobacterales	f__Maricaulaceae	g__Hyphobacterium	s__Hyphobacterium sp002783385	No
CG-1_bin.185	CG-1	5.63	Neural Network (Specific Model)	0	0	0	219821	1	Unclassified							No
CG-1_bin.189	CG-1	74.45	Neural Network (Specific Model)	2.09	0	2.09	3554023	10	d__Bacteria	p__Bacteroidota	c__Bacteroidia	o__Cytophagales	f__Cyclobacteriaceae	g__Algoriphagus	s__	No
CG-1_bin.19	CG-1	73.84	Gradient Boost (General Model)	5.26	70.73	1.5396	2298262	12	d__Bacteria	p__Proteobacteria	c__Gammaproteobacteria	o__Burkholderiales	f__Burkholderiaceae	g__Rhodoferax	s__Rhodoferax sp002784245	No
CG-1_bin.191	CG-1	46.22	Gradient Boost (General Model)	2.83	0	2.83	4307299	15	d__Bacteria	p__Verrucomicrobiota	c__Lentisphaeria	o__JABSQK01	f__	g__	s__	No
CG-1_bin.194	CG-1	69.15	Gradient Boost (General Model)	0.01	50	0.005	1906767	12	d__Bacteria	p__Desulfobacterota	c__Desulfuromonadia	o__Desulfuromonadales	f__Geopsychrobacteraceae	g__Geopsychrobacter	s__Geopsychrobacter sp009993495	No
CG-1_bin.195	CG-1	22.04	Neural Network (Specific Model)	0	0	0	743760	5	d__Bacteria	p__Proteobacteria	c__Alphaproteobacteria	o__Rhodobacterales	f__Rhodobacteraceae	g__Sulfitobacter	s__	No
CG-1_bin.198	CG-1	51.25	Neural Network (Specific Model)	0.67	0	0.67	1426168	4	d__Bacteria	p__Proteobacteria	c__Gammaproteobacteria	o__Xanthomonadales	f__Wenzhouxiangellaceae	g__GCA-2722315	s__	No
CG-1_bin.2	CG-1	88.26	Gradient Boost (General Model)	2.5	100	0	5216938	17	d__Bacteria	p__Bacteroidota	c__Rhodothermia	o__Balneolales	f__M1805	g__M1805	s__	No
CG-1_bin.21	CG-1	8.71	Neural Network (Specific Model)	0	0	0	258037	1	Unclassified Bacteria							No
CG-1_bin.22	CG-1	7.85	Neural Network (Specific Model)	0	0	0	212696	1	d__Bacteria	p__Proteobacteria	c__Gammaproteobacteria	o__Pseudomonadales	f__Moraxellaceae	g__Psychrobacter	s__Psychrobacter piscatorii_A	No
CG-1_bin.23	CG-1	9.6	Neural Network (Specific Model)	0	0	0	335972	1	Unclassified Bacteria							No
CG-1_bin.24	CG-1	86.36	Gradient Boost (General Model)	3.07	60	1.228	4540352	20	d__Bacteria	p__Verrucomicrobiota	c__Verrucomicrobiae	o__Verrucomicrobiales	f__Akkermansiaceae	g__Luteolibacter	s__	No
CG-1_bin.26	CG-1	53.03	Neural Network (Specific Model)	0.01	0	0.01	1900020	16	d__Bacteria	p__Proteobacteria	c__Alphaproteobacteria	o__Rhodobacterales	f__Rhodobacteraceae	g__Sulfitobacter	s__	No
CG-1_bin.27	CG-1	7.65	Neural Network (Specific Model)	0.01	0	0.01	322180	10	Unclassified							No
CG-1_bin.29	CG-1	77.68	Neural Network (Specific Model)	2.29	16.67	1.90826	2539116	18	d__Bacteria	p__Proteobacteria	c__Alphaproteobacteria	o__Sphingomonadales	f__Sphingomonadaceae	g__Alteriqipengyuania	s__	No
CG-1_bin.30	CG-1	96.32	Neural Network (Specific Model)	36.31	12.28	31.8511	6412136	19	d__Bacteria	p__Actinobacteriota	c__Acidimicrobiia	o__Acidimicrobiales	f__Ilumatobacteraceae	g__	s__	No
CG-1_bin.32	CG-1	13.48	Neural Network (Specific Model)	0	0	0	389136	20	Unclassified Bacteria							No
CG-1_bin.33	CG-1	74.43	Neural Network (Specific Model)	0.68	0	0.68	654278	18	d__Bacteria	p__Patescibacteria	c__Paceibacteria	o__UBA9983_A	f__UBA918	g__OLB19	s__OLB19 sp009995385	No
CG-1_bin.36	CG-1	13.61	Neural Network (Specific Model)	0	0	0	599763	2	d__Bacteria	p__Bacteroidota	c__Bacteroidia	o__Flavobacteriales	f__Flavobacteriaceae	g__Maribacter	s__Maribacter sp002742265	No
CG-1_bin.39	CG-1	73.35	Gradient Boost (General Model)	3.76	60	1.504	3512263	18	d__Bacteria	p__Proteobacteria	c__Alphaproteobacteria	o__Rhodobacterales	f__Rhodobacteraceae	g__HLUCCA09	s__	No
CG-1_bin.42	CG-1	6.21	Neural Network (Specific Model)	0	0	0	242897	0	Unclassified Bacteria							No
CG-1_bin.47	CG-1	12.26	Neural Network (Specific Model)	0	100	0	360131	1	d__Bacteria	p__Proteobacteria	c__Alphaproteobacteria	o__Rhizobiales	f__Rhizobiaceae	g__Aurantimonas	s__Aurantimonas coralicida	No
CG-1_bin.48	CG-1	98.03	Neural Network (Specific Model)	0.17	14.29	0.145707	4349202	19	d__Bacteria	p__Proteobacteria	c__Gammaproteobacteria	o__Enterobacterales	f__Shewanellaceae	g__Shewanella	s__Shewanella vesiculosa	No
CG-1_bin.5	CG-1	10.91	Neural Network (Specific Model)	0.06	0	0.06	440820	3	Unclassified Bacteria							No
CG-1_bin.52	CG-1	17.57	Neural Network (Specific Model)	0.02	0	0.02	689032	2	d__Bacteria	p__Bacteroidota	c__Bacteroidia	o__Flavobacteriales	f__Flavobacteriaceae	g__Maribacter	s__	No
CG-1_bin.53	CG-1	67.43	Neural Network (Specific Model)	22.35	29.58	15.7389	3275886	19	d__Bacteria	p__Proteobacteria	c__Alphaproteobacteria	o__Sphingomonadales	f__Sphingomonadaceae	g__Alteriqipengyuania	s__	No
CG-1_bin.54	CG-1	31	Neural Network (Specific Model)	0.02	0	0.02	1112956	5	d__Bacteria	p__Verrucomicrobiota	c__Verrucomicrobiae	o__Verrucomicrobiales	f__Akkermansiaceae	g__Luteolibacter	s__	No
CG-1_bin.57	CG-1	7.72	Neural Network (Specific Model)	0.09	0	0.09	223158	4	Unclassified Bacteria							No
CG-1_bin.58	CG-1	37.04	Neural Network (Specific Model)	0.09	0	0.09	1105279	11	d__Bacteria	p__Verrucomicrobiota	c__Verrucomicrobiae	o__Methylacidiphilales	f__	g__	s__	No
CG-1_bin.59	CG-1	63.13	Neural Network (Specific Model)	0.34	50	0.17	2697053	17	d__Bacteria	p__Proteobacteria	c__Alphaproteobacteria	o__Rhodobacterales	f__Rhodobacteraceae	g__	s__	No
CG-1_bin.6	CG-1	83.95	Neural Network (Specific Model)	1.54	100	0	2672537	21	d__Bacteria	p__Actinobacteriota	c__Actinomycetia	o__Actinomycetales	f__Dermatophilaceae	g__Ornithinimicrobium	s__Ornithinimicrobium sp001942405	No
CG-1_bin.60	CG-1	87.54	Neural Network (Specific Model)	3.21	17.65	2.64344	3230652	18	d__Bacteria	p__Proteobacteria	c__Alphaproteobacteria	o__Rhodobacterales	f__Rhodobacteraceae	g__Roseovarius	s__Roseovarius sp002783205	No
CG-1_bin.61	CG-1	69.39	Gradient Boost (General Model)	0.66	0	0.66	1393834	12	d__Bacteria	p__Proteobacteria	c__Alphaproteobacteria	o__UBA1280	f__RI-95	g__RI-95	s__	No
CG-1_bin.62	CG-1	8.48	Neural Network (Specific Model)	0.08	0	0.08	273783	4	Unclassified Bacteria							No
CG-1_bin.64	CG-1	9.71	Neural Network (Specific Model)	0	0	0	309673	0	Unclassified Bacteria							No
CG-1_bin.68	CG-1	2.46	Neural Network (Specific Model)	0.03	0	0.03	225104	2	Unclassified							No
CG-1_bin.7	CG-1	6.06	Neural Network (Specific Model)	0.05	0	0.05	206629	2	Unclassified							No
CG-1_bin.71	CG-1	49.56	Neural Network (Specific Model)	0.48	0	0.48	1624937	15	d__Bacteria	p__Proteobacteria	c__Alphaproteobacteria	o__Rhodobacterales	f__Rhodobacteraceae	g__Paracoccus	s__	No
CG-1_bin.75	CG-1	88.59	Gradient Boost (General Model)	0.25	0	0.25	4378430	17	d__Bacteria	p__Bacteroidota	c__Rhodothermia	o__Rhodothermales	f__Rubricoccaceae	g__Rubrivirga	s__	No
CG-1_bin.76	CG-1	17.59	Neural Network (Specific Model)	0.89	0	0.89	554727	9	Unclassified Bacteria							No
CG-1_bin.77	CG-1	9.17	Neural Network (Specific Model)	0.07	0	0.07	200867	0	d__Bacteria	p__Verrucomicrobiota	c__Verrucomicrobiae	o__Verrucomicrobiales	f__Akkermansiaceae	g__Luteolibacter	s__	No
CG-1_bin.78	CG-1	68.13	Neural Network (Specific Model)	2.25	75	0.5625	2331917	11	d__Bacteria	p__Proteobacteria	c__Gammaproteobacteria	o__Burkholderiales	f__Burkholderiaceae	g__Rhodoferax	s__Rhodoferax sp001871515	No
CG-1_bin.79	CG-1	8.02	Neural Network (Specific Model)	0	0	0	430782	4	Unclassified Bacteria							No
CG-1_bin.8	CG-1	96.9	Neural Network (Specific Model)	0.52	16.67	0.433316	3747463	19	d__Bacteria	p__Bacteroidota	c__Bacteroidia	o__Flavobacteriales	f__Flavobacteriaceae	g__Aequorivita	s__	No
CG-1_bin.80	CG-1	16.9	Neural Network (Specific Model)	0	0	0	782860	4	Unclassified Bacteria							No
CG-1_bin.81	CG-1	96.54	Neural Network (Specific Model)	0.14	50	0.07	3219500	19	d__Bacteria	p__Bacteroidota	c__Bacteroidia	o__Flavobacteriales	f__Flavobacteriaceae	g__Aequorivita	s__Aequorivita sp002364215	No
CG-1_bin.83	CG-1	11.25	Neural Network (Specific Model)	0.25	0	0.25	394271	17	Unclassified Bacteria							No
CG-1_bin.86	CG-1	38.07	Neural Network (Specific Model)	1.62	0	1.62	1186291	12	d__Bacteria	p__Actinobacteriota	c__Actinomycetia	o__Actinomycetales	f__Cellulomonadaceae	g__Actinotalea	s__	No
CG-1_bin.87	CG-1	13.16	Neural Network (Specific Model)	0	0	0	664315	5	Unclassified Bacteria							No
CG-1_bin.89	CG-1	23.21	Neural Network (Specific Model)	0.06	0	0.06	995360	10	d__Bacteria	p__Proteobacteria	c__Alphaproteobacteria	o__Rhodobacterales	f__Rhodobacteraceae	g__Rubrimonas	s__	No
CG-1_bin.92	CG-1	45.13	Neural Network (Specific Model)	0.09	0	0.09	1431768	7	d__Bacteria	p__Bacteroidota	c__Bacteroidia	o__Flavobacteriales	f__Schleiferiaceae	g__Croceimicrobium	s__	No
CG-1_bin.94	CG-1	88.04	Neural Network (Specific Model)	1.22	14.29	1.04566	2420691	14	d__Bacteria	p__Proteobacteria	c__Alphaproteobacteria	o__Micavibrionales	f__Micavibrionaceae	g__UBA2638	s__	No
CG-1_bin.96	CG-1	10.09	Neural Network (Specific Model)	0.02	0	0.02	319836	17	Unclassified Bacteria							No
CG-1_bin.97	CG-1	65.51	Neural Network (Specific Model)	0.01	100	0	1449426	17	d__Bacteria	p__Proteobacteria	c__Gammaproteobacteria	o__Burkholderiales	f__Gallionellaceae	g__Sideroxydans	s__Sideroxydans sp002787455	No
CG-1_bin.99	CG-1	86.66	Neural Network (Specific Model)	0	0	0	3157694	19	d__Bacteria	p__Proteobacteria	c__Alphaproteobacteria	o__Rhodobacterales	f__Rhodobacteraceae	g__Wagnerdoeblera	s__	No
CG-1_bin.unbinned	CG-1	100	Gradient Boost (General Model)	115.08	1.64	113.193	71771170	22	Unclassified							No
CG-1_eukaryote_contigs	CG-1	N/A	#N/A	N/A	N/A	N/A	N/A	N/A	Stramenopiles							No
CG-1_unassigned-contigs	CG-1	N/A	#N/A	N/A	N/A	N/A	N/A	N/A	Unassigned							No
CG-10_bin.10	CG-10	84.45	Neural Network (Specific Model)	2.94	6.67	2.7439	2750500	16	d__Bacteria	p__Proteobacteria	c__Alphaproteobacteria	o__Rhodobacterales	f__Rhodobacteraceae	g__Roseovarius	s__	Yes
CG-10_bin.100	CG-10	68.95	Gradient Boost (General Model)	2.71	0	2.71	4381158	12	d__Bacteria	p__Verrucomicrobiota	c__Lentisphaeria	o__UBA1407	f__Lenti-02	g__	s__	Yes
CG-10_bin.101	CG-10	60.4	Gradient Boost (General Model)	0.08	0	0.08	2233909	14	d__Bacteria	p__Chloroflexota	c__Anaerolineae	o__Aggregatilineales	f__A4b	g__	s__	Yes
CG-10_bin.102	CG-10	89.57	Gradient Boost (General Model)	1.97	0	1.97	3724572	20	d__Bacteria	p__Actinobacteriota	c__Acidimicrobiia	o__Acidimicrobiales	f__UBA8139	g__M30B73	s__	Yes
CG-10_bin.105	CG-10	53.84	Neural Network (Specific Model)	0.42	0	0.42	430038	13	d__Bacteria	p__Patescibacteria	c__Dojkabacteria	o__SC72	f__SC72	g__WOZL01	s__	Yes
CG-10_bin.106	CG-10	99.99	Neural Network (Specific Model)	0.97	15	0.8245	2547241	18	d__Bacteria	p__Proteobacteria	c__Alphaproteobacteria	o__Sphingomonadales	f__Sphingomonadaceae	g__Parasphingopyxis	s__	Yes
CG-10_bin.108	CG-10	93.52	Neural Network (Specific Model)	0.71	0	0.71	3512424	19	d__Bacteria	p__Desulfobacterota	c__Desulfobulbia	o__Desulfobulbales	f__Desulfobulbaceae	g__UBA10518	s__	Yes
CG-10_bin.109	CG-10	93.96	Gradient Boost (General Model)	0.16	0	0.16	564823	18	d__Bacteria	p__Patescibacteria	c__Paceibacteria	o__UBA9983_A	f__XYD1-FULL-46-19	g__	s__	Yes
CG-10_bin.11	CG-10	79.33	Gradient Boost (General Model)	0.83	0	0.83	1168485	15	d__Archaea	p__Altiarchaeota	c__Altiarchaeia	o__Altiarchaeales	f__Altiarchaeaceae	g__Altiarchaeum	s__Altiarchaeum hamiconexum	Yes
CG-10_bin.110	CG-10	91.17	Neural Network (Specific Model)	0.73	0	0.73	3374033	20	d__Bacteria	p__Desulfobacterota	c__Desulfuromonadia	o__Desulfuromonadales	f__BM103	g__	s__	Yes
CG-10_bin.112	CG-10	93.81	Neural Network (Specific Model)	0.09	25	0.0675	4127402	18	d__Bacteria	p__Bacteroidota	c__Bacteroidia	o__Flavobacteriales	f__Flavobacteriaceae	g__Kordia	s__	Yes
CG-10_bin.113	CG-10	92.8	Neural Network (Specific Model)	0.02	0	0.02	1986225	18	d__Bacteria	p__Proteobacteria	c__Gammaproteobacteria	o__Thiomicrospirales	f__Thiomicrospiraceae	g__Hydrogenovibrio	s__Hydrogenovibrio sp002779995	Yes
CG-10_bin.119	CG-10	94.75	Gradient Boost (General Model)	6.01	25	4.5075	4578609	19	d__Bacteria	p__Chloroflexota	c__Anaerolineae	o__Anaerolineales	f__Anaerolineaceae	g__SM3-B121	s__	Yes
CG-10_bin.12	CG-10	94.96	Gradient Boost (General Model)	0.23	0	0.23	3149865	19	d__Bacteria	p__Nitrospinota	c__Nitrospinia	o__Nitrospinales	f__Nitrospinaceae	g__	s__	Yes
CG-10_bin.123	CG-10	92.64	Gradient Boost (General Model)	0.94	0	0.94	3489840	19	d__Bacteria	p__Verrucomicrobiota	c__Kiritimatiellae	o__UBA8416	f__UBA8416	g__UBA8416	s__	Yes
CG-10_bin.13	CG-10	93.37	Gradient Boost (General Model)	2.94	50	1.47	3209613	20	d__Bacteria	p__Bacteroidota	c__Bacteroidia	o__Flavobacteriales	f__Vicingaceae	g__BRH-c54	s__BRH-c54 sp000961845	Yes
CG-10_bin.130	CG-10	89.12	Gradient Boost (General Model)	0.08	0	0.08	615476	17	d__Bacteria	p__Patescibacteria	c__Paceibacteria	o__UBA9983_A	f__UBA9973	g__UBA8515	s__	Yes
CG-10_bin.132	CG-10	94.73	Gradient Boost (General Model)	2.15	0	2.15	4472024	21	d__Bacteria	p__Planctomycetota	c__Phycisphaerae	o__Phycisphaerales	f__Zrk34	g__	s__	Yes
CG-10_bin.138	CG-10	94.07	Neural Network (Specific Model)	1.25	14.29	1.07137	3890316	19	d__Bacteria	p__Proteobacteria	c__Alphaproteobacteria	o__Rhodobacterales	f__Rhodobacteraceae	g__Maritimibacter	s__	Yes
CG-10_bin.14	CG-10	57.78	Gradient Boost (General Model)	4.51	2.38	4.40266	2575028	14	d__Bacteria	p__Proteobacteria	c__Alphaproteobacteria	o__Rhodobacterales	f__Rhodobacteraceae	g__Wagnerdoeblera	s__	Yes
CG-10_bin.144	CG-10	94.51	Neural Network (Specific Model)	2.14	19.05	1.73233	3253990	19	d__Bacteria	p__Proteobacteria	c__Alphaproteobacteria	o__Rhodobacterales	f__Rhodobacteraceae	g__Roseovarius	s__	Yes
CG-10_bin.148	CG-10	84.41	Neural Network (Specific Model)	0.09	0	0.09	3959246	18	d__Bacteria	p__Bacteroidota	c__Bacteroidia	o__Bacteroidales	f__Prolixibacteraceae	g__Mariniphaga	s__	Yes
CG-10_bin.149	CG-10	78.09	Gradient Boost (General Model)	0.07	50	0.035	5393697	18	d__Bacteria	p__Acidobacteriota	c__Thermoanaerobaculia	o__Thermoanaerobaculales	f__FEB-10	g__	s__	Yes
CG-10_bin.152	CG-10	99.83	Neural Network (Specific Model)	0.24	0	0.24	3753576	18	d__Bacteria	p__Bacteroidota	c__Bacteroidia	o__Flavobacteriales	f__Flavobacteriaceae	g__Psychroflexus	s__	Yes
CG-10_bin.154	CG-10	93.33	Neural Network (Specific Model)	0.43	0	0.43	3898916	20	d__Bacteria	p__Bacteroidota	c__Bacteroidia	o__Cytophagales	f__Spirosomaceae	g__	s__	Yes
CG-10_bin.155	CG-10	99.9	Neural Network (Specific Model)	0.18	0	0.18	4040975	18	d__Bacteria	p__Bacteroidota	c__Bacteroidia	o__Flavobacteriales	f__Crocinitomicaceae	g__UBA4466	s__	Yes
CG-10_bin.158	CG-10	92.27	Gradient Boost (General Model)	0.92	0	0.92	4002177	17	d__Bacteria	p__Chloroflexota	c__Anaerolineae	o__Aggregatilineales	f__UBA3940	g__UBA3940	s__	Yes
CG-10_bin.159	CG-10	89.02	Neural Network (Specific Model)	1.05	9.09	0.954555	2938081	17	d__Bacteria	p__Proteobacteria	c__Gammaproteobacteria	o__Xanthomonadales	f__Xanthomonadaceae	g__GCA-002840015	s__GCA-002840015 sp002782905	Yes
CG-10_bin.160	CG-10	70.24	Neural Network (Specific Model)	1.24	0	1.24	4014883	18	d__Bacteria	p__Planctomycetota	c__Planctomycetia	o__Planctomycetales	f__Planctomycetaceae	g__	s__	Yes
CG-10_bin.162	CG-10	70.98	Gradient Boost (General Model)	1.59	0	1.59	2555155	16	d__Bacteria	p__Planctomycetota	c__Phycisphaerae	o__Phycisphaerales	f__Zrk34	g__	s__	Yes
CG-10_bin.165	CG-10	88.48	Neural Network (Specific Model)	0.15	0	0.15	3062877	18	d__Bacteria	p__Desulfobacterota	c__Desulfobulbia	o__Desulfobulbales	f__Desulfurivibrionaceae	g__JAHJIQ01	s__	Yes
CG-10_bin.166	CG-10	83.38	Neural Network (Specific Model)	0.64	0	0.64	2247360	15	d__Bacteria	p__Proteobacteria	c__Alphaproteobacteria	o__Micavibrionales	f__Micavibrionaceae	g__UBA2638	s__	Yes
CG-10_bin.174	CG-10	86.54	Gradient Boost (General Model)	0.53	0	0.53	3845992	16	d__Bacteria	p__Verrucomicrobiota	c__Verrucomicrobiae	o__Verrucomicrobiales	f__Akkermansiaceae	g__Haloferula	s__	Yes
CG-10_bin.181	CG-10	96.55	Gradient Boost (General Model)	1.7	0	1.7	6130435	22	d__Bacteria	p__Acidobacteriota	c__Thermoanaerobaculia	o__UBA5704	f__UBA5704	g__	s__	Yes
CG-10_bin.184	CG-10	76.13	Gradient Boost (General Model)	0.32	0	0.32	2205973	13	d__Bacteria	p__Bacteroidota	c__Bacteroidia	o__Flavobacteriales	f__Vicingaceae	g__BRH-c54	s__BRH-c54 sp002770955	Yes
CG-10_bin.185	CG-10	96.15	Neural Network (Specific Model)	0.22	100	0	3075895	20	d__Bacteria	p__Proteobacteria	c__Alphaproteobacteria	o__Parvibaculales	f__CGMCC-115125	g__Pyruvatibacter	s__	Yes
CG-10_bin.186	CG-10	93.87	Gradient Boost (General Model)	0.31	0	0.31	3435065	18	d__Bacteria	p__Proteobacteria	c__Gammaproteobacteria	o__Xanthomonadales	f__SZUA-36	g__SHZL01	s__	Yes
CG-10_bin.189	CG-10	88.9	Gradient Boost (General Model)	0.28	0	0.28	2834889	20	d__Bacteria	p__Planctomycetota	c__Phycisphaerae	o__Phycisphaerales	f__UBA1924	g__	s__	Yes
CG-10_bin.19	CG-10	98.61	Gradient Boost (General Model)	2.07	16.67	1.72493	5180387	20	d__Bacteria	p__Desulfobacterota_C	c__Deferrisomatia	o__Deferrisomatales	f__JACRMM01	g__	s__	Yes
CG-10_bin.190	CG-10	92.36	Neural Network (Specific Model)	0.32	55.56	0.142208	2774224	17	d__Bacteria	p__Proteobacteria	c__Alphaproteobacteria	o__Sphingomonadales	f__Sphingomonadaceae	g__Erythrobacter	s__Erythrobacter sp009995225	Yes
CG-10_bin.192	CG-10	83.35	Gradient Boost (General Model)	2.22	0	2.22	3507650	16	d__Bacteria	p__Proteobacteria	c__Gammaproteobacteria	o__Arenicellales	f__CAJQKF01	g__CAJQKF01	s__	Yes
CG-10_bin.193	CG-10	89.24	Neural Network (Specific Model)	4.82	0	4.82	3538729	17	d__Bacteria	p__Proteobacteria	c__Alphaproteobacteria	o__Rhodobacterales	f__Rhodobacteraceae	g__Roseicyclus	s__	Yes
CG-10_bin.196	CG-10	85.15	Neural Network (Specific Model)	0.08	42.86	0.045712	2734041	16	d__Bacteria	p__Proteobacteria	c__Gammaproteobacteria	o__Pseudomonadales	f__Moraxellaceae	g__Psychrobacter	s__	Yes
CG-10_bin.197	CG-10	80.56	Neural Network (Specific Model)	3.23	18.18	2.64279	2929758	15	d__Bacteria	p__Proteobacteria	c__Alphaproteobacteria	o__Rhodobacterales	f__Rhodobacteraceae	g__Roseovarius	s__	Yes
CG-10_bin.199	CG-10	83.1	Neural Network (Specific Model)	0.38	50	0.19	3764903	15	d__Bacteria	p__Proteobacteria	c__Gammaproteobacteria	o__Burkholderiales	f__Rhodocyclaceae	g__	s__	Yes
CG-10_bin.2	CG-10	76.43	Gradient Boost (General Model)	0.92	0	0.92	666584	16	d__Bacteria	p__Patescibacteria	c__ABY1	o__BM507	f__	g__	s__	Yes
CG-10_bin.200	CG-10	94.11	Gradient Boost (General Model)	1.34	13.33	1.16138	3697868	20	d__Bacteria	p__Proteobacteria	c__Alphaproteobacteria	o__Rhodospirillales	f__JAHDSF01	g__JACZKS01	s__	Yes
CG-10_bin.202	CG-10	70.5	Gradient Boost (General Model)	1.32	0	1.32	3247624	16	d__Bacteria	p__Chloroflexota	c__Anaerolineae	o__Promineofilales	f__Promineofilaceae	g__JADJSZ01	s__	Yes
CG-10_bin.203	CG-10	92.5	Gradient Boost (General Model)	0.22	0	0.22	3693271	17	d__Bacteria	p__Bacteroidota	c__Bacteroidia	o__Bacteroidales	f__GCA-2748055	g__	s__	Yes
CG-10_bin.205	CG-10	97.28	Gradient Boost (General Model)	0	0	0	2922266	20	d__Bacteria	p__Bacteroidota	c__Rhodothermia	o__Rhodothermales	f__UBA10348	g__1-14-0-65-60-17	s__1-14-0-65-60-17 sp002787815	Yes
CG-10_bin.207	CG-10	88.71	Gradient Boost (General Model)	0.64	33.33	0.426688	2598089	18	d__Bacteria	p__Planctomycetota	c__Phycisphaerae	o__Phycisphaerales	f__UBA1924	g__UBA1924	s__	Yes
CG-10_bin.208	CG-10	94.78	Gradient Boost (General Model)	4.08	0	4.08	6672419	21	d__Bacteria	p__Eremiobacterota	c__Xenobia	o__Xenobiales	f__JADMJV01	g__	s__	Yes
CG-10_bin.212	CG-10	64.95	Neural Network (Specific Model)	0.15	100	0	2095701	10	d__Bacteria	p__Proteobacteria	c__Gammaproteobacteria	o__Burkholderiales	f__Burkholderiaceae	g__Rhodoferax	s__Rhodoferax sp002784245	Yes
CG-10_bin.215	CG-10	95.8	Gradient Boost (General Model)	0.12	0	0.12	3019655	18	d__Bacteria	p__Actinobacteriota	c__Actinomycetia	o__Propionibacteriales	f__Propionibacteriaceae	g__	s__	Yes
CG-10_bin.220	CG-10	74.85	Neural Network (Specific Model)	4.18	0	4.18	2341581	16	d__Bacteria	p__Chloroflexota	c__Anaerolineae	o__Anaerolineales	f__Anaerolineaceae	g__Brevefilum	s__	Yes
CG-10_bin.223	CG-10	96.31	Gradient Boost (General Model)	9.68	26.42	7.12254	3271345	17	d__Bacteria	p__Proteobacteria	c__Alphaproteobacteria	o__Rhodobacterales	f__Rhodobacteraceae	g__Fluviibacterium	s__	Yes
CG-10_bin.224	CG-10	95.43	Gradient Boost (General Model)	0.69	0	0.69	3697623	19	d__Bacteria	p__Bacteroidota	c__Bacteroidia	o__Bacteroidales	f__F082	g__UBA5536	s__	Yes
CG-10_bin.230	CG-10	93.15	Neural Network (Specific Model)	2.83	16.67	2.35824	4734074	20	d__Bacteria	p__Actinobacteriota	c__Acidimicrobiia	o__Acidimicrobiales	f__Ilumatobacteraceae	g__	s__	Yes
CG-10_bin.234	CG-10	84.17	Neural Network (Specific Model)	0.72	0	0.72	2609459	17	d__Bacteria	p__Bacteroidota	c__Bacteroidia	o__Flavobacteriales	f__Flavobacteriaceae	g__Yeosuana	s__Yeosuana sp002784145	Yes
CG-10_bin.235	CG-10	91.66	Gradient Boost (General Model)	3.35	0	3.35	4077604	19	d__Bacteria	p__Bacteroidota	c__Bacteroidia	o__Bacteroidales	f__DTU049	g__BM518	s__	Yes
CG-10_bin.236	CG-10	95.26	Neural Network (Specific Model)	1.68	0	1.68	3356355	18	d__Bacteria	p__Proteobacteria	c__Alphaproteobacteria	o__Rhodobacterales	f__Rhodobacteraceae	g__Pararhodobacter	s__	Yes
CG-10_bin.241	CG-10	97.68	Gradient Boost (General Model)	0.78	0	0.78	3558099	19	d__Bacteria	p__Bacteroidota	c__Ignavibacteria	o__Ignavibacteriales	f__Melioribacteraceae	g__1-14-2-50-31-20	s__1-14-2-50-31-20 sp002786785	Yes
CG-10_bin.242	CG-10	95.43	Gradient Boost (General Model)	2.06	0	2.06	4422776	20	d__Bacteria	p__Myxococcota_A	c__UBA9160	o__UBA9160	f__UBA4427	g__	s__	Yes
CG-10_bin.243	CG-10	92.5	Gradient Boost (General Model)	0.21	0	0.21	3271819	20	d__Bacteria	p__Planctomycetota	c__Phycisphaerae	o__Phycisphaerales	f__UBA1924	g__UBA1924	s__	Yes
CG-10_bin.244	CG-10	100	Gradient Boost (General Model)	0.27	0	0.27	590134	20	d__Bacteria	p__Patescibacteria	c__Paceibacteria	o__UBA9983_A	f__JACNGX01	g__	s__	Yes
CG-10_bin.247	CG-10	93.11	Neural Network (Specific Model)	0.3	0	0.3	3391409	18	d__Bacteria	p__Bacteroidota	c__Ignavibacteria	o__Ignavibacteriales	f__Melioribacteraceae	g__SURF-28	s__	Yes
CG-10_bin.248	CG-10	94.28	Neural Network (Specific Model)	0.1	25	0.075	2368874	19	d__Bacteria	p__Actinobacteriota	c__Actinomycetia	o__Actinomycetales	f__Microbacteriaceae	g__Chryseoglobus	s__	Yes
CG-10_bin.249	CG-10	100	Neural Network (Specific Model)	1.44	10	1.296	2796953	19	d__Bacteria	p__Proteobacteria	c__Alphaproteobacteria	o__Sphingomonadales	f__Sphingomonadaceae	g__Erythrobacter	s__	Yes
CG-10_bin.25	CG-10	59.55	Gradient Boost (General Model)	2.45	0	2.45	1954049	16	d__Bacteria	p__Planctomycetota	c__Phycisphaerae	o__Phycisphaerales	f__UBA1924	g__	s__	Yes
CG-10_bin.251	CG-10	95.87	Neural Network (Specific Model)	3.88	27.59	2.80951	2912337	19	d__Bacteria	p__Proteobacteria	c__Alphaproteobacteria	o__Sphingomonadales	f__Sphingomonadaceae	g__Erythrobacter	s__	Yes
CG-10_bin.256	CG-10	95.17	Gradient Boost (General Model)	0.14	0	0.14	1178084	20	d__Bacteria	p__Dependentiae	c__Babeliae	o__Babeliales	f__Vermiphilaceae	g__	s__	Yes
CG-10_bin.259	CG-10	90.79	Gradient Boost (General Model)	0.16	0	0.16	1348080	20	d__Bacteria	p__Patescibacteria	c__Gracilibacteria	o__UBA4473	f__UBA4473	g__JAACPJ01	s__JAACPJ01 sp009995455	Yes
CG-10_bin.26	CG-10	86.12	Gradient Boost (General Model)	1.96	100	0	4295890	18	d__Bacteria	p__Planctomycetota	c__Phycisphaerae	o__Phycisphaerales	f__Phycisphaeraceae	g__	s__	Yes
CG-10_bin.262	CG-10	97.4	Gradient Boost (General Model)	1.08	0	1.08	879066	21	d__Bacteria	p__Patescibacteria	c__Paceibacteria	o__Moranbacterales	f__UBA2206	g__	s__	Yes
CG-10_bin.263	CG-10	77.56	Neural Network (Specific Model)	3.93	0	3.93	5984319	14	d__Bacteria	p__Planctomycetota	c__Planctomycetia	o__Pirellulales	f__Pirellulaceae	g__	s__	Yes
CG-10_bin.267	CG-10	94.63	Gradient Boost (General Model)	0.49	0	0.49	3471861	21	d__Bacteria	p__Planctomycetota	c__Phycisphaerae	o__Phycisphaerales	f__UBA1924	g__UBA6054	s__	Yes
CG-10_bin.268	CG-10	92.39	Gradient Boost (General Model)	0.08	0	0.08	3165241	19	d__Bacteria	p__Verrucomicrobiota	c__Verrucomicrobiae	o__Methylacidiphilales	f__	g__	s__	Yes
CG-10_bin.269	CG-10	94.79	Gradient Boost (General Model)	0	0	0	3188045	13	d__Bacteria	p__Gemmatimonadota	c__Gemmatimonadetes	o__Gemmatimonadales	f__GWC2-71-9	g__SZUA-320	s__	Yes
CG-10_bin.271	CG-10	87.81	Gradient Boost (General Model)	1.12	16.67	0.933296	6465891	17	d__Bacteria	p__Bacteroidota	c__Bacteroidia	o__Chitinophagales	f__Saprospiraceae	g__Lewinella	s__	Yes
CG-10_bin.272	CG-10	99.99	Neural Network (Specific Model)	0.03	0	0.03	2289875	17	d__Bacteria	p__Proteobacteria	c__Zetaproteobacteria	o__Mariprofundales	f__Mariprofundaceae	g__Ghiorsea	s__Ghiorsea sp002323245	Yes
CG-10_bin.273	CG-10	98.52	Gradient Boost (General Model)	3.33	0	3.33	6012190	20	d__Bacteria	p__Chloroflexota	c__Anaerolineae	o__Aggregatilineales	f__A4b	g__GCA-2699585	s__	Yes
CG-10_bin.274	CG-10	99.53	Neural Network (Specific Model)	1.82	0	1.82	1987644	18	d__Bacteria	p__Proteobacteria	c__Alphaproteobacteria	o__Micavibrionales	f__Micavibrionaceae	g__UBA2137	s__	Yes
CG-10_bin.275	CG-10	100	Gradient Boost (General Model)	0.38	25	0.285	4419818	19	d__Bacteria	p__Bacteroidota	c__Bacteroidia	o__Bacteroidales	f__SZUA-534	g__GWE2-40-63	s__	Yes
CG-10_bin.278	CG-10	83.7	Gradient Boost (General Model)	1.87	0	1.87	4079319	21	d__Bacteria	p__Planctomycetota	c__Phycisphaerae	o__Phycisphaerales	f__Phycisphaeraceae	g__	s__	Yes
CG-10_bin.281	CG-10	99.43	Gradient Boost (General Model)	1.95	0	1.95	1351001	20	d__Bacteria	p__Patescibacteria	c__ABY1	o__BM507	f__BM507	g__	s__	Yes
CG-10_bin.282	CG-10	96.15	Gradient Boost (General Model)	1.6	0	1.6	4251344	19	d__Bacteria	p__Verrucomicrobiota	c__Verrucomicrobiae	o__Verrucomicrobiales	f__Akkermansiaceae	g__Luteolibacter	s__	Yes
CG-10_bin.285	CG-10	91.56	Gradient Boost (General Model)	1.02	0	1.02	923265	17	d__Bacteria	p__Patescibacteria	c__Paceibacteria	o__Moranbacterales	f__	g__	s__	Yes
CG-10_bin.289	CG-10	83.37	Neural Network (Specific Model)	0.43	6.67	0.401319	2847061	17	d__Bacteria	p__Proteobacteria	c__Alphaproteobacteria	o__Rhodobacterales	f__Rhodobacteraceae	g__JAACUH01	s__JAACUH01 sp009993005	Yes
CG-10_bin.291	CG-10	74.28	Neural Network (Specific Model)	0.31	28.57	0.221433	2467205	12	d__Bacteria	p__Proteobacteria	c__Gammaproteobacteria	o__Burkholderiales	f__Burkholderiaceae	g__Rhodoferax	s__Rhodoferax sp001871515	Yes
CG-10_bin.292	CG-10	99.99	Neural Network (Specific Model)	0.32	0	0.32	4231837	19	d__Bacteria	p__Bacteroidota	c__Bacteroidia	o__Flavobacteriales	f__Flavobacteriaceae	g__Maribacter	s__Maribacter sp002742265	Yes
CG-10_bin.293	CG-10	96.59	Gradient Boost (General Model)	0.42	0	0.42	906011	20	d__Bacteria	p__Patescibacteria	c__ABY1	o__UBA11705	f__JABHMO01	g__	s__	Yes
CG-10_bin.295	CG-10	97.18	Gradient Boost (General Model)	2.11	18.18	1.7264	3037655	20	d__Bacteria	p__Proteobacteria	c__Alphaproteobacteria	o__Rhodobacterales	f__Rhodobacteraceae	g__JACIYW01	s__	Yes
CG-10_bin.296	CG-10	66.81	Neural Network (Specific Model)	0.05	100	0	2376449	15	d__Bacteria	p__Proteobacteria	c__Alphaproteobacteria	o__Rhodobacterales	f__Rhodobacteraceae	g__Yoonia	s__	Yes
CG-10_bin.299	CG-10	93.98	Gradient Boost (General Model)	11.2	11.94	9.86272	5605981	18	d__Bacteria	p__Proteobacteria	c__Alphaproteobacteria	o__Rhizobiales	f__Rhizobiaceae	g__Hoeflea	s__	Yes
CG-10_bin.3	CG-10	94.02	Gradient Boost (General Model)	1.22	0	1.22	1371924	19	d__Bacteria	p__Patescibacteria	c__Microgenomatia	o__UBA1406	f__GWC2-37-13	g__UBA1450	s__	Yes
CG-10_bin.301	CG-10	65.21	Gradient Boost (General Model)	1.29	0	1.29	2830567	16	d__Bacteria	p__Planctomycetota	c__Planctomycetia	o__Pirellulales	f__Lacipirellulaceae	g__Bythopirellula	s__	Yes
CG-10_bin.304	CG-10	94.81	Gradient Boost (General Model)	0.2	0	0.2	4202823	20	d__Bacteria	p__Verrucomicrobiota	c__Verrucomicrobiae	o__Verrucomicrobiales	f__SLCJ01	g__JAAGVW01	s__	Yes
CG-10_bin.305	CG-10	72.68	Gradient Boost (General Model)	1.94	0	1.94	474693	13	d__Bacteria	p__Patescibacteria	c__Paceibacteria	o__UBA9983_A	f__JAACPR01	g__	s__	Yes
CG-10_bin.306	CG-10	93.46	Neural Network (Specific Model)	0.02	50	0.01	2413208	17	d__Bacteria	p__Bacteroidota	c__Bacteroidia	o__Flavobacteriales	f__Flavobacteriaceae	g__CG1-02-35-72	s__CG1-02-35-72 sp002793215	Yes
CG-10_bin.307	CG-10	77.61	Neural Network (Specific Model)	1.55	0	1.55	3732255	16	d__Bacteria	p__Bacteroidota	c__Bacteroidia	o__Bacteroidales	f__Prolixibacteraceae	g__Sunxiuqinia	s__	Yes
CG-10_bin.31	CG-10	83.67	Neural Network (Specific Model)	1	0	1	2569337	17	d__Bacteria	p__Proteobacteria	c__Alphaproteobacteria	o__Rhodobacterales	f__Rhodobacteraceae	g__Roseinatronobacter	s__	Yes
CG-10_bin.310	CG-10	86.98	Gradient Boost (General Model)	1.88	0	1.88	5445334	20	d__Bacteria	p__FEN-1099	c__FEN-1099	o__FEN-1099	f__	g__	s__	Yes
CG-10_bin.311	CG-10	86.1	Neural Network (Specific Model)	2.18	0	2.18	3274950	18	d__Bacteria	p__Proteobacteria	c__Alphaproteobacteria	o__Rhodobacterales	f__Rhodobacteraceae	g__Albidovulum	s__	Yes
CG-10_bin.312	CG-10	91.85	Gradient Boost (General Model)	0.56	0	0.56	2944732	19	d__Bacteria	p__Planctomycetota	c__Phycisphaerae	o__Phycisphaerales	f__UBA1924	g__	s__	Yes
CG-10_bin.314	CG-10	94.97	Gradient Boost (General Model)	1.15	50	0.575	2908302	20	d__Bacteria	p__Proteobacteria	c__Alphaproteobacteria	o__Sphingomonadales	f__Rhodothalassiaceae	g__	s__	Yes
CG-10_bin.316	CG-10	90.91	Gradient Boost (General Model)	3.8	0	3.8	4707561	17	d__Bacteria	p__Desulfobacterota	c__Desulfarculia	o__Desulfarculales	f__Desulfarculaceae	g__Desulfocarbo	s__	Yes
CG-10_bin.319	CG-10	72.63	Gradient Boost (General Model)	2	33.33	1.3334	768872	15	d__Bacteria	p__Patescibacteria	c__Microgenomatia	o__UBA1400	f__PJMF01	g__	s__	Yes
CG-10_bin.32	CG-10	81.47	Neural Network (Specific Model)	0.4	55.56	0.17776	2547918	17	d__Bacteria	p__Bacteroidota	c__Bacteroidia	o__Flavobacteriales	f__Flavobacteriaceae	g__UM-FILTER-40-17	s__	Yes
CG-10_bin.320	CG-10	95.33	Neural Network (Specific Model)	1.48	0	1.48	2586966	18	d__Bacteria	p__Bacteroidota	c__Bacteroidia	o__Flavobacteriales	f__Flavobacteriaceae	g__Planktosalinus	s__Planktosalinus sp001873105	Yes
CG-10_bin.323	CG-10	99.54	Neural Network (Specific Model)	0.15	0	0.15	4438069	19	d__Bacteria	p__Bacteroidota	c__Bacteroidia	o__Bacteroidales	f__Marinilabiliaceae	g__Saccharicrinis	s__	Yes
CG-10_bin.329	CG-10	91.84	Neural Network (Specific Model)	2.19	0	2.19	2821787	17	d__Bacteria	p__Proteobacteria	c__Alphaproteobacteria	o__Parvibaculales	f__CGMCC-115125	g__	s__	Yes
CG-10_bin.33	CG-10	95.77	Neural Network (Specific Model)	0.19	0	0.19	3427835	19	d__Bacteria	p__Desulfobacterota	c__Desulfuromonadia	o__Desulfuromonadales	f__DDH964	g__DDH964	s__	Yes
CG-10_bin.330	CG-10	92.32	Gradient Boost (General Model)	1.36	0	1.36	5525676	17	d__Bacteria	p__Hydrogenedentota	c__Hydrogenedentia	o__Hydrogenedentiales	f__	g__	s__	Yes
CG-10_bin.331	CG-10	95.09	Gradient Boost (General Model)	0.53	0	0.53	1323501	20	d__Bacteria	p__Patescibacteria	c__ABY1	o__SG8-24	f__2-12-FULL-60-25	g__MWCR01	s__	Yes
CG-10_bin.333	CG-10	89.03	Neural Network (Specific Model)	0.74	0	0.74	3876918	21	d__Bacteria	p__Bacteroidota	c__Bacteroidia	o__Bacteroidales	f__Prolixibacteraceae	g__SKHV01	s__	Yes
CG-10_bin.339	CG-10	88.92	Neural Network (Specific Model)	0	0	0	2398033	18	d__Bacteria	p__Proteobacteria	c__Alphaproteobacteria	o__Sphingomonadales	f__Sphingomonadaceae	g__Alteraurantiacibacter	s__	Yes
CG-10_bin.341	CG-10	97.41	Neural Network (Specific Model)	3.46	36.36	2.20194	3215556	18	d__Bacteria	p__Proteobacteria	c__Gammaproteobacteria	o__Burkholderiales	f__Burkholderiaceae	g__Rhodoferax	s__Rhodoferax sp002789915	Yes
CG-10_bin.342	CG-10	96.31	Gradient Boost (General Model)	0.01	100	0	2892734	19	d__Bacteria	p__Verrucomicrobiota	c__Verrucomicrobiae	o__Opitutales	f__Verruco-01	g__	s__	Yes
CG-10_bin.344	CG-10	94.37	Neural Network (Specific Model)	0.87	0	0.87	2861821	19	d__Bacteria	p__Proteobacteria	c__Gammaproteobacteria	o__Xanthomonadales	f__Wenzhouxiangellaceae	g__JAHJQV01	s__	Yes
CG-10_bin.36	CG-10	95.93	Gradient Boost (General Model)	3.82	15.38	3.23248	10181987	22	d__Bacteria	p__Myxococcota	c__Polyangia	o__Nannocystales	f__Nannocystaceae	g__	s__	Yes
CG-10_bin.4	CG-10	92.18	Gradient Boost (General Model)	0.81	0	0.81	7395584	22	d__Bacteria	p__Acidobacteriota	c__Acidobacteriae	o__Bryobacterales	f__UBA6623	g__RI-231	s__	Yes
CG-10_bin.40	CG-10	99.99	Neural Network (Specific Model)	0.48	0	0.48	4385529	19	d__Bacteria	p__Bacteroidota	c__Ignavibacteria	o__Ignavibacteriales	f__Melioribacteraceae	g__JAHJUE01	s__	Yes
CG-10_bin.42	CG-10	85.6	Neural Network (Specific Model)	0	0	0	3035953	18	d__Bacteria	p__Proteobacteria	c__Alphaproteobacteria	o__Rhizobiales	f__Rhizobiaceae	g__Ahrensia	s__	Yes
CG-10_bin.44	CG-10	93.46	Gradient Boost (General Model)	0	0	0	3656652	20	d__Bacteria	p__Actinobacteriota	c__Acidimicrobiia	o__Acidimicrobiales	f__Microtrichaceae	g__	s__	Yes
CG-10_bin.46	CG-10	82.16	Neural Network (Specific Model)	0.25	33.33	0.166675	2736082	17	d__Bacteria	p__Proteobacteria	c__Alphaproteobacteria	o__Rhodobacterales	f__Rhodobacteraceae	g__Roseovarius	s__	Yes
CG-10_bin.52	CG-10	99.42	Neural Network (Specific Model)	4.4	35	2.86	3225705	18	d__Bacteria	p__Proteobacteria	c__Alphaproteobacteria	o__Rhodobacterales	f__Rhodobacteraceae	g__Nioella	s__Nioella sp002783145	Yes
CG-10_bin.54	CG-10	99.96	Neural Network (Specific Model)	1.31	0	1.31	2797428	20	d__Bacteria	p__Proteobacteria	c__Alphaproteobacteria	o__Sphingomonadales	f__Sphingomonadaceae	g__Polymorphobacter	s__	Yes
CG-10_bin.60	CG-10	65.39	Neural Network (Specific Model)	0.11	0	0.11	1364299	14	d__Bacteria	p__Campylobacterota	c__Campylobacteria	o__Campylobacterales	f__Sulfurimonadaceae	g__Sulfurimonas	s__	Yes
CG-10_bin.63	CG-10	84.6	Neural Network (Specific Model)	0.11	83.33	0.018337	3428929	17	d__Bacteria	p__Cyanobacteria	c__Cyanobacteriia	o__Cyanobacteriales	f__Cyanobacteriaceae	g__PCC-10605	s__PCC-10605 sp000317675	Yes
CG-10_bin.64	CG-10	93.13	Gradient Boost (General Model)	0.02	0	0.02	791556	18	d__Bacteria	p__Patescibacteria	c__ABY1	o__UBA1558	f__UBA1558	g__	s__	Yes
CG-10_bin.65	CG-10	99.99	Neural Network (Specific Model)	0.12	0	0.12	3067722	19	d__Bacteria	p__Bacteroidota	c__Bacteroidia	o__Flavobacteriales	f__Flavobacteriaceae	g__Nonlabens	s__	Yes
CG-10_bin.67	CG-10	88.88	Gradient Boost (General Model)	1.44	0	1.44	3968548	19	d__Bacteria	p__Desulfobacterota	c__Desulfobacteria	o__Desulfobacterales	f__SURF-3	g__SURF-3	s__	Yes
CG-10_bin.69	CG-10	93.58	Neural Network (Specific Model)	0.42	0	0.42	1882435	16	d__Bacteria	p__Proteobacteria	c__Alphaproteobacteria	o__Micavibrionales	f__Micavibrionaceae	g__GCA-2708415	s__GCA-2708415 sp009995595	Yes
CG-10_bin.71	CG-10	99.79	Neural Network (Specific Model)	0.01	0	0.01	2665405	19	d__Bacteria	p__Bacteroidota	c__Bacteroidia	o__Flavobacteriales	f__Flavobacteriaceae	g__UM-FILTER-40-17	s__UM-FILTER-40-17 sp002790195	Yes
CG-10_bin.72	CG-10	94.87	Gradient Boost (General Model)	0.25	0	0.25	938034	19	d__Archaea	p__Nanoarchaeota	c__Nanoarchaeia	o__Pacearchaeales	f__GW2011-AR1	g__GW2011-AR1	s__GW2011-AR1 sp009992215	Yes
CG-10_bin.73	CG-10	85.22	Gradient Boost (General Model)	1.09	0	1.09	4142729	19	d__Bacteria	p__Gemmatimonadota	c__Gemmatimonadetes	o__Longimicrobiales	f__UBA6960	g__JABDNZ01	s__	Yes
CG-10_bin.77	CG-10	96.03	Neural Network (Specific Model)	0.01	0	0.01	4708341	18	d__Bacteria	p__Cyanobacteria	c__Cyanobacteriia	o__Cyanobacteriales	f__Microcoleaceae	g__Planktothrix	s__Planktothrix sp001873365	Yes
CG-10_bin.78	CG-10	91.76	Gradient Boost (General Model)	0.38	0	0.38	3381640	17	d__Bacteria	p__UBP14	c__UBA6098	o__	f__	g__	s__	Yes
CG-10_bin.79	CG-10	99.95	Neural Network (Specific Model)	0.88	0	0.88	2835265	19	d__Bacteria	p__Bacteroidota	c__Bacteroidia	o__Flavobacteriales	f__Flavobacteriaceae	g__Polaribacter	s__Polaribacter sp001873065	Yes
CG-10_bin.81	CG-10	72.99	Gradient Boost (General Model)	8.56	63.04	3.16378	5524175	14	d__Bacteria	p__Bacteroidota	c__Bacteroidia	o__Cytophagales	f__Cyclobacteriaceae	g__JAAUQL01	s__	Yes
CG-10_bin.82	CG-10	65.54	Neural Network (Specific Model)	0.75	0	0.75	404763	11	d__Bacteria	p__Patescibacteria	c__Paceibacteria	o__UBA9983_A	f__CSBR16-193	g__	s__	Yes
CG-10_bin.84	CG-10	64.66	Neural Network (Specific Model)	0.22	0	0.22	2167711	11	d__Bacteria	p__Bacteroidota	c__Bacteroidia	o__Bacteroidales	f__VadinHA17	g__	s__	Yes
CG-10_bin.85	CG-10	85.05	Neural Network (Specific Model)	1.19	0	1.19	2819196	19	d__Bacteria	p__Proteobacteria	c__Alphaproteobacteria	o__Rhodobacterales	f__Rhodobacteraceae	g__Roseovarius	s__	Yes
CG-10_bin.93	CG-10	90.39	Gradient Boost (General Model)	0.14	0	0.14	2764397	17	d__Bacteria	p__Nitrospinota	c__Nitrospinia	o__Nitrospinales	f__Nitrospinaceae	g__LS-NOB	s__LS-NOB sp002786505	Yes
CG-10_bin.94	CG-10	92.91	Neural Network (Specific Model)	1.54	0	1.54	5272520	20	d__Bacteria	p__Desulfobacterota	c__Desulfarculia	o__Desulfarculales	f__Desulfarculaceae	g__Desulfarculus	s__	Yes
CG-10_bin.96	CG-10	93.32	Gradient Boost (General Model)	0.01	0	0.01	2447282	16	d__Bacteria	p__Desulfobacterota_D	c__UBA1144	o__UBA2774	f__UBA2774	g__	s__	Yes
CG-10_bin.97	CG-10	87.76	Gradient Boost (General Model)	2.21	35	1.4365	3582233	18	d__Bacteria	p__Proteobacteria	c__Alphaproteobacteria	o__Geminicoccales	f__Geminicoccaceae	g__	s__	Yes
CG-10_bin.98	CG-10	99.78	Neural Network (Specific Model)	0.04	0	0.04	3846270	18	d__Bacteria	p__Bacteroidota	c__Ignavibacteria	o__Ignavibacteriales	f__Melioribacteraceae	g__JAHJUE01	s__	Yes
CG-10_bin.1	CG-10	10.07	Neural Network (Specific Model)	0.09	0	0.09	214998	0	Unclassified							No
CG-10_bin.103	CG-10	93.12	Neural Network (Specific Model)	1.34	33.33	0.893378	3317846	17	d__Bacteria	p__Proteobacteria	c__Alphaproteobacteria	o__Rhodobacterales	f__Rhodobacteraceae	g__Tateyamaria	s__	No
CG-10_bin.104	CG-10	39.35	Neural Network (Specific Model)	0.21	0	0.21	1386624	10	d__Bacteria	p__Proteobacteria	c__Alphaproteobacteria	o__Rhodobacterales	f__Rhodobacteraceae	g__Roseovarius	s__Roseovarius sp002783205	No
CG-10_bin.107	CG-10	59.33	Neural Network (Specific Model)	0.65	0	0.65	1880288	13	d__Bacteria	p__Proteobacteria	c__Alphaproteobacteria	o__Rhodobacterales	f__Rhodobacteraceae	g__Wagnerdoeblera	s__	No
CG-10_bin.111	CG-10	36.57	Gradient Boost (General Model)	0.06	0	0.06	1777030	10	d__Bacteria	p__Sumerlaeota	c__Sumerlaeia	o__MVZB01	f__MVZB01	g__	s__	No
CG-10_bin.114	CG-10	66.05	Gradient Boost (General Model)	1.54	0	1.54	3890548	13	d__Bacteria	p__Chloroflexota	c__Anaerolineae	o__Aggregatilineales	f__A4b	g__J038	s__	No
CG-10_bin.115	CG-10	13.8	Neural Network (Specific Model)	0	0	0	208313	2	d__Bacteria	p__Patescibacteria	c__ABY1	o__BM507	f__GWE2-39-37	g__	s__	No
CG-10_bin.116	CG-10	7.21	Neural Network (Specific Model)	0	0	0	262248	11	Unclassified Bacteria							No
CG-10_bin.117	CG-10	12.42	Neural Network (Specific Model)	0	0	0	633169	0	Unclassified Bacteria							No
CG-10_bin.118	CG-10	77.83	Neural Network (Specific Model)	5.58	69.23	1.71697	1833251	16	d__Bacteria	p__Proteobacteria	c__Gammaproteobacteria	o__Burkholderiales	f__Gallionellaceae	g__Sideroxydans	s__	No
CG-10_bin.120	CG-10	83.18	Gradient Boost (General Model)	1.71	0	1.71	2835819	11	d__Bacteria	p__Bacteroidota	c__Bacteroidia	o__Flavobacteriales	f__Flavobacteriaceae	g__Sediminicola	s__	No
CG-10_bin.121	CG-10	13.44	Neural Network (Specific Model)	0.01	0	0.01	440868	2	d__Bacteria	p__Proteobacteria	c__Gammaproteobacteria	o__UBA9214	f__UBA9214	g__	s__	No
CG-10_bin.122	CG-10	33.66	Neural Network (Specific Model)	0	0	0	2407715	14	d__Bacteria	p__Chloroflexota	c__Anaerolineae	o__Aggregatilineales	f__A4b	g__	s__	No
CG-10_bin.124	CG-10	47.16	Gradient Boost (General Model)	0.59	0	0.59	2709276	13	d__Bacteria	p__Myxococcota_A	c__UBA9160	o__UBA9160	f__PR03	g__CAADGG01	s__	No
CG-10_bin.125	CG-10	11.11	Neural Network (Specific Model)	0.01	0	0.01	312082	1	Unclassified Bacteria							No
CG-10_bin.126	CG-10	33.98	Neural Network (Specific Model)	0.04	0	0.04	1378655	10	d__Bacteria	p__Proteobacteria	c__Alphaproteobacteria	o__Rhodobacterales	f__Rhodobacteraceae	g__Oceaniglobus	s__	No
CG-10_bin.127	CG-10	99.26	Neural Network (Specific Model)	5.23	5.88	4.92248	3155733	19	d__Bacteria	p__Proteobacteria	c__Alphaproteobacteria	o__Sphingomonadales	f__Sphingomonadaceae	g__Erythrobacter	s__	No
CG-10_bin.128	CG-10	63.21	Gradient Boost (General Model)	2.62	0	2.62	3882427	13	d__Bacteria	p__Desulfobacterota	c__Desulfarculia	o__Adiutricales	f__JAHJTB01	g__	s__	No
CG-10_bin.129	CG-10	26.6	Neural Network (Specific Model)	0.01	0	0.01	392579	5	d__Bacteria	p__Proteobacteria	c__Alphaproteobacteria	o__UBA9655	f__CAJQNC01	g__	s__	No
CG-10_bin.131	CG-10	33.14	Neural Network (Specific Model)	0.09	0	0.09	1518497	12	d__Bacteria	p__Acidobacteriota	c__Acidobacteriae	o__Bryobacterales	f__Bryobacteraceae	g__JACTMJ01	s__	No
CG-10_bin.133	CG-10	23.26	Neural Network (Specific Model)	0.03	0	0.03	790616	8	d__Bacteria	p__Proteobacteria	c__Alphaproteobacteria	o__Rhodobacterales	f__Rhodobacteraceae	g__Rubrimonas	s__	No
CG-10_bin.134	CG-10	40.2	Gradient Boost (General Model)	0.14	0	0.14	2491313	14	d__Bacteria	p__Chloroflexota	c__Anaerolineae	o__Aggregatilineales	f__A4b	g__	s__	No
CG-10_bin.135	CG-10	77.17	Gradient Boost (General Model)	30.76	27.06	22.4363	5184815	17	d__Bacteria	p__Desulfobacterota	c__Desulfarculia	o__Desulfarculales	f__Desulfarculaceae	g__SURF-10	s__	No
CG-10_bin.136	CG-10	12.03	Neural Network (Specific Model)	0.22	0	0.22	354147	16	Unclassified Bacteria							No
CG-10_bin.137	CG-10	26.17	Neural Network (Specific Model)	0.8	0	0.8	829681	10	d__Bacteria	p__Verrucomicrobiota	c__Kiritimatiellae	o__Kiritimatiellales	f__Pontiellaceae	g__UBA5540	s__	No
CG-10_bin.139	CG-10	12.9	Neural Network (Specific Model)	0	0	0	540243	3	d__Bacteria	p__Proteobacteria	c__Alphaproteobacteria	o__Rhodobacterales	f__Rhodobacteraceae	g__Sulfitobacter	s__	No
CG-10_bin.140	CG-10	16.48	Neural Network (Specific Model)	0	0	0	544598	5	d__Bacteria	p__Planctomycetota	c__Phycisphaerae	o__Phycisphaerales	f__UBA5793	g__UBA5793	s__	No
CG-10_bin.141	CG-10	47.76	Gradient Boost (General Model)	0.03	0	0.03	1128753	12	d__Bacteria	p__Planctomycetota	c__Phycisphaerae	o__Phycisphaerales	f__UBA1924	g__J020	s__	No
CG-10_bin.142	CG-10	10.25	Neural Network (Specific Model)	0	0	0	253135	11	Unclassified							No
CG-10_bin.143	CG-10	6.05	Neural Network (Specific Model)	0.29	0	0.29	214191	3	d__Bacteria	p__Proteobacteria	c__Alphaproteobacteria	o__Rhodobacterales	f__Rhodobacteraceae	g__Roseovarius	s__	No
CG-10_bin.145	CG-10	5.84	Neural Network (Specific Model)	0	0	0	215490	0	Unclassified Bacteria							No
CG-10_bin.146	CG-10	5.78	Neural Network (Specific Model)	0.01	0	0.01	254551	0	Unclassified							No
CG-10_bin.147	CG-10	86	Gradient Boost (General Model)	3.77	0	3.77	3893940	19	d__Bacteria	p__Spirochaetota	c__Spirochaetia	o__DSM-16054	f__Sediminispirochaetaceae	g__Sediminispirochaeta	s__	No
CG-10_bin.15	CG-10	27.32	Neural Network (Specific Model)	0.08	0	0.08	1226522	5	d__Bacteria	p__Bacteroidota	c__Bacteroidia	o__Bacteroidales	f__SZUA-534	g__	s__	No
CG-10_bin.150	CG-10	56.88	Neural Network (Specific Model)	3.97	25	2.9775	2104968	13	d__Bacteria	p__Proteobacteria	c__Alphaproteobacteria	o__Sphingomonadales	f__Sphingomonadaceae	g__Erythrobacter	s__	No
CG-10_bin.151	CG-10	84.08	Gradient Boost (General Model)	17.75	16.67	14.7911	4719103	15	d__Bacteria	p__Gemmatimonadota	c__Gemmatimonadetes	o__Longimicrobiales	f__UBA6960	g__SZUA-318	s__	No
CG-10_bin.153	CG-10	45.23	Neural Network (Specific Model)	1.48	0	1.48	1876203	13	d__Bacteria	p__Proteobacteria	c__Alphaproteobacteria	o__Rhodobacterales	f__Rhodobacteraceae	g__Fluviibacterium	s__	No
CG-10_bin.156	CG-10	7.31	Neural Network (Specific Model)	0.02	0	0.02	294246	17	Unclassified							No
CG-10_bin.157	CG-10	43.73	Neural Network (Specific Model)	0.35	0	0.35	3472833	10	d__Bacteria	p__Myxococcota	c__Polyangia	o__Polyangiales	f__SG8-38	g__	s__	No
CG-10_bin.16	CG-10	73.9	Gradient Boost (General Model)	1.08	0	1.08	2061736	16	d__Bacteria	p__Proteobacteria	c__Alphaproteobacteria	o__Rhizobiales	f__MH13	g__MH13	s__	No
CG-10_bin.161	CG-10	5.76	Neural Network (Specific Model)	0	0	0	257069	0	Unclassified Bacteria							No
CG-10_bin.163	CG-10	61.5	Neural Network (Specific Model)	0.07	0	0.07	2228369	13	d__Bacteria	p__Bacteroidota	c__Bacteroidia	o__Bacteroidales	f__Prolixibacteraceae	g__SKHV01	s__	No
CG-10_bin.164	CG-10	78.44	Neural Network (Specific Model)	1.42	0	1.42	2051306	16	d__Bacteria	p__Proteobacteria	c__Alphaproteobacteria	o__Micavibrionales	f__UBA2020	g__UBA2020	s__	No
CG-10_bin.167	CG-10	92.82	Gradient Boost (General Model)	4.79	7.35	4.43794	3675927	19	d__Bacteria	p__Proteobacteria	c__Alphaproteobacteria	o__Caulobacterales	f__Parvularculaceae	g__Parvularcula	s__	No
CG-10_bin.168	CG-10	41.92	Neural Network (Specific Model)	0.18	0	0.18	1567064	14	d__Bacteria	p__Bacteroidota	c__Bacteroidia	o__Bacteroidales	f__ML635J-15	g__Bact-19	s__	No
CG-10_bin.169	CG-10	18.78	Neural Network (Specific Model)	0.13	0	0.13	1131279	6	d__Bacteria	p__Bacteroidota	c__Bacteroidia	o__Bacteroidales	f__Prolixibacteraceae	g__Draconibacterium	s__	No
CG-10_bin.17	CG-10	17.34	Neural Network (Specific Model)	0.41	0	0.41	445041	7	d__Bacteria	p__Proteobacteria	c__Alphaproteobacteria	o__Micavibrionales	f__Micavibrionaceae	g__GCA-2708415	s__	No
CG-10_bin.170	CG-10	91.35	Neural Network (Specific Model)	1.38	0	1.38	5432610	18	d__Bacteria	p__Bacteroidota	c__Bacteroidia	o__Cytophagales	f__Cyclobacteriaceae	g__Algoriphagus	s__	No
CG-10_bin.171	CG-10	13.67	Neural Network (Specific Model)	0	0	0	655248	4	d__Bacteria	p__Proteobacteria	c__Alphaproteobacteria	o__Rhodobacterales	f__Rhodobacteraceae	g__HLUCCA09	s__	No
CG-10_bin.172	CG-10	80.46	Gradient Boost (General Model)	38.46	2.56	37.4754	1583696	18	d__Bacteria	p__Patescibacteria	c__ABY1	o__BM507	f__JAHJJO01	g__	s__	No
CG-10_bin.173	CG-10	7.74	Neural Network (Specific Model)	0.04	0	0.04	458613	1	Unclassified Bacteria							No
CG-10_bin.175	CG-10	90.08	Neural Network (Specific Model)	5.04	54.55	2.29068	2718504	19	d__Bacteria	p__Proteobacteria	c__Alphaproteobacteria	o__Sphingomonadales	f__Sphingomonadaceae	g__Alteriqipengyuania	s__Alteriqipengyuania sp009993635	No
CG-10_bin.176	CG-10	87.8	Neural Network (Specific Model)	1.31	7.69	1.20926	2738113	18	d__Bacteria	p__Proteobacteria	c__Alphaproteobacteria	o__Caulobacterales	f__Maricaulaceae	g__Hyphobacterium	s__	No
CG-10_bin.177	CG-10	22.14	Neural Network (Specific Model)	0.01	100	0	764677	10	d__Bacteria	p__Proteobacteria	c__Alphaproteobacteria	o__Rhodobacterales	f__Rhodobacteraceae	g__Pseudorhodobacter_B	s__	No
CG-10_bin.178	CG-10	9.21	Neural Network (Specific Model)	0	0	0	378047	1	Unclassified Bacteria							No
CG-10_bin.179	CG-10	100	Neural Network (Specific Model)	83.24	40	49.944	17488409	18	d__Bacteria	p__Bacteroidota	c__Bacteroidia	o__Bacteroidales	f__Prolixibacteraceae	g__Draconibacterium	s__	No
CG-10_bin.18	CG-10	34.76	Neural Network (Specific Model)	0.06	0	0.06	1266080	12	d__Bacteria	p__Verrucomicrobiota	c__Verrucomicrobiae	o__Chthoniobacterales	f__Terrimicrobiaceae	g__QYQL01	s__	No
CG-10_bin.180	CG-10	45.53	Neural Network (Specific Model)	0.34	0	0.34	2663933	9	d__Bacteria	p__Planctomycetota	c__Planctomycetia	o__Planctomycetales	f__Planctomycetaceae	g__Gimesia	s__	No
CG-10_bin.182	CG-10	84.4	Neural Network (Specific Model)	24.1	10.11	21.6635	3792615	14	d__Bacteria	p__Proteobacteria	c__Alphaproteobacteria	o__Caulobacterales	f__Hyphomonadaceae	g__Hyphomonas	s__Hyphomonas sp000961695	No
CG-10_bin.183	CG-10	61.53	Gradient Boost (General Model)	0.8	0	0.8	2044644	11	d__Bacteria	p__Deinococcota	c__Deinococci	o__Deinococcales	f__Trueperaceae	g__	s__	No
CG-10_bin.187	CG-10	95.43	Gradient Boost (General Model)	36.31	26.19	26.8004	1204767	20	d__Bacteria	p__Patescibacteria	c__Paceibacteria	o__Moranbacterales	f__	g__	s__	No
CG-10_bin.188	CG-10	37.19	Neural Network (Specific Model)	0.81	0	0.81	1189773	6	d__Bacteria	p__Spirochaetota	c__Spirochaetia	o__Sphaerochaetales	f__Sphaerochaetaceae	g__UBA8525	s__	No
CG-10_bin.191	CG-10	31.93	Neural Network (Specific Model)	0.34	0	0.34	1555007	11	d__Bacteria	p__Acidobacteriota	c__Acidobacteriae	o__Bryobacterales	f__UBA6623	g__	s__	No
CG-10_bin.194	CG-10	93.57	Neural Network (Specific Model)	6.03	0	6.03	6869507	21	d__Bacteria	p__Planctomycetota	c__Planctomycetia	o__Pirellulales	f__Pirellulaceae	g__Aureliella	s__	No
CG-10_bin.195	CG-10	61.59	Neural Network (Specific Model)	2.15	0	2.15	2738928	17	d__Bacteria	p__Proteobacteria	c__Alphaproteobacteria	o__Rhodobacterales	f__Rhodobacteraceae	g__	s__	No
CG-10_bin.198	CG-10	89.87	Neural Network (Specific Model)	0.06	0	0.06	2911064	18	d__Bacteria	p__Proteobacteria	c__Alphaproteobacteria	o__Rhodobacterales	f__Rhodobacteraceae	g__Paracoccus	s__	No
CG-10_bin.20	CG-10	98.13	Gradient Boost (General Model)	0.43	0	0.43	1243429	21	d__Bacteria	p__Patescibacteria	c__JAEDAM01	o__BD1-5	f__UBA6164	g__JAACSU01	s__	No
CG-10_bin.201	CG-10	81.61	Neural Network (Specific Model)	1.08	0	1.08	3469450	19	d__Bacteria	p__Desulfobacterota	c__Desulfobulbia	o__Desulfobulbales	f__Desulfocapsaceae	g__Desulforhopalus	s__	No
CG-10_bin.204	CG-10	96.06	Gradient Boost (General Model)	1.01	0	1.01	3259866	19	d__Bacteria	p__Proteobacteria	c__Gammaproteobacteria	o__Competibacterales	f__Competibacteraceae	g__Contendobacter	s__	No
CG-10_bin.206	CG-10	75.98	Gradient Boost (General Model)	0.39	38.89	0.238329	4780731	14	d__Bacteria	p__Bacteroidota	c__Bacteroidia	o__Cytophagales	f__Cyclobacteriaceae	g__JAAUQL01	s__	No
CG-10_bin.209	CG-10	59.95	Gradient Boost (General Model)	0.29	0	0.29	2537403	15	d__Bacteria	p__Proteobacteria	c__Gammaproteobacteria	o__HK1	f__JABDQX01	g__	s__	No
CG-10_bin.21	CG-10	60.59	Neural Network (Specific Model)	2	0	2	2101723	14	d__Bacteria	p__Proteobacteria	c__Alphaproteobacteria	o__Sphingomonadales	f__Sphingomonadaceae	g__Parasphingorhabdus	s__Parasphingorhabdus sp018067055	No
CG-10_bin.210	CG-10	43.72	Neural Network (Specific Model)	0.09	0	0.09	1765313	7	d__Bacteria	p__Proteobacteria	c__Gammaproteobacteria	o__Enterobacterales	f__Shewanellaceae	g__Shewanella	s__Shewanella vesiculosa	No
CG-10_bin.211	CG-10	29.33	Neural Network (Specific Model)	0.1	0	0.1	1337793	5	d__Bacteria	p__Chloroflexota	c__Anaerolineae	o__Aggregatilineales	f__Aggregatilineaceae	g__LM3-B42	s__	No
CG-10_bin.213	CG-10	66.8	Neural Network (Specific Model)	1.71	100	0	2090104	13	d__Bacteria	p__Desulfobacterota	c__Desulfuromonadia	o__Desulfuromonadales	f__Geopsychrobacteraceae	g__Geopsychrobacter	s__Geopsychrobacter sp009993495	No
CG-10_bin.214	CG-10	98.43	Neural Network (Specific Model)	22.38	0	22.38	1347802	20	d__Bacteria	p__Patescibacteria	c__JAEDAM01	o__Absconditabacterales	f__X112	g__UBA5124	s__	No
CG-10_bin.216	CG-10	70.03	Neural Network (Specific Model)	0.39	0	0.39	2521157	17	d__Bacteria	p__Actinobacteriota	c__Actinomycetia	o__Propionibacteriales	f__Nocardioidaceae	g__Marmoricola_A	s__	No
CG-10_bin.217	CG-10	54.94	Neural Network (Specific Model)	0.04	0	0.04	1879402	9	d__Bacteria	p__Proteobacteria	c__Gammaproteobacteria	o__Pseudomonadales	f__Halieaceae	g__Congregibacter	s__	No
CG-10_bin.218	CG-10	29.33	Neural Network (Specific Model)	0.2	0	0.2	1511010	9	d__Bacteria	p__Planctomycetota	c__Planctomycetia	o__Planctomycetales	f__Planctomycetaceae	g__	s__	No
CG-10_bin.219	CG-10	92.75	Neural Network (Specific Model)	1.43	11.11	1.27113	3420773	18	d__Bacteria	p__Bacteroidota	c__Bacteroidia	o__Flavobacteriales	f__Flavobacteriaceae	g__Winogradskyella	s__	No
CG-10_bin.22	CG-10	53.49	Neural Network (Specific Model)	0.68	100	0	2300203	12	d__Bacteria	p__Planctomycetota	c__Phycisphaerae	o__Phycisphaerales	f__Phycisphaeraceae	g__	s__	No
CG-10_bin.221	CG-10	45.1	Neural Network (Specific Model)	0.46	0	0.46	1893800	10	d__Bacteria	p__Desulfobacterota	c__Desulfarculia	o__Desulfarculales	f__Desulfarculaceae	g__Desulfarculus	s__	No
CG-10_bin.222	CG-10	49.71	Neural Network (Specific Model)	1.37	71.43	0.391409	2171695	12	d__Bacteria	p__Proteobacteria	c__Alphaproteobacteria	o__Parvibaculales	f__Parvibaculaceae	g__Parvibaculum	s__	No
CG-10_bin.225	CG-10	20.41	Neural Network (Specific Model)	0.14	0	0.14	874698	6	d__Bacteria	p__Proteobacteria	c__Gammaproteobacteria	o__Chromatiales	f__Chromatiaceae	g__Thiocapsa	s__	No
CG-10_bin.226	CG-10	86.63	Neural Network (Specific Model)	4.25	85.71	0.607325	2838830	16	d__Bacteria	p__Proteobacteria	c__Alphaproteobacteria	o__Sphingomonadales	f__Sphingomonadaceae	g__Parasphingorhabdus	s__Parasphingorhabdus sp002783865	No
CG-10_bin.227	CG-10	100	Gradient Boost (General Model)	0.33	16.67	0.274989	3381353	18	d__Bacteria	p__Proteobacteria	c__Alphaproteobacteria	o__Rhodobacterales	f__Rhodobacteraceae	g__Pseudorhodobacter	s__	No
CG-10_bin.228	CG-10	24.56	Neural Network (Specific Model)	0.03	0	0.03	759220	11	d__Bacteria	p__UBA8481	c__UBA8481	o__	f__	g__	s__	No
CG-10_bin.229	CG-10	58.21	Neural Network (Specific Model)	2.39	0	2.39	1688532	8	d__Bacteria	p__Proteobacteria	c__Gammaproteobacteria	o__Xanthomonadales	f__Wenzhouxiangellaceae	g__GCA-2722315	s__	No
CG-10_bin.23	CG-10	14.46	Neural Network (Specific Model)	0.02	0	0.02	667937	6	Unclassified Bacteria							No
CG-10_bin.231	CG-10	53.69	Gradient Boost (General Model)	1.04	0	1.04	3335233	13	d__Bacteria	p__Chloroflexota	c__Anaerolineae	o__Aggregatilineales	f__A4b	g__	s__	No
CG-10_bin.232	CG-10	28.68	Neural Network (Specific Model)	0.25	0	0.25	2204198	4	d__Bacteria	p__Chloroflexota	c__Anaerolineae	o__Caldilineales	f__Caldilineaceae	g__CFX5	s__	No
CG-10_bin.233	CG-10	74.48	Neural Network (Specific Model)	2.1	0	2.1	1137087	11	d__Bacteria	p__Proteobacteria	c__Alphaproteobacteria	o__Micavibrionales	f__GCA-2720935	g__	s__	No
CG-10_bin.237	CG-10	12.32	Neural Network (Specific Model)	0.06	0	0.06	316082	17	Unclassified Bacteria							No
CG-10_bin.238	CG-10	71.88	Neural Network (Specific Model)	1.37	0	1.37	3997939	13	d__Bacteria	p__Desulfobacterota	c__Desulfobulbia	o__Desulfobulbales	f__Desulfocapsaceae	g__Desulforhopalus	s__	No
CG-10_bin.239	CG-10	10.13	Neural Network (Specific Model)	0.03	0	0.03	297702	3	Unclassified Bacteria							No
CG-10_bin.24	CG-10	87.21	Gradient Boost (General Model)	3.58	0	3.58	3231679	18	d__Bacteria	p__Proteobacteria	c__Alphaproteobacteria	o__Rhizobiales	f__Afifellaceae	g__Afifella	s__	No
CG-10_bin.240	CG-10	93.44	Neural Network (Specific Model)	0.85	0	0.85	3703326	18	d__Bacteria	p__Proteobacteria	c__Gammaproteobacteria	o__Chromatiales	f__Sedimenticolaceae	g__Sedimenticola	s__Sedimenticola thiotaurini_A	No
CG-10_bin.245	CG-10	49.92	Gradient Boost (General Model)	6.94	47.37	3.65252	1840363	16	d__Bacteria	p__Verrucomicrobiota	c__Kiritimatiellae	o__Kiritimatiellales	f__Pontiellaceae	g__UBA5540	s__	No
CG-10_bin.246	CG-10	31.33	Neural Network (Specific Model)	0	0	0	739358	14	d__Bacteria	p__Proteobacteria	c__Gammaproteobacteria	o__Burkholderiales	f__Gallionellaceae	g__Sideroxydans	s__Sideroxydans sp002787455	No
CG-10_bin.250	CG-10	79.42	Neural Network (Specific Model)	0.03	0	0.03	1546517	16	d__Bacteria	p__Proteobacteria	c__Alphaproteobacteria	o__Micavibrionales	f__Micavibrionaceae	g__TMED27	s__TMED27 sp009995045	No
CG-10_bin.252	CG-10	42.29	Gradient Boost (General Model)	0.91	0	0.91	3965632	19	d__Bacteria	p__Myxococcota	c__Polyangia	o__Nannocystales	f__Nannocystaceae	g__Enhygromyxa	s__	No
CG-10_bin.253	CG-10	7.59	Neural Network (Specific Model)	0	0	0	239241	2	Unclassified Bacteria							No
CG-10_bin.254	CG-10	6.23	Neural Network (Specific Model)	0	0	0	281510	1	Unclassified Bacteria							No
CG-10_bin.255	CG-10	7.35	Neural Network (Specific Model)	0.06	0	0.06	334163	0	Unclassified							No
CG-10_bin.257	CG-10	32.6	Neural Network (Specific Model)	0.18	0	0.18	1776815	9	d__Bacteria	p__Hydrogenedentota	c__Hydrogenedentia	o__Hydrogenedentiales	f__	g__	s__	No
CG-10_bin.258	CG-10	4.25	Neural Network (Specific Model)	0	0	0	224014	0	Unclassified Bacteria							No
CG-10_bin.260	CG-10	10.94	Neural Network (Specific Model)	0	0	0	394271	4	Unclassified Bacteria							No
CG-10_bin.261	CG-10	100	Gradient Boost (General Model)	0.65	33.33	0.433355	4749283	18	d__Bacteria	p__Bacteroidota	c__Bacteroidia	o__Bacteroidales	f__UBA12077	g__UBA12077	s__	No
CG-10_bin.264	CG-10	71.32	Neural Network (Specific Model)	0.13	0	0.13	556022	11	d__Bacteria	p__Patescibacteria	c__Paceibacteria	o__UBA9983_A	f__UBA918	g__OLB19	s__	No
CG-10_bin.265	CG-10	8.77	Neural Network (Specific Model)	0	0	0	230789	1	Unclassified Bacteria							No
CG-10_bin.266	CG-10	10.52	Neural Network (Specific Model)	0	0	0	525465	4	Unclassified							No
CG-10_bin.27	CG-10	7.53	Neural Network (Specific Model)	0	0	0	268108	18	Unclassified							No
CG-10_bin.270	CG-10	76.43	Gradient Boost (General Model)	0.88	0	0.88	819236	18	d__Bacteria	p__Patescibacteria	c__Gracilibacteria	o__JAHISY01	f__JAHISY01	g__JAHISY01	s__	No
CG-10_bin.276	CG-10	53.02	Neural Network (Specific Model)	1.83	0	1.83	1893900	18	d__Bacteria	p__Proteobacteria	c__Alphaproteobacteria	o__Sphingomonadales	f__Sphingomonadaceae	g__Erythrobacter	s__	No
CG-10_bin.277	CG-10	36.3	Neural Network (Specific Model)	0	0	0	1605527	12	d__Bacteria	p__Proteobacteria	c__Alphaproteobacteria	o__Rhodobacterales	f__Rhodobacteraceae	g__	s__	No
CG-10_bin.279	CG-10	59.19	Neural Network (Specific Model)	0.67	0	0.67	2059611	17	d__Bacteria	p__Proteobacteria	c__Alphaproteobacteria	o__Rhodobacterales	f__Rhodobacteraceae	g__Oceaniglobus	s__Oceaniglobus sp009992615	No
CG-10_bin.28	CG-10	4.65	Neural Network (Specific Model)	0.03	0	0.03	205393	0	Unclassified Bacteria							No
CG-10_bin.280	CG-10	44.64	Gradient Boost (General Model)	5.8	0	5.8	372233	9	d__Bacteria	p__Patescibacteria	c__ABY1	o__BM507	f__UBA12465	g__	s__	No
CG-10_bin.283	CG-10	8.74	Neural Network (Specific Model)	0	0	0	262412	2	Unclassified Bacteria							No
CG-10_bin.284	CG-10	26	Neural Network (Specific Model)	0.1	0	0.1	707422	6	d__Bacteria	p__Verrucomicrobiota	c__Lentisphaeria	o__UBA1407	f__MVZH01	g__	s__	No
CG-10_bin.286	CG-10	5.41	Neural Network (Specific Model)	0	0	0	308003	20	Unclassified Bacteria							No
CG-10_bin.287	CG-10	36.71	Neural Network (Specific Model)	0.09	0	0.09	712290	12	d__Bacteria	p__Proteobacteria	c__Alphaproteobacteria	o__UBA9219	f__UBA9219	g__UBA9219	s__	No
CG-10_bin.288	CG-10	9.18	Neural Network (Specific Model)	0	0	0	318629	1	Unclassified Bacteria							No
CG-10_bin.29	CG-10	17.48	Neural Network (Specific Model)	0.15	0	0.15	514992	8	d__Bacteria	p__Proteobacteria	c__Alphaproteobacteria	o__Rhodobacterales	f__Rhodobacteraceae	g__Sulfitobacter	s__	No
CG-10_bin.290	CG-10	64.07	Gradient Boost (General Model)	0.54	50	0.27	2047067	16	d__Bacteria	p__Proteobacteria	c__Alphaproteobacteria	o__Caulobacterales	f__Parvularculaceae	g__Marinicaulis	s__	No
CG-10_bin.294	CG-10	77.97	Gradient Boost (General Model)	37.35	2.04	36.5881	8408186	16	d__Bacteria	p__Proteobacteria	c__Alphaproteobacteria	o__Rhizobiales	f__Amorphaceae	g__Amorphus	s__	No
CG-10_bin.297	CG-10	96.79	Neural Network (Specific Model)	5.88	85.71	0.840252	3439422	20	d__Bacteria	p__Proteobacteria	c__Alphaproteobacteria	o__Sphingomonadales	f__Sphingomonadaceae	g__Parasphingorhabdus	s__	No
CG-10_bin.298	CG-10	10.94	Neural Network (Specific Model)	0.29	0	0.29	406613	2	d__Bacteria	p__Bacteroidota	c__Bacteroidia	o__Flavobacteriales	f__Flavobacteriaceae	g__Winogradskyella	s__	No
CG-10_bin.30	CG-10	74.15	Neural Network (Specific Model)	0.03	0	0.03	1752697	17	d__Bacteria	p__Proteobacteria	c__Gammaproteobacteria	o__Burkholderiales	f__Nitrosomonadaceae	g__Nitrosomonas	s__	No
CG-10_bin.300	CG-10	6.89	Neural Network (Specific Model)	0.11	0	0.11	205114	3	Unclassified Bacteria							No
CG-10_bin.302	CG-10	95.97	Neural Network (Specific Model)	0.77	25	0.5775	3445585	18	d__Bacteria	p__Proteobacteria	c__Gammaproteobacteria	o__Chromatiales	f__Sedimenticolaceae	g__JABDQZ01	s__	No
CG-10_bin.303	CG-10	64.72	Gradient Boost (General Model)	0.09	0	0.09	2304256	13	d__Bacteria	p__Bacteroidota	c__Kapabacteria	o__Kapabacteriales	f__UBA2268	g__PGYR01	s__PGYR01 sp002839765	No
CG-10_bin.308	CG-10	30.94	Neural Network (Specific Model)	0.09	0	0.09	1566093	11	d__Bacteria	p__Bacteroidota	c__Bacteroidia	o__Bacteroidales	f__Prolixibacteraceae	g__Draconibacterium	s__	No
CG-10_bin.309	CG-10	94.82	Neural Network (Specific Model)	48.78	74.19	12.5901	6585486	17	d__Bacteria	p__Bacteroidota	c__Bacteroidia	o__Cytophagales	f__Cyclobacteriaceae	g__Marivirga	s__	No
CG-10_bin.313	CG-10	70.91	Neural Network (Specific Model)	0.66	0	0.66	2592149	13	d__Bacteria	p__Bacteroidota	c__Bacteroidia	o__Flavobacteriales	f__Flavobacteriaceae	g__Muricauda	s__Muricauda beolgyonensis	No
CG-10_bin.315	CG-10	15.01	Neural Network (Specific Model)	0	0	0	348395	5	d__Bacteria	p__Firmicutes_A	c__Clostridia	o__Christensenellales	f__Christensenellaceae	g__	s__	No
CG-10_bin.317	CG-10	6.58	Neural Network (Specific Model)	0	0	0	244276	2	Unclassified							No
CG-10_bin.318	CG-10	92.4	Neural Network (Specific Model)	45.98	2.35	44.8995	6634104	18	d__Bacteria	p__Proteobacteria	c__Alphaproteobacteria	o__Rhodobacterales	f__Rhodobacteraceae	g__PHEG01	s__	No
CG-10_bin.321	CG-10	100	Gradient Boost (General Model)	13.9	0	13.9	6344389	18	d__Bacteria	p__Desulfobacterota	c__Desulfobulbia	o__Desulfobulbales	f__Desulfocapsaceae	g__Desulforhopalus	s__	No
CG-10_bin.322	CG-10	49.94	Neural Network (Specific Model)	0.85	0	0.85	1720246	14	d__Bacteria	p__Proteobacteria	c__Alphaproteobacteria	o__Rhodobacterales	f__Rhodobacteraceae	g__Roseovarius	s__Roseovarius sp002783205	No
CG-10_bin.324	CG-10	17.74	Neural Network (Specific Model)	0	0	0	808870	8	Unclassified Bacteria							No
CG-10_bin.325	CG-10	39.2	Gradient Boost (General Model)	10.41	90.91	0.946269	2867608	12	d__Bacteria	p__Chloroflexota	c__Anaerolineae	o__Anaerolineales	f__Anaerolineaceae	g__UBA6170	s__	No
CG-10_bin.326	CG-10	8.28	Neural Network (Specific Model)	0.01	0	0.01	352614	21	Unclassified							No
CG-10_bin.327	CG-10	23.75	Neural Network (Specific Model)	0.21	0	0.21	1342241	4	d__Bacteria	p__Proteobacteria	c__Alphaproteobacteria	o__Geminicoccales	f__Geminicoccaceae	g__SLRI01	s__	No
CG-10_bin.328	CG-10	22.07	Neural Network (Specific Model)	0	0	0	462720	7	d__Bacteria	p__Proteobacteria	c__Gammaproteobacteria	o__Burkholderiales	f__Gallionellaceae	g__Sideroxydans	s__Sideroxydans sp002787455	No
CG-10_bin.332	CG-10	4.65	Neural Network (Specific Model)	0	0	0	224067	3	Unclassified							No
CG-10_bin.334	CG-10	84.98	Gradient Boost (General Model)	11.47	0	11.47	691691	16	d__Bacteria	p__Patescibacteria	c__Paceibacteria	o__UBA9983_A	f__JAACPR01	g__JAACPR01	s__JAACPR01 sp009995365	No
CG-10_bin.335	CG-10	13.81	Neural Network (Specific Model)	0	0	0	410680	3	Unclassified Bacteria							No
CG-10_bin.336	CG-10	45.69	Gradient Boost (General Model)	0.02	0	0.02	2291811	13	d__Bacteria	p__Sumerlaeota	c__Sumerlaeia	o__MVZB01	f__MVZB01	g__	s__	No
CG-10_bin.337	CG-10	28.23	Neural Network (Specific Model)	0.01	0	0.01	772851	9	d__Bacteria	p__Proteobacteria	c__Gammaproteobacteria	o__Burkholderiales	f__Burkholderiaceae	g__Rhodoferax	s__	No
CG-10_bin.338	CG-10	15.61	Neural Network (Specific Model)	0	0	0	394921	2	d__Bacteria	p__UBA8481	c__UBA8481	o__	f__	g__	s__	No
CG-10_bin.34	CG-10	9.46	Neural Network (Specific Model)	0.04	0	0.04	303961	2	Unclassified Bacteria							No
CG-10_bin.340	CG-10	30.27	Neural Network (Specific Model)	0.04	0	0.04	1355681	7	d__Bacteria	p__Bacteroidota	c__Bacteroidia	o__Flavobacteriales	f__Flavobacteriaceae	g__Maribacter	s__	No
CG-10_bin.343	CG-10	11.74	Neural Network (Specific Model)	0	0	0	347659	4	Unclassified Bacteria							No
CG-10_bin.35	CG-10	22.5	Neural Network (Specific Model)	0	0	0	719522	6	d__Bacteria	p__Desulfobacterota_I	c__Desulfovibrionia	o__Desulfovibrionales	f__Desulfovibrionaceae	g__Pseudodesulfovibrio	s__	No
CG-10_bin.37	CG-10	8.96	Neural Network (Specific Model)	0.02	0	0.02	425744	0	Unclassified Bacteria							No
CG-10_bin.38	CG-10	29.64	Neural Network (Specific Model)	1.23	0	1.23	1074814	14	d__Bacteria	p__Proteobacteria	c__Alphaproteobacteria	o__Sphingomonadales	f__Sphingomonadaceae	g__Alteriqipengyuania	s__Alteriqipengyuania bathyomarina	No
CG-10_bin.39	CG-10	10.94	Neural Network (Specific Model)	0	0	0	413450	6	Unclassified Bacteria							No
CG-10_bin.41	CG-10	13.42	Neural Network (Specific Model)	0	0	0	499667	2	d__Bacteria	p__Planctomycetota	c__Phycisphaerae	o__Phycisphaerales	f__Zrk34	g__	s__	No
CG-10_bin.43	CG-10	19.68	Neural Network (Specific Model)	0.22	0	0.22	1306073	4	d__Bacteria	p__Acidobacteriota	c__Thermoanaerobaculia	o__Thermoanaerobaculales	f__FEB-10	g__JACXWA01	s__	No
CG-10_bin.45	CG-10	41.43	Neural Network (Specific Model)	1.18	0	1.18	1284850	13	d__Bacteria	p__Proteobacteria	c__Alphaproteobacteria	o__Parvibaculales	f__Parvibaculaceae	g__Parvibaculum	s__Parvibaculum sp002842875	No
CG-10_bin.47	CG-10	85.43	Gradient Boost (General Model)	0.77	30.77	0.533071	3338549	17	d__Bacteria	p__Proteobacteria	c__Alphaproteobacteria	o__Rhodobacterales	f__Rhodobacteraceae	g__Pikeienuella	s__	No
CG-10_bin.48	CG-10	23.3	Neural Network (Specific Model)	0.06	0	0.06	933740	9	d__Bacteria	p__Proteobacteria	c__Alphaproteobacteria	o__Rhodospirillales	f__Casp-alpha2	g__UBA1479	s__	No
CG-10_bin.49	CG-10	32.36	Neural Network (Specific Model)	0.21	0	0.21	1105721	8	d__Bacteria	p__Desulfobacterota	c__Desulfobacteria	o__Desulfobacterales	f__Desulfosudaceae	g__Desulfosudis	s__Desulfosudis oleovorans	No
CG-10_bin.5	CG-10	34.45	Neural Network (Specific Model)	0.64	0	0.64	1614231	12	d__Bacteria	p__Proteobacteria	c__Alphaproteobacteria	o__Rhodobacterales	f__Rhodobacteraceae	g__Rubrimonas	s__	No
CG-10_bin.50	CG-10	27.08	Neural Network (Specific Model)	0.05	0	0.05	836780	11	d__Bacteria	p__Actinobacteriota	c__Thermoleophilia	o__UBA2241	f__UBA2241	g__CAIXSE01	s__	No
CG-10_bin.51	CG-10	88.15	Neural Network (Specific Model)	42.27	37.5	26.4188	3289777	19	d__Bacteria	p__Firmicutes	c__Bacilli	o__Izemoplasmatales	f__UBA5603	g__UBA2289	s__	No
CG-10_bin.53	CG-10	41.61	Neural Network (Specific Model)	1.05	0	1.05	482224	5	d__Bacteria	p__Patescibacteria	c__Dojkabacteria	o__J137	f__	g__	s__	No
CG-10_bin.55	CG-10	86.75	Neural Network (Specific Model)	0.22	0	0.22	3163518	17	d__Bacteria	p__Bacteroidota	c__Bacteroidia	o__Flavobacteriales	f__Flavobacteriaceae	g__Winogradskyella	s__	No
CG-10_bin.56	CG-10	30.92	Neural Network (Specific Model)	0.66	0	0.66	1189318	14	d__Bacteria	p__Proteobacteria	c__Alphaproteobacteria	o__Sphingomonadales	f__Sphingomonadaceae	g__Erythrobacter	s__	No
CG-10_bin.57	CG-10	29.23	Neural Network (Specific Model)	0.03	0	0.03	874076	10	d__Bacteria	p__Proteobacteria	c__Alphaproteobacteria	o__Sphingomonadales	f__Sphingomonadaceae	g__Pseudopontixanthobacter_A	s__	No
CG-10_bin.58	CG-10	33.89	Neural Network (Specific Model)	0.24	0	0.24	1314238	10	d__Bacteria	p__Proteobacteria	c__Alphaproteobacteria	o__Rhodobacterales	f__Rhodobacteraceae	g__Rubrimonas	s__	No
CG-10_bin.59	CG-10	9.74	Neural Network (Specific Model)	0.01	0	0.01	428305	1	Unclassified Bacteria							No
CG-10_bin.6	CG-10	7.66	Neural Network (Specific Model)	0	0	0	210602	2	Unclassified Bacteria							No
CG-10_bin.61	CG-10	28.78	Neural Network (Specific Model)	0.28	0	0.28	1198907	9	d__Bacteria	p__Bacteroidota	c__Bacteroidia	o__Flavobacteriales	f__Flavobacteriaceae	g__Maribacter	s__	No
CG-10_bin.62	CG-10	37.71	Neural Network (Specific Model)	0.09	0	0.09	977802	5	d__Bacteria	p__Proteobacteria	c__Gammaproteobacteria	o__Xanthomonadales	f__Xanthomonadaceae	g__Arenimonas	s__	No
CG-10_bin.66	CG-10	16.7	Neural Network (Specific Model)	0.04	0	0.04	1012112	10	d__Bacteria	p__Desulfobacterota	c__Desulfarculia	o__Adiutricales	f__JAHJTB01	g__	s__	No
CG-10_bin.68	CG-10	14.92	Neural Network (Specific Model)	0	0	0	469243	1	Unclassified Bacteria							No
CG-10_bin.7	CG-10	23.33	Neural Network (Specific Model)	0.02	0	0.02	891611	5	d__Bacteria	p__Proteobacteria	c__Gammaproteobacteria	o__Pseudomonadales	f__HTCC2089	g__VXNE01	s__	No
CG-10_bin.70	CG-10	6.13	Neural Network (Specific Model)	0	0	0	231015	0	Unclassified							No
CG-10_bin.74	CG-10	48.48	Gradient Boost (General Model)	3.42	71.43	0.977094	1411387	12	d__Bacteria	p__Verrucomicrobiota	c__Kiritimatiellae	o__Kiritimatiellales	f__Pontiellaceae	g__UBA5540	s__	No
CG-10_bin.75	CG-10	37.22	Neural Network (Specific Model)	0	0	0	1705325	12	d__Bacteria	p__Acidobacteriota	c__Acidobacteriae	o__Bryobacterales	f__Bryobacteraceae	g__JACTMJ01	s__	No
CG-10_bin.76	CG-10	20.2	Neural Network (Specific Model)	1.17	0	1.17	760079	12	Unclassified Bacteria							No
CG-10_bin.8	CG-10	10.52	Neural Network (Specific Model)	0	0	0	403435	3	Unclassified Bacteria							No
CG-10_bin.80	CG-10	37.86	Neural Network (Specific Model)	0.96	0	0.96	923446	13	d__Bacteria	p__Actinobacteriota	c__Coriobacteriia	o__OPB41	f__	g__	s__	No
CG-10_bin.83	CG-10	91.3	Neural Network (Specific Model)	0.01	100	0	2597657	18	d__Bacteria	p__Proteobacteria	c__Gammaproteobacteria	o__Burkholderiales	f__Gallionellaceae	g__Sideroxydans	s__	No
CG-10_bin.86	CG-10	80.49	Gradient Boost (General Model)	3.87	0	3.87	3095135	18	d__Bacteria	p__Chloroflexota	c__Anaerolineae	o__Anaerolineales	f__Anaerolineaceae	g__UBA5203	s__	No
CG-10_bin.87	CG-10	26.5	Neural Network (Specific Model)	0	0	0	1219685	8	d__Bacteria	p__Acidobacteriota	c__Acidobacteriae	o__Bryobacterales	f__Bryobacteraceae	g__JACTMJ01	s__	No
CG-10_bin.88	CG-10	84.51	Neural Network (Specific Model)	0.95	100	0	2114321	19	d__Bacteria	p__Proteobacteria	c__Alphaproteobacteria	o__Caulobacterales	f__Maricaulaceae	g__Hyphobacterium	s__Hyphobacterium sp002783385	No
CG-10_bin.89	CG-10	16.71	Neural Network (Specific Model)	0.21	0	0.21	491091	0	Unclassified Bacteria							No
CG-10_bin.9	CG-10	4.04	Neural Network (Specific Model)	0	0	0	215193	9	Unclassified Bacteria							No
CG-10_bin.90	CG-10	58.66	Gradient Boost (General Model)	0.71	100	0	2151447	17	d__Bacteria	p__Proteobacteria	c__Alphaproteobacteria	o__Bin95	f__Bin95	g__	s__	No
CG-10_bin.91	CG-10	7.81	Neural Network (Specific Model)	0.01	0	0.01	303346	19	Unclassified Bacteria							No
CG-10_bin.92	CG-10	75.01	Gradient Boost (General Model)	9.74	0	9.74	5430866	15	d__Bacteria	p__Bacteroidota	c__Bacteroidia	o__Bacteroidales	f__UBA12077	g__UBA12077	s__	No
CG-10_bin.95	CG-10	95.12	Neural Network (Specific Model)	1.39	52.17	0.664837	4768312	17	d__Bacteria	p__Bacteroidota	c__Bacteroidia	o__Flavobacteriales	f__Flavobacteriaceae	g__Arenibacter	s__	No
CG-10_bin.99	CG-10	48.18	Neural Network (Specific Model)	0.66	0	0.66	1715965	11	d__Bacteria	p__Proteobacteria	c__Alphaproteobacteria	o__Rhodobacterales	f__Rhodobacteraceae	g__Albidovulum	s__	No
CG-10_bin.unbinned	CG-10	100	Gradient Boost (General Model)	126.71	1.4	124.936	111823939	23	Unclassified							No
CG-10_eukaryote_contigs	CG-10	N/A	#N/A	N/A	N/A	N/A	N/A	N/A	Stramenopiles							No
CG-10_unassigned-contigs	CG-10	N/A	#N/A	N/A	N/A	N/A	N/A	N/A	Unassigned							No
