# Supplementary material for: Meta-omics reveals role of photosynthesis in microbially induced carbonate precipitation at a CO2-rich geyser
Source: ISME Commun. 2024 Dec 11;4(1):ycae139. doi: 10.1093/ismeco/ycae139 (PMC11760937; doi:10.1093/ismeco/ycae139)
Supplement: Supplementary_File_3_ycae139 [file supplementary_file_3_ycae139.xlsx]

## Sheet: %NSAF
Protein accession	Genome	Description (Microbeannotator)	gtdb-tk	Exp. q-value: Combined	# Protein Unique Peptides	# AAs	CG-1-1_%NSAF	CG-1-2_%NSAF	CG-1-3_%NSAF	%AVG
CG-1_Unassigned_k127_704083_1	CG-1_Unassigned	(+)-cis,cis-nepetalactol synthase [EC:5.5.1.35]	Unassigned	0	1	106	0.0565079	0.0385764	0.0154917	0.0368587
CG-1_bin_101_k127_404180_45	CG-1_bin_101	(+)-cis,cis-nepetalactol synthase [EC:5.5.1.35]	d__Bacteria;p__Proteobacteria;c__Alphaproteobacteria;o__Rhodobacterales;f__Rhodobacteraceae;g__Roseicyclus;s__	0.005	0	268	0	0.00305157	0.00306366	0.00203841
CG-1_Unassigned_k127_69653_1	CG-1_Unassigned	(2R)-sulfolactate sulfo-lyase subunit beta [EC:4.4.1.24]	Unassigned	0	2	285	0.0385311	0.0602605	0.0576182	0.0521366
CG-1_bin_98_k127_311878_37	CG-1_bin_98	(2R)-sulfolactate sulfo-lyase subunit beta [EC:4.4.1.24]	d__Bacteria;p__Proteobacteria;c__Alphaproteobacteria;o__Rhodobacterales;f__Rhodobacteraceae;g__Roseinatronobacter;s__	0	2	393	0	0.00208097	0.00835684	0.00347927
CG-1_bin_63_k127_401747_41	CG-1_bin_63	(2R)-sulfolactate sulfo-lyase subunit beta [EC:4.4.1.24]	d__Bacteria;p__Proteobacteria;c__Alphaproteobacteria;o__Rhodobacterales;f__Rhodobacteraceae;g__Fluviibacterium;s__	0	1	393	0.00254022	0.00416194	0.00208921	0.00293046
CG-1_bin_101_k127_97398_22	CG-1_bin_101	(E)-4-hydroxy-3-methylbut-2-enyl-diphosphate synthase [EC:1.17.7.1 1.17.7.3]	d__Bacteria;p__Proteobacteria;c__Alphaproteobacteria;o__Rhodobacterales;f__Rhodobacteraceae;g__Roseicyclus;s__	0.001	0	397	0	0.00206	0	0.000686667
CG-1_Unassigned_k127_502762_1	CG-1_Unassigned	(R)-6-hydroxynicotine oxidase [EC:1.5.3.6]	Unassigned	0.014	1	220	0	0	0.00373209	0.00124403
CG-1_bin_194_k127_463133_6	CG-1_bin_194	(S)-2-hydroxyglutarate dehydrogenase [EC:1.1.5.13]	d__Bacteria;p__Desulfobacterota;c__Desulfuromonadia;o__Desulfuromonadales;f__Geopsychrobacteraceae;g__Geopsychrobacter;s__Geopsychrobacter sp009993495	0.036	1	402	0	0.00203438	0	0.000678127
CG-1_Unassigned_k127_768148_1	CG-1_Unassigned	[BtrI acyl-carrier protein]--L-glutamate ligase [EC:6.2.1.39]	Unassigned	0	5	407	0.0196227	0.0341596	0.046399	0.0333938
CG-1_bin_69_k127_375450_15	CG-1_bin_69	[glutamine synthetase] adenylyltransferase / [glutamine synthetase]-adenylyl-L-tyrosine phosphorylase [EC:2.7.7.42 2.7.7.89]	d__Bacteria;p__Proteobacteria;c__Alphaproteobacteria;o__Rhodobacterales;f__Rhodobacteraceae;g__Roseovarius;s__	0.044	1	928	0.00107576	0	0	0.000358587
CG-1_bin_unbinned_k127_195310_4	CG-1_bin_unbinned	[glutamine synthetase] adenylyltransferase / [glutamine synthetase]-adenylyl-L-tyrosine phosphorylase [EC:2.7.7.42 2.7.7.89]	Unassigned	0	1	937	0.00106543	0	0	0.000355143
CG-1_bin_191_k127_314216_1	CG-1_bin_191	[methyl-Co(III) methylamine-specific corrinoid protein]:coenzyme M methyltransferase [EC:2.1.1.247]	d__Bacteria;p__Verrucomicrobiota;c__Lentisphaeria;o__JABSQK01;f__;g__;s__	0.034	1	395	0	0	0.00207863	0.000692878
CG-1_bin_194_k127_218429_10	CG-1_bin_194	[NiFe] hydrogenase large subunit [EC:1.12.2.1]	d__Bacteria;p__Desulfobacterota;c__Desulfuromonadia;o__Desulfuromonadales;f__Geopsychrobacteraceae;g__Geopsychrobacter;s__Geopsychrobacter sp009993495	0.005	2	570	0	0.00143477	0.00144046	0.00095841
CG-1_Unassigned_k127_417356_1	CG-1_Unassigned	[protein-PII] uridylyltransferase [EC:2.7.7.59]	Unassigned	0.004	1	348	0.0057374	0	0	0.00191247
CG-1_bin_157_k127_213706_22	CG-1_bin_157	1,4-alpha-glucan branching enzyme [EC:2.4.1.18]	d__Bacteria;p__Proteobacteria;c__Alphaproteobacteria;o__Rhodobacterales;f__Rhodobacteraceae;g__Oceaniglobus;s__Oceaniglobus sp009992615	0	1	779	0	0.00209967	0.00105399	0.00105122
CG-1_Unassigned_k127_416732_2	CG-1_Unassigned	15-cis-phytoene desaturase [EC:1.3.5.5]	Unassigned	0.027	0	364	0	0	0.00225566	0.000751886
CG-1_Unassigned_k127_475391_1	CG-1_Unassigned	16S rRNA (cytidine1402-2'-O)-methyltransferase [EC:2.1.1.198]	Unassigned	0.022	1	112	0.00891345	0.00730197	0	0.00540514
CG-1_Unassigned_k127_868601_4	CG-1_Unassigned	16S rRNA (cytosine967-C5)-methyltransferase [EC:2.1.1.176]	Unassigned	0.002	1	269	0	0.00304023	0.00305227	0.00203083
CG-1_Unassigned_k127_398544_1	CG-1_Unassigned	16S rRNA (cytosine967-C5)-methyltransferase [EC:2.1.1.176]	Unassigned	0.024	1	305	0	0	0.002692	0.000897333
CG-1_Unassigned_k127_530072_4	CG-1_Unassigned	16S rRNA processing protein RimM	Unassigned	0.025	0	181	0	0	0.00453624	0.00151208
CG-1_bin_161_k127_123453_2	CG-1_bin_161	1-aminocyclopropane-1-carboxylate synthase [EC:4.4.1.14]	d__Bacteria;p__Proteobacteria;c__Alphaproteobacteria;o__Rhodobacterales;f__Rhodobacteraceae;g__Rubrimonas;s__	0	2	383	0.0130327	0.0106765	0.0128626	0.0121906
CG-1_bin_4_k127_535579_115	CG-1_bin_4	1-aminocyclopropane-1-carboxylate synthase [EC:4.4.1.14]	d__Bacteria;p__Proteobacteria;c__Alphaproteobacteria;o__Sphingomonadales;f__Sphingomonadaceae;g__Novosphingopyxis;s__	0.004	0	403	0.00247719	0.00405866	0	0.00217862
CG-1_Unassigned_k127_533970_1	CG-1_Unassigned	1-butanol dehydrogenase (quinone) [EC:1.1.5.11]	Unassigned	0	2	247	0.0202086	0.0198661	0.00997239	0.0166824
CG-1_bin_89_k127_168695_1	CG-1_bin_89	1-deoxy-D-xylulose-5-phosphate synthase [EC:2.2.1.7]	d__Bacteria;p__Proteobacteria;c__Alphaproteobacteria;o__Rhodobacterales;f__Rhodobacteraceae;g__Rubrimonas;s__	0	1	555	0.00899375	0.00736775	0.00147939	0.00594697
CG-1_stramenopiles_k127_250612_49966-56118	CG-1_stramenopiles	1-deoxy-D-xylulose-5-phosphate synthase [EC:2.2.1.7]	Unassigned	0	3	1131	0.00264803	0.00289238	0.0036298	0.00305674
CG-1_bin_161_k127_379269_2	CG-1_bin_161	1-deoxy-D-xylulose-5-phosphate synthase [EC:2.2.1.7]	d__Bacteria;p__Proteobacteria;c__Alphaproteobacteria;o__Rhodobacterales;f__Rhodobacteraceae;g__Rubrimonas;s__	0	3	453	0	0.00541603	0	0.00180534
CG-1_bin_150_k127_461810_277	CG-1_bin_150	1-deoxy-D-xylulose-5-phosphate synthase [EC:2.2.1.7]	d__Bacteria;p__Proteobacteria;c__Alphaproteobacteria;o__Rhodobacterales;f__Rhodobacteraceae;g__Nioella;s__Nioella sp002783145	0.001	0	331	0	0.00247076	0.00248054	0.00165043
CG-1_bin_52_k127_604_5	CG-1_bin_52	1-deoxy-D-xylulose-5-phosphate synthase [EC:2.2.1.7]	d__Bacteria;p__Bacteroidota;c__Bacteroidia;o__Flavobacteriales;f__Flavobacteriaceae;g__Maribacter;s__	0.009	1	588	0.0016978	0.00139085	0	0.00102955
CG-1_bin_139_k127_552367_27	CG-1_bin_139	1-deoxy-D-xylulose-5-phosphate synthase [EC:2.2.1.7]	d__Bacteria;p__Cyanobacteria;c__Cyanobacteriia;o__Phormidesmiales;f__Phormidesmiaceae;g__Nodosilinea;s__	0.023	0	327	0	0.00250098	0	0.00083366
CG-1_bin_34_k127_896504_8	CG-1_bin_34	1-deoxy-D-xylulose-5-phosphate synthase [EC:2.2.1.7]	d__Bacteria;p__Proteobacteria;c__Alphaproteobacteria;o__Rhizobiales;f__Rhizobiaceae;g__Aurantimonas;s__	0.017	0	638	0	0	0.00128693	0.000428976
CG-1_bin_153_k127_198092_11	CG-1_bin_153	1-deoxy-D-xylulose-5-phosphate synthase [EC:2.2.1.7]	d__Bacteria;p__Proteobacteria;c__Alphaproteobacteria;o__Rhizobiales;f__Rhizobiaceae;g__Hoeflea;s__	0.025	0	643	0	0.00127188	0	0.000423961
CG-1_Unassigned_k127_556329_1	CG-1_Unassigned	1-hydroxycarotenoid 3,4-desaturase [EC:1.3.99.27]	Unassigned	0.035	0	416	0	0.00196592	0	0.000655305
CG-1_Unassigned_k127_175794_1	CG-1_Unassigned	1-piperideine-2-carboxylate/1-pyrroline-2-carboxylate reductase [NAD(P)H] [EC:1.5.1.1]	Unassigned	0.009	0	235	0	0	0.00349387	0.00116462
CG-1_Unassigned_k127_240780_2	CG-1_Unassigned	2,3-bisphosphoglycerate-independent phosphoglycerate mutase [EC:5.4.2.12]	Unassigned	0	6	342	0.0262712	0.0215216	0.0192061	0.022333
CG-1_bin_89_k127_109298_4	CG-1_bin_89	2,3-bisphosphoglycerate-independent phosphoglycerate mutase [EC:5.4.2.12]	d__Bacteria;p__Proteobacteria;c__Alphaproteobacteria;o__Rhodobacterales;f__Rhodobacteraceae;g__Rubrimonas;s__	0	4	506	0.00789175	0.00161625	0.00649059	0.00533286
CG-1_Unassigned_k127_554728_1	CG-1_Unassigned	2',3'-cyclic-nucleotide 2'-phosphodiesterase / 3'-nucleotidase / 5'-nucleotidase [EC:3.1.4.16 3.1.3.6 3.1.3.5]	Unassigned	0	6	1147	0.009574	0.0156862	0.0121692	0.0124764
CG-1_bin_93_k127_30565_13	CG-1_bin_93	2',3'-cyclic-nucleotide 2'-phosphodiesterase / 3'-nucleotidase / 5'-nucleotidase [EC:3.1.4.16 3.1.3.6 3.1.3.5]	d__Bacteria;p__Verrucomicrobiota;c__Verrucomicrobiae;o__Opitutales;f__Verruco-01;g__CK1056;s__	0.001	0	1631	0.00183625	0.0065185	0.00453068	0.00429514
CG-1_bin_147_k127_116420_1	CG-1_bin_147	2',3'-cyclic-nucleotide 2'-phosphodiesterase / 3'-nucleotidase / 5'-nucleotidase [EC:3.1.4.16 3.1.3.6 3.1.3.5]	d__Bacteria;p__Proteobacteria;c__Alphaproteobacteria;o__Sphingomonadales;f__Sphingomonadaceae;g__Alteraurantiacibacter;s__	0	1	1329	0	0.000615365	0.000617803	0.000411056
CG-1_bin_114_k127_3484_5	CG-1_bin_114	2',3'-cyclic-nucleotide 2'-phosphodiesterase / 3'-nucleotidase / 5'-nucleotidase [EC:3.1.4.16 3.1.3.6 3.1.3.5]	d__Bacteria;p__Cyanobacteria;c__Cyanobacteriia;o__Cyanobacteriales;f__Cyanobacteriaceae;g__Geminocystis;s__Geminocystis sp009993045	0.01	1	2251	0	0.000363314	0	0.000121105
CG-1_bin_89_k127_35297_4	CG-1_bin_89	2,5-dioxopentanoate dehydrogenase [EC:1.2.1.26]	d__Bacteria;p__Proteobacteria;c__Alphaproteobacteria;o__Rhodobacterales;f__Rhodobacteraceae;g__Rubrimonas;s__	0.001	1	507	0	0	0.00161945	0.000539816
CG-1_Unassigned_k127_93848_3	CG-1_Unassigned	2,6-dioxo-6-phenylhexa-3-enoate/TCOA hydrolase [EC:3.7.1.-]	Unassigned	0.041	1	294	0.0033956	0	0	0.00113187
CG-1_Unassigned_k127_401567_2	CG-1_Unassigned	2,6-dioxo-6-phenylhexa-3-enoate/TCOA hydrolase [EC:3.7.1.-]	Unassigned	0.004	1	274	0	0.00298475	0	0.000994916
CG-1_Unassigned_k127_517235_1	CG-1_Unassigned	23S rRNA (cytosine1962-C5)-methyltransferase [EC:2.1.1.191]	Unassigned	0.017	1	407	0	0	0.00201735	0.000672449
CG-1_bin_196_k127_427527_5	CG-1_bin_196	23S rRNA (uracil1939-C5)-methyltransferase [EC:2.1.1.190]	d__Bacteria;p__Myxococcota_A;c__UBA796;o__UBA796;f__GCA-2862545;g__REDI01;s__	0.012	1	483	0	0	0.00169992	0.000566639
CG-1_Unassigned_k127_435677_1	CG-1_Unassigned	2-amino-2'-deoxyadenylo-succinate synthase [EC:6.3.4.25]	Unassigned	0	0	364	0.0027426	0.00898704	0.00225566	0.00466177
CG-1_Unassigned_k127_387921_2	CG-1_Unassigned	2-amino-2'-deoxyadenylo-succinate synthase [EC:6.3.4.25]	Unassigned	0	2	429	0	0.00190634	0.00191389	0.00127341
CG-1_bin_161_k127_555631_1	CG-1_bin_161	2'-deamino-2'-hydroxyneamine 1-alpha-D-kanosaminyltransferase [EC:2.4.1.301]	d__Bacteria;p__Proteobacteria;c__Alphaproteobacteria;o__Rhodobacterales;f__Rhodobacteraceae;g__Rubrimonas;s__	0	0	212	0.00470899	0.00385764	0.00387292	0.00414652
CG-1_Unassigned_k127_527852_2	CG-1_Unassigned	2'-deamino-2'-hydroxyneamine 1-alpha-D-kanosaminyltransferase [EC:2.4.1.301]	Unassigned	0.018	1	211	0.00473131	0	0	0.0015771
CG-1_Unassigned_k127_254034_2	CG-1_Unassigned	2'-deamino-2'-hydroxyneamine 1-alpha-D-kanosaminyltransferase [EC:2.4.1.301]	Unassigned	0.039	1	388	0	0.00210779	0.00211613	0.00140797
CG-1_bin_150_k127_147749_59	CG-1_bin_150	2-dehydro-3-deoxyphosphogluconate aldolase / (4S)-4-hydroxy-2-oxoglutarate aldolase [EC:4.1.2.14 4.1.3.42]	d__Bacteria;p__Proteobacteria;c__Alphaproteobacteria;o__Rhodobacterales;f__Rhodobacteraceae;g__Nioella;s__Nioella sp002783145	0.006	0	213	0	0	0.00385474	0.00128491
CG-1_bin_57_k127_76116_7	CG-1_bin_57	2-dehydro-3-deoxyphosphooctonate aldolase (KDO 8-P synthase) [EC:2.5.1.55]	Unclassified Bacteria	0	1	281	0	0.00291039	0.00292192	0.00194411
CG-1_Unassigned_k127_452355_3	CG-1_Unassigned	2-furoyl-CoA dehydrogenase large subunit [EC:1.3.99.8]	Unassigned	0	2	837	0.00715632	0.011725	0.00784765	0.00890966
CG-1_bin_101_k127_497817_14	CG-1_bin_101	2-furoyl-CoA dehydrogenase large subunit [EC:1.3.99.8]	d__Bacteria;p__Proteobacteria;c__Alphaproteobacteria;o__Rhodobacterales;f__Rhodobacteraceae;g__Roseicyclus;s__	0	2	792	0	0.0010326	0.00414677	0.00172646
CG-1_bin_161_k127_651202_10	CG-1_bin_161	2-heptyl-4(1H)-quinolone synthase subunit PqsC [EC:2.3.1.230]	d__Bacteria;p__Proteobacteria;c__Alphaproteobacteria;o__Rhodobacterales;f__Rhodobacteraceae;g__Rubrimonas;s__	0	1	325	0	0	0.00252634	0.000842113
CG-1_bin_89_k127_152881_4	CG-1_bin_89	2-hydroxy-3-oxopropionate reductase [EC:1.1.1.60]	d__Bacteria;p__Proteobacteria;c__Alphaproteobacteria;o__Rhodobacterales;f__Rhodobacteraceae;g__Rubrimonas;s__	0	3	288	0.010399	0.0141983	0.0114036	0.0120003
CG-1_Unassigned_k127_370442_1	CG-1_Unassigned	2-hydroxy-3-oxopropionate reductase [EC:1.1.1.60]	Unassigned	0	2	295	0.00338409	0.0138614	0.00834976	0.00853174
CG-1_bin_161_k127_591727_4	CG-1_bin_161	2-hydroxy-3-oxopropionate reductase [EC:1.1.1.60]	d__Bacteria;p__Proteobacteria;c__Alphaproteobacteria;o__Rhodobacterales;f__Rhodobacteraceae;g__Rubrimonas;s__	0	2	288	0.00346634	0.00567931	0.00570181	0.00494915
CG-1_Unassigned_k127_661027_2	CG-1_Unassigned	2-hydroxy-3-oxopropionate reductase [EC:1.1.1.60]	Unassigned	0.019	1	294	0.0033956	0	0	0.00113187
CG-1_Unassigned_k127_813378_1	CG-1_Unassigned	2-hydroxyethylphosphonate dioxygenase [EC:1.13.11.72]	Unassigned	0.022	1	140	0	0.00584158	0.00586471	0.0039021
CG-1_Unassigned_k127_473572_1	CG-1_Unassigned	2-hydroxyisobutanoyl-CoA mutase large subunit [EC:5.4.99.64]	Unassigned	0	1	235	0.00424811	0.00348009	0.00349387	0.00374069
CG-1_Unassigned_k127_424962_1	CG-1_Unassigned	2-isopropylmalate synthase [EC:2.3.3.13]	Unassigned	0	1	507	0	0.00322612	0	0.00107537
CG-1_bin_194_k127_312488_4	CG-1_bin_194	2-isopropylmalate synthase [EC:2.3.3.13]	d__Bacteria;p__Desulfobacterota;c__Desulfuromonadia;o__Desulfuromonadales;f__Geopsychrobacteraceae;g__Geopsychrobacter;s__Geopsychrobacter sp009993495	0.049	1	513	0	0.00159419	0	0.000531397
CG-1_bin_84_k127_219128_29	CG-1_bin_84	2-isopropylmalate synthase [EC:2.3.3.13]	d__Bacteria;p__Actinobacteriota;c__Actinomycetia;o__Propionibacteriales;f__Nocardioidaceae;g__Marmoricola_A;s__	0.043	1	541	0	0.00151168	0	0.000503894
CG-1_bin_101_k127_134_13	CG-1_bin_101	2-methylcitrate dehydratase (2-methyl-trans-aconitate forming) [EC:4.2.1.117]	d__Bacteria;p__Proteobacteria;c__Alphaproteobacteria;o__Rhodobacterales;f__Rhodobacteraceae;g__Roseicyclus;s__	0	0	932	0.0171383	0.0131623	0.0105716	0.0136241
CG-1_Unassigned_k127_8126_1	CG-1_Unassigned	2-methylcitrate synthase [EC:2.3.3.5]	Unassigned	0.032	0	439	0	0.00186292	0	0.000620972
CG-1_bin_161_k127_254162_5	CG-1_bin_161	2-methylfumaryl-CoA isomerase [EC:5.4.1.3]	d__Bacteria;p__Proteobacteria;c__Alphaproteobacteria;o__Rhodobacterales;f__Rhodobacteraceae;g__Rubrimonas;s__	0.001	1	236	0.00423011	0	0.00347907	0.00256973
CG-1_bin_89_k127_66866_4	CG-1_bin_89	2-methylfumaryl-CoA isomerase [EC:5.4.1.3]	d__Bacteria;p__Proteobacteria;c__Alphaproteobacteria;o__Rhodobacterales;f__Rhodobacteraceae;g__Rubrimonas;s__	0	1	241	0.00414235	0	0.00340689	0.00251641
CG-1_bin_unbinned_k127_114546_6	CG-1_bin_unbinned	2-naphthoate monooxygenase	Unassigned	0.003	1	373	0	0	0.00220123	0.000733744
CG-1_Unassigned_k127_313432_3	CG-1_Unassigned	2-octaprenyl-6-methoxyphenol hydroxylase [EC:1.14.13.-]	Unassigned	0	2	412	0	0.001985	0.00199286	0.00132596
CG-1_Unassigned_k127_676718_1	CG-1_Unassigned	2-oxoglutarate dehydrogenase E1 component [EC:1.2.4.2]	Unassigned	0	0	592	0.00674532	0.00967018	0.00970848	0.00870799
CG-1_Unassigned_k127_542578_1	CG-1_Unassigned	2-oxoglutarate dehydrogenase E1 component [EC:1.2.4.2]	Unassigned	0	3	592	0.00337266	0.0110516	0.00970848	0.00804426
CG-1_Unassigned_k127_16331_1	CG-1_Unassigned	2-oxoglutarate dehydrogenase E1 component [EC:1.2.4.2]	Unassigned	0	3	422	0.00473131	0.00968982	0.00583692	0.00675268
CG-1_bin_63_k127_588036_66	CG-1_bin_63	2-oxoglutarate dehydrogenase E1 component [EC:1.2.4.2]	d__Bacteria;p__Proteobacteria;c__Alphaproteobacteria;o__Rhodobacterales;f__Rhodobacteraceae;g__Fluviibacterium;s__	0	0	989	0	0.000826917	0.00166038	0.0008291
CG-1_bin_153_k127_46471_1	CG-1_bin_153	2-oxoglutarate dehydrogenase E1 component [EC:1.2.4.2]	d__Bacteria;p__Proteobacteria;c__Alphaproteobacteria;o__Rhizobiales;f__Rhizobiaceae;g__Hoeflea;s__	0.007	0	1015	0	0.00161147	0.000808926	0.000806798
CG-1_Unassigned_k127_542578_2	CG-1_Unassigned	2-oxoglutarate dehydrogenase E2 component (dihydrolipoamide succinyltransferase) [EC:2.3.1.61]	Unassigned	0	3	411	0.0582953	0.0258678	0.0479451	0.0440361
CG-1_bin_63_k127_588036_67	CG-1_bin_63	2-oxoglutarate dehydrogenase E2 component (dihydrolipoamide succinyltransferase) [EC:2.3.1.61]	d__Bacteria;p__Proteobacteria;c__Alphaproteobacteria;o__Rhodobacterales;f__Rhodobacteraceae;g__Fluviibacterium;s__	0	2	508	0.00196517	0.00643953	0.00969756	0.00603409
CG-1_bin_183_k127_896785_19	CG-1_bin_183	2-oxoglutarate dehydrogenase E2 component (dihydrolipoamide succinyltransferase) [EC:2.3.1.61]	d__Bacteria;p__Proteobacteria;c__Alphaproteobacteria;o__Caulobacterales;f__Maricaulaceae;g__Hyphobacterium;s__Hyphobacterium sp002783385	0.005	0	554	0.00540599	0.00295242	0.00592823	0.00476222
CG-1_bin_101_k127_398046_6	CG-1_bin_101	2-oxoglutarate dehydrogenase E2 component (dihydrolipoamide succinyltransferase) [EC:2.3.1.61]	d__Bacteria;p__Proteobacteria;c__Alphaproteobacteria;o__Rhodobacterales;f__Rhodobacteraceae;g__Roseicyclus;s__	0	2	539	0.00185215	0.00303458	0.00609321	0.00365998
CG-1_bin_98_k127_324062_70	CG-1_bin_98	2-oxoglutarate dehydrogenase E2 component (dihydrolipoamide succinyltransferase) [EC:2.3.1.61]	d__Bacteria;p__Proteobacteria;c__Alphaproteobacteria;o__Rhodobacterales;f__Rhodobacteraceae;g__Roseinatronobacter;s__	0	1	497	0.00200867	0.00329103	0.0049561	0.0034186
CG-1_bin_unbinned_k127_863459_2	CG-1_bin_unbinned	2-oxoglutarate dehydrogenase E2 component (dihydrolipoamide succinyltransferase) [EC:2.3.1.61]	Unassigned	0	1	502	0.00198866	0.00162912	0.00490673	0.00284151
CG-1_bin_166_k127_442311_78	CG-1_bin_166	2-oxoglutarate dehydrogenase E2 component (dihydrolipoamide succinyltransferase) [EC:2.3.1.61]	d__Bacteria;p__Eremiobacterota;c__Xenobia;o__Xenobiales;f__JADMJV01;g__;s__	0	1	407	0	0	0.00605204	0.00201735
CG-1_Unassigned_k127_737472_1	CG-1_Unassigned	2-oxoglutarate dehydrogenase E2 component (dihydrolipoamide succinyltransferase) [EC:2.3.1.61]	Unassigned	0	1	521	0	0.00156971	0.00315186	0.00157386
CG-1_Unassigned_k127_674633_2	CG-1_Unassigned	2-oxoglutarate dehydrogenase E2 component (dihydrolipoamide succinyltransferase) [EC:2.3.1.61]	Unassigned	0.007	1	475	0	0	0.00345709	0.00115236
CG-1_bin_157_k127_94650_24	CG-1_bin_157	2-oxoglutarate dehydrogenase E2 component (dihydrolipoamide succinyltransferase) [EC:2.3.1.61]	d__Bacteria;p__Proteobacteria;c__Alphaproteobacteria;o__Rhodobacterales;f__Rhodobacteraceae;g__Oceaniglobus;s__Oceaniglobus sp009992615	0	1	508	0	0.00160988	0.00161626	0.00107538
CG-1_Unassigned_k127_592216_3	CG-1_Unassigned	2-oxoglutarate dehydrogenase E2 component (dihydrolipoamide succinyltransferase) [EC:2.3.1.61]	Unassigned	0.002	1	382	0	0	0.00214937	0.000716457
CG-1_bin_102_k127_433247_40	CG-1_bin_102	2-oxoglutarate dehydrogenase E2 component (dihydrolipoamide succinyltransferase) [EC:2.3.1.61]	d__Bacteria;p__Proteobacteria;c__Gammaproteobacteria;o__Burkholderiales;f__Burkholderiaceae;g__Rhodoferax;s__Rhodoferax sp002789915	0.005	0	446	0	0.00183368	0	0.000611226
CG-1_Unassigned_k127_84831_2	CG-1_Unassigned	2-oxoglutarate dehydrogenase E2 component (dihydrolipoamide succinyltransferase) [EC:2.3.1.61]	Unassigned	0.043	1	544	0	0	0.0015093	0.0005031
CG-1_bin_194_k127_737218_6	CG-1_bin_194	2-oxoglutarate/2-oxoacid ferredoxin oxidoreductase subunit alpha [EC:1.2.7.3 1.2.7.11]	d__Bacteria;p__Desulfobacterota;c__Desulfuromonadia;o__Desulfuromonadales;f__Geopsychrobacteraceae;g__Geopsychrobacter;s__Geopsychrobacter sp009993495	0	6	377	0.00794409	0.0108464	0.00217788	0.00698946
CG-1_bin_145_k127_345723_4	CG-1_bin_145	2-oxoglutarate/2-oxoacid ferredoxin oxidoreductase subunit alpha [EC:1.2.7.3 1.2.7.11]	d__Bacteria;p__Desulfobacterota;c__Desulfobulbia;o__Desulfobulbales;f__Desulfocapsaceae;g__Desulforhopalus;s__	0.002	1	382	0	0.00428178	0	0.00142726
CG-1_bin_102_k127_244640_27	CG-1_bin_102	2-oxoglutarate/2-oxoacid ferredoxin oxidoreductase subunit alpha [EC:1.2.7.3 1.2.7.11]	d__Bacteria;p__Proteobacteria;c__Gammaproteobacteria;o__Burkholderiales;f__Burkholderiaceae;g__Rhodoferax;s__Rhodoferax sp002789915	0	1	606	0.00164737	0	0	0.000549124
CG-1_bin_194_k127_737218_5	CG-1_bin_194	2-oxoglutarate/2-oxoacid ferredoxin oxidoreductase subunit beta [EC:1.2.7.3 1.2.7.11]	d__Bacteria;p__Desulfobacterota;c__Desulfuromonadia;o__Desulfuromonadales;f__Geopsychrobacteraceae;g__Geopsychrobacter;s__Geopsychrobacter sp009993495	0	1	271	0	0	0.00302974	0.00100991
CG-1_Unassigned_k127_892126_3	CG-1_Unassigned	2-phosphonomethylmalate synthase [EC:2.3.3.19]	Unassigned	0	2	227	0.00439783	0.0108082	0.003617	0.00627434
CG-1_bin_132_k127_184534_20	CG-1_bin_132	2-phosphonomethylmalate synthase [EC:2.3.3.19]	d__Bacteria;p__Actinobacteriota;c__Acidimicrobiia;o__Acidimicrobiales;f__Ilumatobacteraceae;g__Ilumatobacter_A;s__	0.039	1	541	0.0018453	0	0	0.0006151
CG-1_bin_101_k127_26189_15	CG-1_bin_101	2-phosphonomethylmalate synthase [EC:2.3.3.19]	d__Bacteria;p__Proteobacteria;c__Alphaproteobacteria;o__Rhodobacterales;f__Rhodobacteraceae;g__Roseicyclus;s__	0.005	1	471	0	0	0.00174323	0.000581076
CG-1_Unassigned_k127_614042_4	CG-1_Unassigned	3-(aryl)acrylate reductase [EC:1.3.8.15]	Unassigned	0	0	149	0	0.0109775	0.0110209	0.0073328
CG-1_Unassigned_k127_439384_1	CG-1_Unassigned	3-(aryl)acrylate reductase [EC:1.3.8.15]	Unassigned	0.019	0	582	0	0.00140519	0	0.000468397
CG-1_bin_51_k127_280628_4	CG-1_bin_51	3-(hydroxyamino)phenol mutase [EC:5.4.4.3]	d__Bacteria;p__Proteobacteria;c__Alphaproteobacteria;o__Rhodobacterales;f__Rhodobacteraceae;g__Pararhodobacter;s__	0	0	468	0.00213313	0.0227172	0.017544	0.0141315
CG-1_bin_194_k127_525277_1	CG-1_bin_194	3-(hydroxyamino)phenol mutase [EC:5.4.4.3]	d__Bacteria;p__Desulfobacterota;c__Desulfuromonadia;o__Desulfuromonadales;f__Geopsychrobacteraceae;g__Geopsychrobacter;s__Geopsychrobacter sp009993495	0	3	469	0.00851434	0.01395	0.0122546	0.011573
CG-1_bin_193_k127_263031_8	CG-1_bin_193	3-(hydroxyamino)phenol mutase [EC:5.4.4.3]	d__Bacteria;p__Proteobacteria;c__Alphaproteobacteria;o__Parvibaculales;f__CGMCC-115125;g__;s__	0	1	469	0.0212859	0.00523126	0.00700264	0.0111733
CG-1_bin_102_k127_30935_8	CG-1_bin_102	3-(hydroxyamino)phenol mutase [EC:5.4.4.3]	d__Bacteria;p__Proteobacteria;c__Gammaproteobacteria;o__Burkholderiales;f__Burkholderiaceae;g__Rhodoferax;s__Rhodoferax sp002789915	0	0	471	0.00211955	0.0034727	0.00174323	0.00244516
CG-1_bin_198_k127_345163_3	CG-1_bin_198	3-(hydroxyamino)phenol mutase [EC:5.4.4.3]	d__Bacteria;p__Proteobacteria;c__Gammaproteobacteria;o__Xanthomonadales;f__Wenzhouxiangellaceae;g__GCA-2722315;s__	0	1	469	0	0.00348751	0.00350132	0.00232961
CG-1_Unassigned_k127_1867_1	CG-1_Unassigned	3-(methylthio)propanoyl-CoA dehydrogenase [EC:1.3.8.-]	Unassigned	0	3	449	0.0022234	0.00910713	0.00365728	0.00499594
CG-1_Unassigned_k127_138821_2	CG-1_Unassigned	3-(methylthio)propanoyl-CoA dehydrogenase [EC:1.3.8.-]	Unassigned	0	1	596	0.00502503	0.00548873	0.00137762	0.00396379
CG-1_bin_41_k127_225053_59	CG-1_bin_41	3-(methylthio)propanoyl-CoA dehydrogenase [EC:1.3.8.-]	d__Bacteria;p__Proteobacteria;c__Alphaproteobacteria;o__Rhodobacterales;f__Rhodobacteraceae;g__Roseovarius;s__	0	0	592	0	0.00414436	0.00138693	0.00184376
CG-1_bin_57_k127_281685_3	CG-1_bin_57	3-(methylthio)propanoyl-CoA dehydrogenase [EC:1.3.8.-]	Unclassified Bacteria	0.001	2	554	0	0.00442863	0	0.00147621
CG-1_bin_71_k127_686549_3	CG-1_bin_71	3-(methylthio)propanoyl-CoA dehydrogenase [EC:1.3.8.-]	d__Bacteria;p__Proteobacteria;c__Alphaproteobacteria;o__Rhodobacterales;f__Rhodobacteraceae;g__Paracoccus;s__	0.002	1	565	0	0.00144747	0.00290641	0.00145129
CG-1_bin_153_k127_143317_10	CG-1_bin_153	3-(methylthio)propanoyl-CoA dehydrogenase [EC:1.3.8.-]	d__Bacteria;p__Proteobacteria;c__Alphaproteobacteria;o__Rhizobiales;f__Rhizobiaceae;g__Hoeflea;s__	0.043	1	192	0	0	0.00427635	0.00142545
CG-1_Unassigned_k127_66126_2	CG-1_Unassigned	3-(methylthio)propanoyl-CoA dehydrogenase [EC:1.3.8.-]	Unassigned	0.002	0	425	0	0.00192428	0.00193191	0.0012854
CG-1_bin_50_k127_521887_1	CG-1_bin_50	3-(methylthio)propanoyl-CoA dehydrogenase [EC:1.3.8.-]	d__Bacteria;p__Actinobacteriota;c__Actinomycetia;o__Mycobacteriales;f__SCTD01;g__SCTD01;s__	0.033	1	616	0	0.00132763	0.00133289	0.00088684
CG-1_Unassigned_k127_884647_3	CG-1_Unassigned	3,4-Dideoxy-4-amino-D-arabino-heptulosonate 7-phosphate synthase	Unassigned	0.004	1	242	0.00412523	0	0.00339281	0.00250601
CG-1_bin_161_k127_10415_9	CG-1_bin_161	3,4-Dideoxy-4-amino-D-arabino-heptulosonate 7-phosphate synthase	d__Bacteria;p__Proteobacteria;c__Alphaproteobacteria;o__Rhodobacterales;f__Rhodobacteraceae;g__Rubrimonas;s__	0.002	1	457	0	0.00357908	0.00179663	0.0017919
CG-1_bin_57_k127_741971_1	CG-1_bin_57	3,4-dihydroxy 2-butanone 4-phosphate synthase / GTP cyclohydrolase II [EC:4.1.99.12 3.5.4.25]	Unclassified Bacteria	0.003	2	294	0	0.00556341	0.00279272	0.00278538
CG-1_Unassigned_k127_182593_1	CG-1_Unassigned	3,4-dihydroxy 2-butanone 4-phosphate synthase [EC:4.1.99.12]	Unassigned	0.005	1	134	0	0.0122063	0	0.00406876
CG-1_bin_161_k127_185797_9	CG-1_bin_161	3,8-divinyl chlorophyllide a/chlorophyllide a reductase subunit Y [EC:1.3.7.14 1.3.7.15]	d__Bacteria;p__Proteobacteria;c__Alphaproteobacteria;o__Rhodobacterales;f__Rhodobacteraceae;g__Rubrimonas;s__	0.022	0	544	0	0	0.0030186	0.0010062
CG-1_bin_69_k127_303730_6	CG-1_bin_69	3,8-divinyl chlorophyllide a/chlorophyllide a reductase subunit Z [EC:1.3.7.14 1.3.7.15]	d__Bacteria;p__Proteobacteria;c__Alphaproteobacteria;o__Rhodobacterales;f__Rhodobacteraceae;g__Roseovarius;s__	0.012	0	491	0	0.00166562	0	0.000555207
CG-1_bin_63_k127_84336_12	CG-1_bin_63	3alpha-hydroxy bile acid-CoA-ester 3-dehydrogenase [EC:1.1.1.395]	d__Bacteria;p__Proteobacteria;c__Alphaproteobacteria;o__Rhodobacterales;f__Rhodobacteraceae;g__Fluviibacterium;s__	0	4	240	0.0374365	0.040891	0.0342108	0.0375128
CG-1_Unassigned_k127_617809_3	CG-1_Unassigned	3alpha-hydroxy bile acid-CoA-ester 3-dehydrogenase [EC:1.1.1.395]	Unassigned	0	1	255	0.00391493	0.00641428	0.00965953	0.00666291
CG-1_bin_63_k127_64532_8	CG-1_bin_63	3alpha-hydroxy bile acid-CoA-ester 3-dehydrogenase [EC:1.1.1.395]	d__Bacteria;p__Proteobacteria;c__Alphaproteobacteria;o__Rhodobacterales;f__Rhodobacteraceae;g__Fluviibacterium;s__	0	2	257	0	0.00318218	0.0159739	0.00638537
CG-1_bin_89_k127_707804_5	CG-1_bin_89	3beta-hydroxycholanate 3-dehydrogenase (NAD+) [EC:1.1.1.391]	d__Bacteria;p__Proteobacteria;c__Alphaproteobacteria;o__Rhodobacterales;f__Rhodobacteraceae;g__Rubrimonas;s__	0	2	180	1.08705	0.136303	0.118598	0.447315
CG-1_Unassigned_k127_127868_1	CG-1_Unassigned	3beta-hydroxycholanate 3-dehydrogenase (NAD+) [EC:1.1.1.391]	Unassigned	0	1	187	0.0160156	0.00874674	0.00878139	0.0111813
CG-1_bin_161_k127_337749_1	CG-1_bin_161	3beta-hydroxycholanate 3-dehydrogenase (NAD+) [EC:1.1.1.391]	d__Bacteria;p__Proteobacteria;c__Alphaproteobacteria;o__Rhodobacterales;f__Rhodobacteraceae;g__Rubrimonas;s__	0	1	244	0.00409142	0.00335172	0.010095	0.00584605
CG-1_Unassigned_k127_699400_2	CG-1_Unassigned	3beta-hydroxycholanate 3-dehydrogenase (NAD+) [EC:1.1.1.391]	Unassigned	0	0	247	0.00404173	0.00662203	0.00664826	0.00577067
CG-1_bin_108_k127_26650_14	CG-1_bin_108	3beta-hydroxycholanate 3-dehydrogenase (NAD+) [EC:1.1.1.391]	d__Bacteria;p__Proteobacteria;c__Alphaproteobacteria;o__Sphingomonadales;f__Sphingomonadaceae;g__Erythrobacter;s__	0	0	309	0	0.00264667	0.0053143	0.00265366
CG-1_Unassigned_k127_710430_1	CG-1_Unassigned	3beta-hydroxycholanate 3-dehydrogenase (NAD+) [EC:1.1.1.391]	Unassigned	0.027	1	258	0.00386941	0	0	0.0012898
CG-1_Unassigned_k127_328639_1	CG-1_Unassigned	3beta-hydroxycholanate 3-dehydrogenase (NAD+) [EC:1.1.1.391]	Unassigned	0.04	1	222	0	0	0.00369847	0.00123282
CG-1_bin_140_k127_132417_2	CG-1_bin_140	3beta-hydroxycholanate 3-dehydrogenase (NAD+) [EC:1.1.1.391]	d__Bacteria;p__Proteobacteria;c__Alphaproteobacteria;o__Sphingomonadales;f__Sphingomonadaceae;g__Erythrobacter;s__Erythrobacter sp009995225	0.005	0	261	0	0.00313341	0	0.00104447
CG-1_Unassigned_k127_81053_1	CG-1_Unassigned	3beta-hydroxycholanate 3-dehydrogenase (NADP+) [EC:1.1.1.393]	Unassigned	0.002	1	205	0.0633073	0.0119681	0.0160207	0.030432
CG-1_Unassigned_k127_165406_1	CG-1_Unassigned	3beta-hydroxycholanate 3-dehydrogenase (NADP+) [EC:1.1.1.393]	Unassigned	0	2	241	0.0248541	0.0135738	0.0204413	0.0196231
CG-1_bin_89_k127_245825_7	CG-1_bin_89	3beta-hydroxycholanate 3-dehydrogenase (NADP+) [EC:1.1.1.393]	d__Bacteria;p__Proteobacteria;c__Alphaproteobacteria;o__Rhodobacterales;f__Rhodobacteraceae;g__Rubrimonas;s__	0	2	96	0.0207981	0	0	0.00693269
CG-1_bin_102_k127_348095_16	CG-1_bin_102	3beta-hydroxycholanate 3-dehydrogenase (NADP+) [EC:1.1.1.393]	d__Bacteria;p__Proteobacteria;c__Gammaproteobacteria;o__Burkholderiales;f__Burkholderiaceae;g__Rhodoferax;s__Rhodoferax sp002789915	0	1	245	0.00407472	0.00333804	0.00335127	0.00358801
CG-1_bin_57_k127_131775_7	CG-1_bin_57	3beta-hydroxycholanate 3-dehydrogenase (NADP+) [EC:1.1.1.393]	Unclassified Bacteria	0	0	249	0	0	0.00659486	0.00219829
CG-1_Unassigned_k127_499382_1	CG-1_Unassigned	3-carboxy-cis,cis-muconate cycloisomerase [EC:5.5.1.2]	Unassigned	0	2	490	0.00407472	0.0116832	0.0050269	0.00692826
CG-1_Unassigned_k127_221744_3	CG-1_Unassigned	3-carboxy-cis,cis-muconate cycloisomerase [EC:5.5.1.2]	Unassigned	0.012	1	375	0	0.00436171	0.00218949	0.00218373
CG-1_Unassigned_k127_877230_1	CG-1_Unassigned	3-dehydrotetronate 4-kinase [EC:2.7.1.217]	Unassigned	0	2	177	0.00564015	0.0138614	0.00927751	0.00959301
CG-1_Unassigned_k127_745360_1	CG-1_Unassigned	3-hydroxy-4-methylanthranilate adenylyltransferase [EC:2.7.7.97]	Unassigned	0.001	0	525	0	0.00155775	0.00156392	0.00104056
CG-1_bin_143_k127_4729_2	CG-1_bin_143	3-hydroxy-4-methylanthranilate adenylyltransferase [EC:2.7.7.97]	d__Bacteria;p__Proteobacteria;c__Gammaproteobacteria;o__Thiomicrospirales;f__Thiomicrospiraceae;g__Hydrogenovibrio;s__Hydrogenovibrio sp002779995	0.003	1	654	0	0.00250098	0	0.00083366
CG-1_Unassigned_k127_565404_1	CG-1_Unassigned	3-hydroxy-4-methylanthranilate adenylyltransferase [EC:2.7.7.97]	Unassigned	0.045	1	443	0	0	0.00185341	0.000617803
CG-1_Unassigned_k127_671072_4	CG-1_Unassigned	3-hydroxyacyl-CoA dehydrogenase / enoyl-CoA hydratase / 3-hydroxybutyryl-CoA epimerase [EC:1.1.1.35 4.2.1.17 5.1.2.3]	Unassigned	0	0	725	0.00413092	0.00902423	0.00679498	0.00665004
CG-1_Unassigned_k127_359700_1	CG-1_Unassigned	3-hydroxyacyl-CoA dehydrogenase / enoyl-CoA hydratase / 3-hydroxybutyryl-CoA epimerase [EC:1.1.1.35 4.2.1.17 5.1.2.3]	Unassigned	0.026	1	175	0	0.00467326	0.00469177	0.00312168
CG-1_bin_157_k127_593201_32	CG-1_bin_157	3-hydroxyacyl-CoA dehydrogenase / enoyl-CoA hydratase / 3-hydroxybutyryl-CoA epimerase [EC:1.1.1.35 4.2.1.17 5.1.2.3]	d__Bacteria;p__Proteobacteria;c__Alphaproteobacteria;o__Rhodobacterales;f__Rhodobacteraceae;g__Oceaniglobus;s__Oceaniglobus sp009992615	0	1	729	0	0.00336552	0.00112628	0.00149727
CG-1_bin_63_k127_721356_10	CG-1_bin_63	3-hydroxyacyl-CoA dehydrogenase / enoyl-CoA hydratase / 3-hydroxybutyryl-CoA epimerase [EC:1.1.1.35 4.2.1.17 5.1.2.3]	d__Bacteria;p__Proteobacteria;c__Alphaproteobacteria;o__Rhodobacterales;f__Rhodobacteraceae;g__Fluviibacterium;s__	0.001	1	734	0	0.00222839	0.00111861	0.00111567
CG-1_bin_67_k127_175427_23	CG-1_bin_67	3-hydroxyacyl-CoA dehydrogenase [EC:1.1.1.35]	d__Bacteria;p__Bacteroidota;c__Bacteroidia;o__Cytophagales;f__Bernardetiaceae;g__Bernardetia;s__Bernardetia sp002784125	0	4	809	0	0.00202181	0.00608944	0.00270375
CG-1_bin_176_k127_447306_11	CG-1_bin_176	3-hydroxyacyl-CoA dehydrogenase [EC:1.1.1.35]	d__Bacteria;p__Proteobacteria;c__Alphaproteobacteria;o__Micavibrionales;f__Micavibrionaceae;g__UBA6147;s__	0.035	1	873	0.00114354	0	0	0.000381179
CG-1_bin_198_k127_163488_3	CG-1_bin_198	3-hydroxyacyl-CoA dehydrogenase [EC:1.1.1.35]	d__Bacteria;p__Proteobacteria;c__Gammaproteobacteria;o__Xanthomonadales;f__Wenzhouxiangellaceae;g__GCA-2722315;s__	0.009	1	788	0	0	0.00104195	0.000347318
CG-1_bin_117_k127_402886_3	CG-1_bin_117	3-hydroxybutyryl-CoA dehydrogenase [EC:1.1.1.157]	d__Bacteria;p__Proteobacteria;c__Alphaproteobacteria;o__Rhodobacterales;f__Rhodobacteraceae;g__JAACUH01;s__JAACUH01 sp009993005	0.001	0	302	0	0.00541603	0	0.00180534
CG-1_bin_51_k127_318729_128	CG-1_bin_51	3-hydroxyisobutyrate dehydrogenase [EC:1.1.1.31]	d__Bacteria;p__Proteobacteria;c__Alphaproteobacteria;o__Rhodobacterales;f__Rhodobacteraceae;g__Pararhodobacter;s__	0.01	1	283	0.00705517	0.00288983	0	0.003315
CG-1_bin_161_k127_33634_5	CG-1_bin_161	3-hydroxyisobutyrate dehydrogenase [EC:1.1.1.31]	d__Bacteria;p__Proteobacteria;c__Alphaproteobacteria;o__Rhodobacterales;f__Rhodobacteraceae;g__Rubrimonas;s__	0	1	300	0.00332769	0.00272607	0	0.00201792
CG-1_Unassigned_k127_661767_2	CG-1_Unassigned	3-isopropylmalate dehydratase [EC:4.2.1.33]	Unassigned	0	0	337	0.008887	0.00970707	0.0121819	0.0102587
CG-1_bin_101_k127_463588_143	CG-1_bin_101	3-isopropylmalate dehydratase [EC:4.2.1.33]	d__Bacteria;p__Proteobacteria;c__Alphaproteobacteria;o__Rhodobacterales;f__Rhodobacteraceae;g__Roseicyclus;s__	0	0	468	0.00426627	0.00349496	0.00701761	0.00492628
CG-1_Unassigned_k127_498847_3	CG-1_Unassigned	3-isopropylmalate dehydratase [EC:4.2.1.33]	Unassigned	0.045	1	203	0	0.00402867	0	0.00134289
CG-1_Unassigned_k127_498847_1	CG-1_Unassigned	3-isopropylmalate dehydrogenase [EC:1.1.1.85]	Unassigned	0	0	319	0.00625898	0.0128185	0.00514771	0.00807506
CG-1_bin_78_k127_261871_20	CG-1_bin_78	3-isopropylmalate/(R)-2-methylmalate dehydratase large subunit [EC:4.2.1.33 4.2.1.35]	d__Bacteria;p__Proteobacteria;c__Gammaproteobacteria;o__Burkholderiales;f__Burkholderiaceae;g__Rhodoferax;s__Rhodoferax sp001871515	0	0	866	0	0.000944366	0	0.000314789
CG-1_Unassigned_k127_277624_2	CG-1_Unassigned	3-methyl-2-oxobutanoate hydroxymethyltransferase [EC:2.1.2.11]	Unassigned	0	1	232	0	0.00705018	0.0070781	0.00470943
CG-1_Unassigned_k127_542127_1	CG-1_Unassigned	3-methylcrotonyl-CoA carboxylase alpha subunit [EC:6.4.1.4]	Unassigned	0.003	1	134	0	0	0.0122546	0.00408488
CG-1_Unassigned_k127_895739_2	CG-1_Unassigned	3-methylcrotonyl-CoA carboxylase alpha subunit [EC:6.4.1.4]	Unassigned	0.01	1	316	0.0031592	0	0.00779487	0.00365136
CG-1_Unassigned_k127_886490_3	CG-1_Unassigned	3-methylcrotonyl-CoA carboxylase alpha subunit [EC:6.4.1.4]	Unassigned	0.003	1	187	0	0.00437337	0.0043907	0.00292136
CG-1_bin_101_k127_37124_6	CG-1_bin_101	3-methylcrotonyl-CoA carboxylase beta subunit [EC:6.4.1.4]	d__Bacteria;p__Proteobacteria;c__Alphaproteobacteria;o__Rhodobacterales;f__Rhodobacteraceae;g__Roseicyclus;s__	0	0	563	0	0	0.00145837	0.000486122
CG-1_bin_161_k127_513991_6	CG-1_bin_161	3-methylfumaryl-CoA hydratase [EC:4.2.1.153]	d__Bacteria;p__Proteobacteria;c__Alphaproteobacteria;o__Rhodobacterales;f__Rhodobacteraceae;g__Rubrimonas;s__	0	1	292	0	0.00560151	0.00281185	0.00280445
CG-1_bin_161_k127_263572_4	CG-1_bin_161	3-oxoacid CoA-transferase [EC:2.8.3.5]	d__Bacteria;p__Proteobacteria;c__Alphaproteobacteria;o__Rhodobacterales;f__Rhodobacteraceae;g__Rubrimonas;s__	0	5	232	0.0258183	0.0105753	0.0176953	0.0180296
CG-1_bin_161_k127_263572_5	CG-1_bin_161	3-oxoacid CoA-transferase [EC:2.8.3.5]	d__Bacteria;p__Proteobacteria;c__Alphaproteobacteria;o__Rhodobacterales;f__Rhodobacteraceae;g__Rubrimonas;s__	0	3	209	0.00477659	0.00391302	0.00785703	0.00551555
CG-1_bin_150_k127_627455_26	CG-1_bin_150	3-oxoacid CoA-transferase [EC:2.8.3.5]	d__Bacteria;p__Proteobacteria;c__Alphaproteobacteria;o__Rhodobacterales;f__Rhodobacteraceae;g__Nioella;s__Nioella sp002783145	0	0	234	0	0.00698992	0.00701761	0.00466918
CG-1_bin_unbinned_k127_355336_4	CG-1_bin_unbinned	3-oxoacid CoA-transferase [EC:2.8.3.5]	Unassigned	0	1	209	0	0.00391302	0.00392852	0.00261384
CG-1_Unassigned_k127_414906_1	CG-1_Unassigned	3-oxoadipyl-CoA thiolase [EC:2.3.1.174]	Unassigned	0	1	173	0.126952	0.146546	0.128142	0.13388
CG-1_bin_31_k127_878066_7	CG-1_bin_31	3-oxoadipyl-CoA thiolase [EC:2.3.1.174]	d__Bacteria;p__Chloroflexota;c__Anaerolineae;o__Caldilineales;f__Caldilineaceae;g__JAGNDO01;s__	0	1	422	0.153768	0.00968982	0.00778256	0.05708
CG-1_Unassigned_k127_77542_1	CG-1_Unassigned	3-oxoadipyl-CoA thiolase [EC:2.3.1.174]	Unassigned	0	1	140	0.0356538	0.0116832	0.0234589	0.0235986
CG-1_Unassigned_k127_601939_1	CG-1_Unassigned	3-oxoadipyl-CoA thiolase [EC:2.3.1.174]	Unassigned	0	1	212	0.00470899	0.00385764	0.00774585	0.0054375
CG-1_Unassigned_k127_831106_1	CG-1_Unassigned	3-oxoadipyl-CoA thiolase [EC:2.3.1.174]	Unassigned	0	1	252	0	0	0.00651635	0.00217212
CG-1_Unassigned_k127_10204_3	CG-1_Unassigned	3-phosphoshikimate 1-carboxyvinyltransferase [EC:2.5.1.19]	Unassigned	0.004	0	447	0	0.00182958	0.00183682	0.00122213
CG-1_Unassigned_k127_910664_1	CG-1_Unassigned	4-(hydroxymethyl)benzenesulfonate dehydrogenase [EC:1.1.1.257]	Unassigned	0.001	1	37	0	0	0.0443816	0.0147939
CG-1_Unassigned_k127_864603_3	CG-1_Unassigned	4-(hydroxymethyl)benzenesulfonate dehydrogenase [EC:1.1.1.257]	Unassigned	0	2	459	0.0130498	0.0195992	0.00715521	0.0132681
CG-1_bin_37_k127_214474_3	CG-1_bin_37	4-(hydroxymethyl)benzenesulfonate dehydrogenase [EC:1.1.1.257]	d__Bacteria;p__Verrucomicrobiota;c__Verrucomicrobiae;o__Opitutales;f__DSM-45221;g__WN38;s__	0.003	1	526	0	0	0.00156095	0.000520317
CG-1_Unassigned_k127_241432_1	CG-1_Unassigned	4-amino-4-deoxychorismate lyase [EC:4.1.3.38]	Unassigned	0	2	279	0.00357816	0.011725	0.0088286	0.00804393
CG-1_Unassigned_k127_459699_4	CG-1_Unassigned	4-amino-4-deoxychorismate lyase [EC:4.1.3.38]	Unassigned	0	2	288	0	0.0141983	0.00855271	0.00758366
CG-1_bin_82_k127_88666_4	CG-1_bin_82	4-amino-4-deoxychorismate lyase [EC:4.1.3.38]	d__Bacteria;p__Actinobacteriota;c__Actinomycetia;o__Propionibacteriales;f__Propionibacteriaceae;g__;s__	0.027	1	545	0	0.00600235	0.00753266	0.00451167
CG-1_bin_unbinned_k127_342596_3	CG-1_bin_unbinned	4-amino-4-deoxychorismate lyase [EC:4.1.3.38]	Unassigned	0.007	1	284	0	0	0.00289106	0.000963685
CG-1_bin_141_k127_37601_67	CG-1_bin_141	4-amino-4-deoxychorismate lyase [EC:4.1.3.38]	d__Bacteria;p__Proteobacteria;c__Alphaproteobacteria;o__Rhodobacterales;f__Rhodobacteraceae;g__Flavimaricola;s__	0.025	0	295	0	0	0.00278325	0.000927751
CG-1_bin_161_k127_829851_10	CG-1_bin_161	4-aminobutyrate---pyruvate transaminase [EC:2.6.1.96]	d__Bacteria;p__Proteobacteria;c__Alphaproteobacteria;o__Rhodobacterales;f__Rhodobacteraceae;g__Rubrimonas;s__	0	0	464	0.00215152	0.00528763	0.0070781	0.00483909
CG-1_bin_198_k127_227225_5	CG-1_bin_198	4-chlorobenzoate-CoA ligase [EC:6.2.1.33]	d__Bacteria;p__Proteobacteria;c__Gammaproteobacteria;o__Xanthomonadales;f__Wenzhouxiangellaceae;g__GCA-2722315;s__	0	1	561	0	0.00291558	0.00146357	0.00145972
CG-1_Unassigned_k127_710481_3	CG-1_Unassigned	4-chlorobenzoyl-CoA dehalogenase [EC:3.8.1.7]	Unassigned	0	1	267	0	0.003063	0	0.001021
CG-1_bin_57_k127_774457_8	CG-1_bin_57	4-formylbenzenesulfonate dehydrogenase [EC:1.2.1.62]	Unclassified Bacteria	0	1	134	0.417203	0.042722	0.0367639	0.165563
CG-1_bin_41_k127_692148_42	CG-1_bin_41	4-formylbenzenesulfonate dehydrogenase [EC:1.2.1.62]	d__Bacteria;p__Proteobacteria;c__Alphaproteobacteria;o__Rhodobacterales;f__Rhodobacteraceae;g__Roseovarius;s__	0	1	240	0.228779	0.0204455	0.0171054	0.0887765
CG-1_Unassigned_k127_178936_2	CG-1_Unassigned	4-formylbenzenesulfonate dehydrogenase [EC:1.2.1.62]	Unassigned	0	4	176	0.0737386	0.0604072	0.0606465	0.0649308
CG-1_Unassigned_k127_129995_2	CG-1_Unassigned	4-formylbenzenesulfonate dehydrogenase [EC:1.2.1.62]	Unassigned	0	7	268	0.0149001	0.0274641	0.0337002	0.0253548
CG-1_Unassigned_k127_526969_3	CG-1_Unassigned	4-formylbenzenesulfonate dehydrogenase [EC:1.2.1.62]	Unassigned	0	1	289	0.00345435	0.00848949	0.0113642	0.00776933
CG-1_Unassigned_k127_442018_2	CG-1_Unassigned	4-formylbenzenesulfonate dehydrogenase [EC:1.2.1.62]	Unassigned	0	1	240	0	0.00681517	0.0102632	0.00569281
CG-1_bin_48_k127_710386_47	CG-1_bin_48	4-formylbenzenesulfonate dehydrogenase [EC:1.2.1.62]	d__Bacteria;p__Proteobacteria;c__Gammaproteobacteria;o__Enterobacterales;f__Shewanellaceae;g__Shewanella;s__Shewanella vesiculosa	0.005	1	254	0	0.00643953	0.00323252	0.00322402
CG-1_bin_51_k127_506152_142	CG-1_bin_51	4-formylbenzenesulfonate dehydrogenase [EC:1.2.1.62]	d__Bacteria;p__Proteobacteria;c__Alphaproteobacteria;o__Rhodobacterales;f__Rhodobacteraceae;g__Pararhodobacter;s__	0.017	0	334	0	0.00244856	0.00245826	0.00163561
CG-1_Unassigned_k127_35302_2	CG-1_Unassigned	4-hydroxy-2-oxoheptanedioate aldolase [EC:4.1.2.52]	Unassigned	0.001	2	255	0	0	0.00643969	0.00214656
CG-1_Unassigned_k127_521344_2	CG-1_Unassigned	4-hydroxy-tetrahydrodipicolinate synthase [EC:4.3.3.7]	Unassigned	0	1	341	0	0.0047966	0.0072234	0.00400667
CG-1_stramenopiles_k127_338547_14402-16046	CG-1_stramenopiles	4-ketoreductase	Unassigned	0	1	400	0.00249577	0.00613365	0.0082106	0.00561334
CG-1_bin_38_k127_783273_15	CG-1_bin_38	5-carboxymethyl-2-hydroxymuconic-semialdehyde dehydrogenase [EC:1.2.1.60]	d__Bacteria;p__Actinobacteriota;c__Acidimicrobiia;o__Acidimicrobiales;f__SZUA-35;g__;s__	0.028	1	490	0	0.00166902	0	0.000556341
CG-1_Unassigned_k127_127899_4	CG-1_Unassigned	5-exo-hydroxycamphor dehydrogenase [EC:1.1.1.327]	Unassigned	0	2	354	0.00564015	0.0115511	0.00463876	0.00727668
CG-1_Unassigned_k127_730422_2	CG-1_Unassigned	5-exo-hydroxycamphor dehydrogenase [EC:1.1.1.327]	Unassigned	0	4	357	0.00279638	0.00916326	0.00459978	0.0055198
CG-1_Unassigned_k127_829221_3	CG-1_Unassigned	5-exo-hydroxycamphor dehydrogenase [EC:1.1.1.327]	Unassigned	0.001	1	351	0	0	0.0023392	0.000779734
CG-1_Unassigned_k127_865244_1	CG-1_Unassigned	5-methyltetrahydrofolate--homocysteine methyltransferase [EC:2.1.1.13]	Unassigned	0	2	545	0	0	0.00301306	0.00100435
CG-1_Unassigned_k127_369433_2	CG-1_Unassigned	5'-methylthioadenosine phosphorylase [EC:2.4.2.28]	Unassigned	0	1	263	0	0.00621917	0.0062438	0.00415432
CG-1_Unassigned_k127_216277_3	CG-1_Unassigned	5'-methylthioadenosine phosphorylase [EC:2.4.2.28]	Unassigned	0	0	277	0	0	0.00296412	0.000988038
CG-1_bin_57_k127_653427_4	CG-1_bin_57	5-methylthioribose kinase [EC:2.7.1.100]	Unclassified Bacteria	0	1	428	0	0.0019108	0.00383673	0.00191584
CG-1_Unassigned_k127_95592_1	CG-1_Unassigned	5'-nucleotidase / UDP-sugar diphosphatase [EC:3.1.3.5 3.6.1.45]	Unassigned	0	5	309	0.0355384	0.0714601	0.0558002	0.0542662
CG-1_bin_89_k127_250757_6	CG-1_bin_89	5'-nucleotidase / UDP-sugar diphosphatase [EC:3.1.3.5 3.6.1.45]	d__Bacteria;p__Proteobacteria;c__Alphaproteobacteria;o__Rhodobacterales;f__Rhodobacteraceae;g__Rubrimonas;s__	0	2	372	0.0187853	0.0373735	0.0220715	0.0260768
CG-1_Unassigned_k127_157959_1	CG-1_Unassigned	5'-nucleotidase / UDP-sugar diphosphatase [EC:3.1.3.5 3.6.1.45]	Unassigned	0	1	138	0.0217023	0.0414837	0.0118994	0.0250285
CG-1_Unassigned_k127_561322_1	CG-1_Unassigned	5'-nucleotidase / UDP-sugar diphosphatase [EC:3.1.3.5 3.6.1.45]	Unassigned	0	2	237	0.0168491	0.0310565	0.0207863	0.0228973
CG-1_Unassigned_k127_91920_1	CG-1_Unassigned	5'-nucleotidase / UDP-sugar diphosphatase [EC:3.1.3.5 3.6.1.45]	Unassigned	0	3	756	0.0118846	0.0129813	0.00651635	0.0104607
CG-1_Unassigned_k127_898772_1	CG-1_Unassigned	5'-nucleotidase / UDP-sugar diphosphatase [EC:3.1.3.5 3.6.1.45]	Unassigned	0	2	843	0.00828962	0.00776105	0.0107137	0.00892146
CG-1_bin_157_k127_3991_9	CG-1_bin_157	5'-nucleotidase / UDP-sugar diphosphatase [EC:3.1.3.5 3.6.1.45]	d__Bacteria;p__Proteobacteria;c__Alphaproteobacteria;o__Rhodobacterales;f__Rhodobacteraceae;g__Oceaniglobus;s__Oceaniglobus sp009992615	0	6	518	0.00192723	0.00473641	0.0142655	0.00697639
CG-1_bin_101_k127_229625_18	CG-1_bin_101	5'-nucleotidase / UDP-sugar diphosphatase [EC:3.1.3.5 3.6.1.45]	d__Bacteria;p__Proteobacteria;c__Alphaproteobacteria;o__Rhodobacterales;f__Rhodobacteraceae;g__Roseicyclus;s__	0	2	536	0.00186251	0.00305157	0.00459549	0.00316986
CG-1_bin_117_k127_804360_50	CG-1_bin_117	5'-nucleotidase / UDP-sugar diphosphatase [EC:3.1.3.5 3.6.1.45]	d__Bacteria;p__Proteobacteria;c__Alphaproteobacteria;o__Rhodobacterales;f__Rhodobacteraceae;g__JAACUH01;s__JAACUH01 sp009993005	0	1	526	0	0.00155479	0.00468285	0.00207921
CG-1_Unassigned_k127_850581_1	CG-1_Unassigned	5'-nucleotidase / UDP-sugar diphosphatase [EC:3.1.3.5 3.6.1.45]	Unassigned	0.028	1	189	0	0.00432709	0	0.00144236
CG-1_bin_150_k127_461810_262	CG-1_bin_150	5'-nucleotidase / UDP-sugar diphosphatase [EC:3.1.3.5 3.6.1.45]	d__Bacteria;p__Proteobacteria;c__Alphaproteobacteria;o__Rhodobacterales;f__Rhodobacteraceae;g__Nioella;s__Nioella sp002783145	0	1	534	0.00186949	0	0.00153757	0.00113568
CG-1_bin_98_k127_804326_17	CG-1_bin_98	5'-nucleotidase / UDP-sugar diphosphatase [EC:3.1.3.5 3.6.1.45]	d__Bacteria;p__Proteobacteria;c__Alphaproteobacteria;o__Rhodobacterales;f__Rhodobacteraceae;g__Roseinatronobacter;s__	0	1	561	0	0	0.00292713	0.00097571
CG-1_bin_129_k127_808438_12	CG-1_bin_129	5'-nucleotidase / UDP-sugar diphosphatase [EC:3.1.3.5 3.6.1.45]	d__Bacteria;p__Proteobacteria;c__Gammaproteobacteria;o__Competibacterales;f__Competibacteraceae;g__Contendobacter;s__	0.035	1	588	0	0.00139085	0.00139636	0.000929071
CG-1_bin_63_k127_721356_25	CG-1_bin_63	5'-nucleotidase / UDP-sugar diphosphatase [EC:3.1.3.5 3.6.1.45]	d__Bacteria;p__Proteobacteria;c__Alphaproteobacteria;o__Rhodobacterales;f__Rhodobacteraceae;g__Fluviibacterium;s__	0.002	1	518	0	0	0.00158506	0.000528353
CG-1_Unassigned_k127_89269_2	CG-1_Unassigned	6-aminohexanoate-cyclic-dimer hydrolase [EC:3.5.2.12]	Unassigned	0.044	1	87	0	0	0.00943747	0.00314582
CG-1_bin_178_k127_53847_256	CG-1_bin_178	6-aminohexanoate-cyclic-dimer hydrolase [EC:3.5.2.12]	d__Bacteria;p__Deinococcota;c__Deinococci;o__Deinococcales;f__Trueperaceae;g__;s__	0.049	1	446	0	0.00183368	0	0.000611226
CG-1_Unassigned_k127_623274_2	CG-1_Unassigned	6'''-hydroxyparomomycin oxidase [EC:1.1.3.-]	Unassigned	0	2	343	0.00873155	0.0119216	0.0167563	0.0124698
CG-1_Unassigned_k127_601887_2	CG-1_Unassigned	6'''-hydroxyparomomycin oxidase [EC:1.1.3.-]	Unassigned	0	2	294	0.0067912	0.0111268	0.00837816	0.00876539
CG-1_bin_58_k127_659938_4	CG-1_bin_58	6-phosphogluconate dehydrogenase [EC:1.1.1.44 1.1.1.343]	d__Bacteria;p__Verrucomicrobiota;c__Verrucomicrobiae;o__Methylacidiphilales;f__;g__;s__	0.001	0	500	0.00399323	0.00327128	0.00164212	0.00296888
CG-1_Unassigned_k127_110863_2	CG-1_Unassigned	6-phosphogluconate dehydrogenase [EC:1.1.1.44 1.1.1.343]	Unassigned	0.001	0	301	0.00331663	0	0	0.00110554
CG-1_Unassigned_k127_5344_2	CG-1_Unassigned	8-amino-7-oxononanoate synthase [EC:2.3.1.47]	Unassigned	0.018	1	376	0.00265507	0	0	0.000885024
CG-1_bin_13_k127_143833_14	CG-1_bin_13	8-amino-7-oxononanoate synthase [EC:2.3.1.47]	d__Bacteria;p__Proteobacteria;c__Gammaproteobacteria;o__Burkholderiales;f__Gallionellaceae;g__Sideroxydans;s__	0.03	1	393	0	0.00208097	0	0.000693656
CG-1_Unassigned_k127_373245_1	CG-1_Unassigned	8-demethylnovobiocic acid C8-methyltransferase [EC:2.1.1.284]	Unassigned	0.001	1	188	0	0	0.00436734	0.00145578
CG-1_Unassigned_k127_830987_6	CG-1_Unassigned	A/G-specific adenine glycosylase [EC:3.2.2.31]	Unassigned	0.009	1	347	0	0	0.00236617	0.000788722
CG-1_bin_unbinned_k127_755938_36	CG-1_bin_unbinned	AAA family ATPase	Unassigned	0.032	1	497	0	0	0.00165203	0.000550677
CG-1_bin_132_k127_144894_21	CG-1_bin_132	ABC transport system ATP-binding/permease protein	d__Bacteria;p__Actinobacteriota;c__Acidimicrobiia;o__Acidimicrobiales;f__Ilumatobacteraceae;g__Ilumatobacter_A;s__	0.037	0	613	0	0.00133413	0	0.000444709
CG-1_bin_161_k127_246588_7	CG-1_bin_161	ABC-2 type transport system ATP-binding protein	d__Bacteria;p__Proteobacteria;c__Alphaproteobacteria;o__Rhodobacterales;f__Rhodobacteraceae;g__Rubrimonas;s__	0	0	317	0	0.00257988	0	0.000859959
CG-1_bin_161_k127_598417_2	CG-1_bin_161	acetate---CoA ligase (ADP-forming) [EC:6.2.1.13]	d__Bacteria;p__Proteobacteria;c__Alphaproteobacteria;o__Rhodobacterales;f__Rhodobacteraceae;g__Rubrimonas;s__	0	3	910	0.00329112	0.00359482	0.00270679	0.00319758
CG-1_bin_89_k127_289835_7	CG-1_bin_89	acetate---CoA ligase (ADP-forming) [EC:6.2.1.13]	d__Bacteria;p__Proteobacteria;c__Alphaproteobacteria;o__Rhodobacterales;f__Rhodobacteraceae;g__Rubrimonas;s__	0	1	905	0.0011031	0.00180734	0.00272175	0.0018774
CG-1_bin_161_k127_13607_1	CG-1_bin_161	acetoacetyl-CoA synthetase [EC:6.2.1.16]	d__Bacteria;p__Proteobacteria;c__Alphaproteobacteria;o__Rhodobacterales;f__Rhodobacteraceae;g__Rubrimonas;s__	0	3	156	0.0255976	0.120576	0.110527	0.085567
CG-1_bin_116_k127_295724_11	CG-1_bin_116	acetoacetyl-CoA synthetase [EC:6.2.1.16]	d__Bacteria;p__Proteobacteria;c__Alphaproteobacteria;o__Parvibaculales;f__Parvibaculaceae;g__Parvibaculum;s__	0.037	1	659	0.00302976	0	0	0.00100992
CG-1_bin_63_k127_320853_41	CG-1_bin_63	acetoin:2,6-dichlorophenolindophenol oxidoreductase subunit alpha [EC:1.1.1.-]	d__Bacteria;p__Proteobacteria;c__Alphaproteobacteria;o__Rhodobacterales;f__Rhodobacteraceae;g__Fluviibacterium;s__	0	0	329	0	0.00745733	0.00249562	0.00331765
CG-1_bin_63_k127_597704_37	CG-1_bin_63	acetoin:2,6-dichlorophenolindophenol oxidoreductase subunit alpha [EC:1.1.1.-]	d__Bacteria;p__Proteobacteria;c__Alphaproteobacteria;o__Rhodobacterales;f__Rhodobacteraceae;g__Fluviibacterium;s__	0.047	1	350	0	0.00233663	0.00234589	0.00156084
CG-1_Unassigned_k127_748138_2	CG-1_Unassigned	acetolactate synthase I/III small subunit [EC:2.2.1.6]	Unassigned	0	1	189	0.00528205	0	0	0.00176068
CG-1_bin_unbinned_k127_254515_5	CG-1_bin_unbinned	acetone carboxylase, alpha subunit [EC:6.4.1.6]	Unassigned	0	2	770	0	0.00212421	0	0.00070807
CG-1_Unassigned_k127_889992_1	CG-1_Unassigned	acetone carboxylase, beta subunit [EC:6.4.1.6]	Unassigned	0	1	501	0	0.00326475	0	0.00108825
CG-1_bin_20_k127_801100_12	CG-1_bin_20	acetyl-CoA acyltransferase [EC:2.3.1.16]	d__Bacteria;p__Proteobacteria;c__Alphaproteobacteria;o__Rhodobacterales;f__Rhodobacteraceae;g__Loktanella;s__	0	0	403	0	0.00405866	0.00814948	0.00406938
CG-1_bin_116_k127_770666_72	CG-1_bin_116	acetyl-CoA acyltransferase [EC:2.3.1.16]	d__Bacteria;p__Proteobacteria;c__Alphaproteobacteria;o__Parvibaculales;f__Parvibaculaceae;g__Parvibaculum;s__	0	1	401	0	0.00407891	0.00409506	0.00272466
CG-1_bin_101_k127_229625_7	CG-1_bin_101	acetyl-CoA acyltransferase [EC:2.3.1.16]	d__Bacteria;p__Proteobacteria;c__Alphaproteobacteria;o__Rhodobacterales;f__Rhodobacteraceae;g__Roseicyclus;s__	0	2	403	0	0.00405866	0.00407474	0.00271113
CG-1_Unassigned_k127_679692_2	CG-1_Unassigned	acetyl-CoA acyltransferase [EC:2.3.1.16]	Unassigned	0	2	390	0.00255976	0.00419395	0	0.00225124
CG-1_bin_161_k127_651202_3	CG-1_bin_161	acetyl-CoA C-acetyltransferase [EC:2.3.1.9]	d__Bacteria;p__Proteobacteria;c__Alphaproteobacteria;o__Rhodobacterales;f__Rhodobacteraceae;g__Rubrimonas;s__	0	12	393	0.139712	0.206016	0.167137	0.170955
CG-1_bin_161_k127_558639_3	CG-1_bin_161	acetyl-CoA C-acetyltransferase [EC:2.3.1.9]	d__Bacteria;p__Proteobacteria;c__Alphaproteobacteria;o__Rhodobacterales;f__Rhodobacteraceae;g__Rubrimonas;s__	0	7	391	0.0995754	0.11713	0.0923955	0.103034
CG-1_Unassigned_k127_836622_2	CG-1_Unassigned	acetyl-CoA C-acetyltransferase [EC:2.3.1.9]	Unassigned	0	7	393	0.0762066	0.0811578	0.0710332	0.0761325
CG-1_Unassigned_k127_739141_1	CG-1_Unassigned	acetyl-CoA C-acetyltransferase [EC:2.3.1.9]	Unassigned	0	1	332	0.0120278	0.0270965	0.0296769	0.0229337
CG-1_bin_116_k127_493825_9	CG-1_bin_116	acetyl-CoA C-acetyltransferase [EC:2.3.1.9]	d__Bacteria;p__Proteobacteria;c__Alphaproteobacteria;o__Parvibaculales;f__Parvibaculaceae;g__Parvibaculum;s__	0	1	395	0.0303283	0.0165635	0.0145504	0.0204807
CG-1_bin_102_k127_348095_17	CG-1_bin_102	acetyl-CoA C-acetyltransferase [EC:2.3.1.9]	d__Bacteria;p__Proteobacteria;c__Gammaproteobacteria;o__Burkholderiales;f__Burkholderiaceae;g__Rhodoferax;s__Rhodoferax sp002789915	0	6	392	0.0203736	0.0166902	0.0125672	0.0165437
CG-1_bin_117_k127_207974_91	CG-1_bin_117	acetyl-CoA C-acetyltransferase [EC:2.3.1.9]	d__Bacteria;p__Proteobacteria;c__Alphaproteobacteria;o__Rhodobacterales;f__Rhodobacteraceae;g__JAACUH01;s__JAACUH01 sp009993005	0	1	391	0.0102129	0.0209161	0.00839959	0.0131762
CG-1_bin_157_k127_13913_127	CG-1_bin_157	acetyl-CoA C-acetyltransferase [EC:2.3.1.9]	d__Bacteria;p__Proteobacteria;c__Alphaproteobacteria;o__Rhodobacterales;f__Rhodobacteraceae;g__Oceaniglobus;s__Oceaniglobus sp009992615	0	4	390	0.0127988	0.0167758	0.00842113	0.0126652
CG-1_bin_63_k127_84336_11	CG-1_bin_63	acetyl-CoA C-acetyltransferase [EC:2.3.1.9]	d__Bacteria;p__Proteobacteria;c__Alphaproteobacteria;o__Rhodobacterales;f__Rhodobacteraceae;g__Fluviibacterium;s__	0	2	391	0.00510643	0.0104581	0.0167992	0.0107879
CG-1_bin_101_k127_70743_30	CG-1_bin_101	acetyl-CoA C-acetyltransferase [EC:2.3.1.9]	d__Bacteria;p__Proteobacteria;c__Alphaproteobacteria;o__Rhodobacterales;f__Rhodobacteraceae;g__Roseicyclus;s__	0	1	391	0.0102129	0.00627484	0.0125994	0.00969569
CG-1_Unassigned_k127_811938_1	CG-1_Unassigned	acetyl-CoA C-acetyltransferase [EC:2.3.1.9]	Unassigned	0	1	395	0.00505472	0.0165635	0.00415727	0.00859181
CG-1_bin_168_k127_451300_222	CG-1_bin_168	acetyl-CoA C-acetyltransferase [EC:2.3.1.9]	d__Bacteria;p__Proteobacteria;c__Alphaproteobacteria;o__Rhodobacterales;f__Rhodobacteraceae;g__Roseovarius;s__	0	1	391	0.00510643	0.0167329	0.0020999	0.00797974
CG-1_bin_67_k127_257060_2	CG-1_bin_67	acetyl-CoA C-acetyltransferase [EC:2.3.1.9]	d__Bacteria;p__Bacteroidota;c__Bacteroidia;o__Cytophagales;f__Bernardetiaceae;g__Bernardetia;s__Bernardetia sp002784125	0	5	398	0.00250831	0.00205483	0.0165037	0.00702228
CG-1_bin_51_k127_280628_177	CG-1_bin_51	acetyl-CoA C-acetyltransferase [EC:2.3.1.9]	d__Bacteria;p__Proteobacteria;c__Alphaproteobacteria;o__Rhodobacterales;f__Rhodobacteraceae;g__Pararhodobacter;s__	0	0	390	0	0.0104849	0.0105264	0.00700376
CG-1_bin_98_k127_409481_85	CG-1_bin_98	acetyl-CoA C-acetyltransferase [EC:2.3.1.9]	d__Bacteria;p__Proteobacteria;c__Alphaproteobacteria;o__Rhodobacterales;f__Rhodobacteraceae;g__Roseinatronobacter;s__	0	1	390	0.00511952	0.0146788	0	0.00659945
CG-1_bin_63_k127_712722_3	CG-1_bin_63	acetyl-CoA C-acetyltransferase [EC:2.3.1.9]	d__Bacteria;p__Proteobacteria;c__Alphaproteobacteria;o__Rhodobacterales;f__Rhodobacteraceae;g__Fluviibacterium;s__	0	5	391	0.00255321	0.00418323	0.00629969	0.00434538
CG-1_bin_102_k127_18488_7	CG-1_bin_102	acetyl-CoA C-acetyltransferase [EC:2.3.1.9]	d__Bacteria;p__Proteobacteria;c__Gammaproteobacteria;o__Burkholderiales;f__Burkholderiaceae;g__Rhodoferax;s__Rhodoferax sp002789915	0	2	395	0	0.0103522	0.00207863	0.0041436
CG-1_bin_unbinned_k127_84348_14	CG-1_bin_unbinned	acetyl-CoA C-acetyltransferase [EC:2.3.1.9]	Unassigned	0.001	2	401	0.00248954	0.00407891	0	0.00218948
CG-1_bin_90_k127_234889_1	CG-1_bin_90	acetyl-CoA C-acetyltransferase [EC:2.3.1.9]	d__Bacteria;p__Bacteroidota;c__Bacteroidia;o__Flavobacteriales;f__Flavobacteriaceae;g__Planktosalinus;s__Planktosalinus sp001873105	0.021	1	390	0	0.00419395	0.00210528	0.00209974
CG-1_bin_149_k127_505577_8	CG-1_bin_149	acetyl-CoA C-acetyltransferase [EC:2.3.1.9]	d__Bacteria;p__Proteobacteria;c__Alphaproteobacteria;o__Rhodobacterales;f__Rhodobacteraceae;g__JAACUH01;s__	0.002	1	395	0	0.00207043	0.00207863	0.00138302
CG-1_Unassigned_k127_382028_2	CG-1_Unassigned	acetyl-CoA C-acetyltransferase [EC:2.3.1.9]	Unassigned	0	1	456	0	0.00179347	0.00180057	0.00119801
CG-1_bin_41_k127_320641_30	CG-1_bin_41	acetyl-CoA C-acetyltransferase [EC:2.3.1.9]	d__Bacteria;p__Proteobacteria;c__Alphaproteobacteria;o__Rhodobacterales;f__Rhodobacteraceae;g__Roseovarius;s__	0.001	1	391	0	0	0.0020999	0.000699966
CG-1_bin_69_k127_831305_10	CG-1_bin_69	acetyl-CoA C-acetyltransferase [EC:2.3.1.9]	d__Bacteria;p__Proteobacteria;c__Alphaproteobacteria;o__Rhodobacterales;f__Rhodobacteraceae;g__Roseovarius;s__	0.02	1	391	0	0.00209161	0	0.000697204
CG-1_bin_194_k127_893931_3	CG-1_bin_194	acetyl-CoA carboxylase biotin carboxyl carrier protein	d__Bacteria;p__Desulfobacterota;c__Desulfuromonadia;o__Desulfuromonadales;f__Geopsychrobacteraceae;g__Geopsychrobacter;s__Geopsychrobacter sp009993495	0	2	958	0.00104207	0.000853675	0	0.000631916
CG-1_Unassigned_k127_846413_2	CG-1_Unassigned	acetyl-CoA carboxylase carboxyl transferase subunit beta [EC:6.4.1.2 2.1.3.15]	Unassigned	0	1	365	0.00547017	0.011203	0.0179958	0.0115563
CG-1_bin_176_k127_269906_52	CG-1_bin_176	acetyl-CoA carboxylase, biotin carboxylase subunit [EC:6.4.1.2 6.3.4.14]	d__Bacteria;p__Proteobacteria;c__Alphaproteobacteria;o__Micavibrionales;f__Micavibrionaceae;g__UBA6147;s__	0	0	371	0	0	0.0022131	0.0007377
CG-1_bin_unbinned_k127_196986_2	CG-1_bin_unbinned	acetyl-CoA decarbonylase/synthase, CODH/ACS complex subunit delta [EC:2.1.1.245]	Unassigned	0	1	520	0	0.00157273	0	0.000524244
CG-1_Unassigned_k127_852950_2	CG-1_Unassigned	acetyl-CoA decarbonylase/synthase, CODH/ACS complex subunit gamma [EC:2.1.1.245]	Unassigned	0	2	446	0	0.00183368	0.00184094	0.00122487
CG-1_Unassigned_k127_852950_1	CG-1_Unassigned	acetyl-CoA synthase [EC:2.3.1.169]	Unassigned	0	4	558	0	0.00732814	0.00147143	0.00293319
CG-1_Unassigned_k127_406459_1	CG-1_Unassigned	acetyl-CoA synthetase [EC:6.2.1.1]	Unassigned	0	3	99	0.0201678	0.0660865	0.0497612	0.0453385
CG-1_bin_102_k127_766855_43	CG-1_bin_102	acetyl-CoA synthetase [EC:6.2.1.1]	d__Bacteria;p__Proteobacteria;c__Gammaproteobacteria;o__Burkholderiales;f__Burkholderiaceae;g__Rhodoferax;s__Rhodoferax sp002789915	0	2	665	0.00150121	0.00614903	0	0.00255008
CG-1_Unassigned_k127_174704_2	CG-1_Unassigned	acetylglutamate kinase [EC:2.7.2.8]	Unassigned	0	3	258	0.0116082	0.0221889	0.00636481	0.0133873
CG-1_bin_143_k127_172535_58	CG-1_bin_143	acetylglutamate kinase [EC:2.7.2.8]	d__Bacteria;p__Proteobacteria;c__Gammaproteobacteria;o__Thiomicrospirales;f__Thiomicrospiraceae;g__Hydrogenovibrio;s__Hydrogenovibrio sp002779995	0.01	1	305	0	0	0.002692	0.000897333
CG-1_Unassigned_k127_500995_1	CG-1_Unassigned	acetylornithine deacetylase [EC:3.5.1.16]	Unassigned	0	2	411	0.0145738	0.00596949	0.00599314	0.00884548
CG-1_Unassigned_k127_226406_1	CG-1_Unassigned	acetylornithine deacetylase [EC:3.5.1.16]	Unassigned	0.023	1	250	0.00399323	0	0	0.00133108
CG-1_Unassigned_k127_235109_2	CG-1_Unassigned	acetylornithine/N-succinyldiaminopimelate aminotransferase [EC:2.6.1.11 2.6.1.17]	Unassigned	0.001	1	393	0.00254022	0.00208097	0	0.0015404
CG-1_Unassigned_k127_367058_1	CG-1_Unassigned	aconitate hydratase [EC:4.2.1.3]	Unassigned	0	5	226	0.0662593	0.0506615	0.0435961	0.0535056
CG-1_Unassigned_k127_314248_1	CG-1_Unassigned	aconitate hydratase [EC:4.2.1.3]	Unassigned	0	2	406	0.0590132	0.0463297	0.0424686	0.0492705
CG-1_Unassigned_k127_249871_1	CG-1_Unassigned	aconitate hydratase [EC:4.2.1.3]	Unassigned	0	3	404	0.0543632	0.0465591	0.0284526	0.043125
CG-1_Unassigned_k127_57917_1	CG-1_Unassigned	aconitate hydratase [EC:4.2.1.3]	Unassigned	0	2	379	0.0263405	0.012947	0.0173311	0.0188729
CG-1_Unassigned_k127_892910_1	CG-1_Unassigned	aconitate hydratase [EC:4.2.1.3]	Unassigned	0	1	158	0.0189552	0	0.0155897	0.011515
CG-1_Unassigned_k127_646482_1	CG-1_Unassigned	aconitate hydratase [EC:4.2.1.3]	Unassigned	0.02	1	118	0.00846023	0	0	0.00282008
CG-1_bin_67_k127_870861_5	CG-1_bin_67	aconitate hydratase [EC:4.2.1.3]	d__Bacteria;p__Bacteroidota;c__Bacteroidia;o__Cytophagales;f__Bernardetiaceae;g__Bernardetia;s__Bernardetia sp002784125	0	2	757	0	0.00324103	0.00216925	0.00180343
CG-1_bin_73_k127_509245_30	CG-1_bin_73	aconitate hydratase [EC:4.2.1.3]	d__Bacteria;p__Bacteroidota;c__Bacteroidia;o__Flavobacteriales;f__Flavobacteriaceae;g__Winogradskyella;s__	0	1	756	0	0.00216355	0.00217212	0.00144522
CG-1_bin_90_k127_202515_1	CG-1_bin_90	aconitate hydratase [EC:4.2.1.3]	d__Bacteria;p__Bacteroidota;c__Bacteroidia;o__Flavobacteriales;f__Flavobacteriaceae;g__Planktosalinus;s__Planktosalinus sp001873105	0	1	755	0	0.00108321	0.0010875	0.000723568
CG-1_Unassigned_k127_390168_2	CG-1_Unassigned	acryloyl-coenzyme A reductase [EC:1.3.1.84]	Unassigned	0	1	153	0	0	0.00536641	0.0017888
CG-1_bin_161_k127_706135_3	CG-1_bin_161	acrylyl-CoA reductase (NADPH) [EC:1.3.1.-]	d__Bacteria;p__Proteobacteria;c__Alphaproteobacteria;o__Rhodobacterales;f__Rhodobacteraceae;g__Rubrimonas;s__	0	4	329	0.0151718	0.00994311	0.0174694	0.0141948
CG-1_bin_41_k127_718254_15	CG-1_bin_41	acrylyl-CoA reductase (NADPH) [EC:1.3.1.-]	d__Bacteria;p__Proteobacteria;c__Alphaproteobacteria;o__Rhodobacterales;f__Rhodobacteraceae;g__Roseovarius;s__	0.001	1	330	0	0	0.00248806	0.000829354
CG-1_Unassigned_k127_232631_1	CG-1_Unassigned	actin, other eukaryote	Unassigned	0	13	377	0.195954	0.210421	0.180764	0.195713
CG-1_Unassigned_k127_311639_1	CG-1_Unassigned	actin, other eukaryote	Unassigned	0	1	194	0.0411673	0.00843114	0.0380904	0.0292296
CG-1_bin_24_k127_442170_36	CG-1_bin_24	acyl-[acyl-carrier-protein]-phospholipid O-acyltransferase / long-chain-fatty-acid--[acyl-carrier-protein] ligase [EC:2.3.1.40 6.2.1.20]	d__Bacteria;p__Verrucomicrobiota;c__Verrucomicrobiae;o__Verrucomicrobiales;f__Akkermansiaceae;g__Luteolibacter;s__	0.024	1	797	0	0	0.00103019	0.000343396
CG-1_bin_144_k127_798732_55	CG-1_bin_144	acylaminoacyl-peptidase [EC:3.4.19.1]	d__Bacteria;p__Proteobacteria;c__Alphaproteobacteria;o__Sphingomonadales;f__Sphingomonadaceae;g__Alteriqipengyuania;s__Alteriqipengyuania sp009993635	0	1	685	0	0	0.00119863	0.000399543
CG-1_bin_89_k127_625886_1	CG-1_bin_89	acyl-CoA dehydrogenase [EC:1.3.99.-]	d__Bacteria;p__Proteobacteria;c__Alphaproteobacteria;o__Rhodobacterales;f__Rhodobacteraceae;g__Rubrimonas;s__	0	1	132	0.00756293	0.00619561	0.00622015	0.00665956
CG-1_Unassigned_k127_134094_5	CG-1_Unassigned	adenine deaminase [EC:3.5.4.2]	Unassigned	0	1	356	0	0.00229725	0.0046127	0.00230332
CG-1_Unassigned_k127_521953_2	CG-1_Unassigned	adenosylhomocysteinase [EC:3.3.1.1]	Unassigned	0	0	65	0.10751	0.0629093	0.0631585	0.0778592
CG-1_Unassigned_k127_497834_1	CG-1_Unassigned	adenosylhomocysteinase [EC:3.3.1.1]	Unassigned	0	5	501	0.0278968	0.0228533	0.0147496	0.0218332
CG-1_Unassigned_k127_281919_3	CG-1_Unassigned	adenosylhomocysteinase [EC:3.3.1.1]	Unassigned	0	1	210	0.0237692	0	0.019549	0.0144394
CG-1_bin_140_k127_724415_26	CG-1_bin_140	adenosylhomocysteinase [EC:3.3.1.1]	d__Bacteria;p__Proteobacteria;c__Alphaproteobacteria;o__Sphingomonadales;f__Sphingomonadaceae;g__Erythrobacter;s__Erythrobacter sp009995225	0	0	474	0	0.0155282	0.0138576	0.00979526
CG-1_Unassigned_k127_306835_1	CG-1_Unassigned	adenosylhomocysteinase [EC:3.3.1.1]	Unassigned	0	1	453	0.0132226	0.00361069	0.010875	0.00923609
CG-1_bin_63_k127_501210_60	CG-1_bin_63	adenosylhomocysteinase [EC:3.3.1.1]	d__Bacteria;p__Proteobacteria;c__Alphaproteobacteria;o__Rhodobacterales;f__Rhodobacteraceae;g__Fluviibacterium;s__	0	0	226	0.0132519	0.00723735	0.00363301	0.00804074
CG-1_Unassigned_k127_865326_1	CG-1_Unassigned	adenosylhomocysteinase [EC:3.3.1.1]	Unassigned	0.04	1	120	0.00831922	0	0.0136843	0.00733452
CG-1_bin_98_k127_396631_35	CG-1_bin_98	adenosylhomocysteinase [EC:3.3.1.1]	d__Bacteria;p__Proteobacteria;c__Alphaproteobacteria;o__Rhodobacterales;f__Rhodobacteraceae;g__Roseinatronobacter;s__	0	0	462	0.00648251	0.00531052	0.00177719	0.00452341
CG-1_bin_58_k127_835363_6	CG-1_bin_58	adenosylhomocysteinase [EC:3.3.1.1]	d__Bacteria;p__Verrucomicrobiota;c__Verrucomicrobiae;o__Methylacidiphilales;f__;g__;s__	0	1	483	0	0.00338642	0.00339983	0.00226209
CG-1_bin_67_k127_837713_1	CG-1_bin_67	adenosylhomocysteinase [EC:3.3.1.1]	d__Bacteria;p__Bacteroidota;c__Bacteroidia;o__Cytophagales;f__Bernardetiaceae;g__Bernardetia;s__Bernardetia sp002784125	0.012	0	440	0	0	0.00186605	0.000622015
CG-1_bin_161_k127_556754_3	CG-1_bin_161	adenylate cyclase [EC:4.6.1.1]	d__Bacteria;p__Proteobacteria;c__Alphaproteobacteria;o__Rhodobacterales;f__Rhodobacteraceae;g__Rubrimonas;s__	0	1	1111	0	0.000736112	0.000739028	0.000491713
CG-1_bin_38_k127_464173_9	CG-1_bin_38	adenylate cyclase [EC:4.6.1.1]	d__Bacteria;p__Actinobacteriota;c__Acidimicrobiia;o__Acidimicrobiales;f__SZUA-35;g__;s__	0.039	1	1180	0	0.000693068	0	0.000231023
CG-1_bin_74_k127_245380_2	CG-1_bin_74	adenylosuccinate lyase [EC:4.3.2.2]	d__Bacteria;p__Proteobacteria;c__Alphaproteobacteria;o__Rhodobacterales;f__Rhodobacteraceae;g__Pseudorhodobacter_B;s__	0	0	437	0	0.00374289	0	0.00124763
CG-1_Unassigned_k127_873902_1	CG-1_Unassigned	adenylosuccinate synthase [EC:6.3.4.4]	Unassigned	0	0	162	0.00616239	0.0252414	0.0101365	0.0138468
CG-1_Unassigned_k127_581146_1	CG-1_Unassigned	adenylylsulfate reductase, subunit A [EC:1.8.99.2]	Unassigned	0	8	671	0.00595116	0.0121881	0	0.00604642
CG-1_Unassigned_k127_832143_1	CG-1_Unassigned	ADP-ribosylation factor-like protein 5B	Unassigned	0	3	142	0.0140607	0.0172779	0.0115642	0.0143009
CG-1_Unassigned_k127_62910_1	CG-1_Unassigned	ADP-ribosylation factor-like protein 5B	Unassigned	0.004	1	136	0.00734049	0.0120268	0	0.00645576
CG-1_bin_161_k127_651202_4	CG-1_bin_161	aerobic carbon-monoxide dehydrogenase large subunit [EC:1.2.5.3]	d__Bacteria;p__Proteobacteria;c__Alphaproteobacteria;o__Rhodobacterales;f__Rhodobacteraceae;g__Rubrimonas;s__	0	7	767	0.00780944	0.0106626	0.0171277	0.0118666
CG-1_Unassigned_k127_8693_1	CG-1_Unassigned	aerobic carbon-monoxide dehydrogenase large subunit [EC:1.2.5.3]	Unassigned	0	5	583	0.00171236	0.012625	0.0169	0.0104125
CG-1_bin_59_k127_411858_5	CG-1_bin_59	aerobic carbon-monoxide dehydrogenase large subunit [EC:1.2.5.3]	d__Bacteria;p__Proteobacteria;c__Alphaproteobacteria;o__Rhodobacterales;f__Rhodobacteraceae;g__;s__	0	3	767	0	0	0.00321145	0.00107048
CG-1_bin_59_k127_204281_5	CG-1_bin_59	aerobic carbon-monoxide dehydrogenase large subunit [EC:1.2.5.3]	d__Bacteria;p__Proteobacteria;c__Alphaproteobacteria;o__Rhodobacterales;f__Rhodobacteraceae;g__;s__	0.033	1	762	0	0	0.00107751	0.000359169
CG-1_Unassigned_k127_645415_2	CG-1_Unassigned	aerobic carbon-monoxide dehydrogenase small subunit [EC:1.2.5.3]	Unassigned	0.002	0	161	0.00620066	0.00507963	0	0.0037601
CG-1_bin_2_k127_215040_3	CG-1_bin_2	AFG3 family protein [EC:3.4.24.-]	d__Bacteria;p__Bacteroidota;c__Rhodothermia;o__Balneolales;f__M1805;g__M1805;s__	0	1	675	0.00739487	0.00363476	0.00364916	0.00489293
CG-1_bin_65_k127_849463_26	CG-1_bin_65	AFG3 family protein [EC:3.4.24.-]	d__Bacteria;p__Bacteroidota;c__Bacteroidia;o__Flavobacteriales;f__Flavobacteriaceae;g__Psychroflexus;s__	0.007	1	695	0.00143641	0.00117672	0.00118138	0.00126484
CG-1_Unassigned_k127_61061_4	CG-1_Unassigned	agmatinase [EC:3.5.3.11]	Unassigned	0.025	1	317	0	0	0.00259009	0.000863365
CG-1_bin_161_k127_194397_11	CG-1_Unassigned	agroclavine dehydrogenase [EC:1.5.1.46]	Unassigned	0	1	446	0.261888	0.247547	0.141753	0.217062
CG-1_Unassigned_k127_669308_1	CG-1_Unassigned	agroclavine dehydrogenase [EC:1.5.1.46]	Unassigned	0	1	183	0.0327314	0.125131	0.0852467	0.0810364
CG-1_Unassigned_k127_248559_1	CG-1_Unassigned	agroclavine dehydrogenase [EC:1.5.1.46]	Unassigned	0	2	183	0.0381866	0.0938483	0.0583267	0.0634538
CG-1_bin_74_k127_407501_4	CG-1_bin_74	agroclavine dehydrogenase [EC:1.5.1.46]	d__Bacteria;p__Proteobacteria;c__Alphaproteobacteria;o__Rhodobacterales;f__Rhodobacteraceae;g__Pseudorhodobacter_B;s__	0	2	573	0.0156802	0.0256907	0.0157621	0.0190443
CG-1_Unassigned_k127_851761_4	CG-1_Unassigned	aklavinone 7-alpha-L-rhodosaminyltransferase [EC:2.4.1.326]	Unassigned	0.009	1	175	0.0114092	0.0140198	0.0281506	0.0178599
CG-1_Unassigned_k127_730890_3	CG-1_Unassigned	alanine dehydrogenase [EC:1.4.1.1]	Unassigned	0.001	1	371	0.00269085	0.00220437	0.0022131	0.00236944
CG-1_bin_41_k127_359005_4	CG-1_bin_41	alanine dehydrogenase [EC:1.4.1.1]	d__Bacteria;p__Proteobacteria;c__Alphaproteobacteria;o__Rhodobacterales;f__Rhodobacteraceae;g__Roseovarius;s__	0.006	0	370	0	0.00221033	0.00443816	0.00221616
CG-1_Unassigned_k127_828274_3	CG-1_Unassigned	alanine dehydrogenase [EC:1.4.1.1]	Unassigned	0.017	1	374	0	0	0.00219535	0.000731783
CG-1_Unassigned_k127_401741_4	CG-1_Unassigned	alanine dehydrogenase [EC:1.4.1.1]	Unassigned	0.034	1	408	0	0.00200446	0	0.000668154
CG-1_bin_136_k127_198984_159	CG-1_bin_136	alanine or glycine:cation symporter, AGCS family	d__Bacteria;p__Bacteroidota;c__Bacteroidia;o__Flavobacteriales;f__Vicingaceae;g__BRH-c54;s__BRH-c54 sp000961845	0	0	536	0.00186251	0.00305157	0.00459549	0.00316986
CG-1_Unassigned_k127_676505_1	CG-1_Unassigned	alanine-glyoxylate transaminase / serine-glyoxylate transaminase / serine-pyruvate transaminase [EC:2.6.1.44 2.6.1.45 2.6.1.51]	Unassigned	0	3	369	0.00270544	0.0132979	0.00667528	0.00755954
CG-1_Unassigned_k127_368703_1	CG-1_Unassigned	alanyl-tRNA synthetase [EC:6.1.1.7]	Unassigned	0	3	677	0.0014746	0.00241601	0.00242558	0.0021054
CG-1_stramenopiles_k127_649840_14636-18012	CG-1_stramenopiles	alanyl-tRNA synthetase [EC:6.1.1.7]	Unassigned	0	1	993	0.00201069	0.000823586	0.000826848	0.00122037
CG-1_Unassigned_k127_153555_1	CG-1_Unassigned	alanyl-tRNA synthetase [EC:6.1.1.7]	Unassigned	0	1	436	0	0.00187574	0	0.000625245
CG-1_Unassigned_k127_14887_2	CG-1_Unassigned	alanyl-tRNA synthetase [EC:6.1.1.7]	Unassigned	0	1	755	0	0	0.0010875	0.000362499
CG-1_bin_89_k127_367284_6	CG-1_bin_89	alcohol dehydrogenase (cytochrome c) [EC:1.1.2.8]	d__Bacteria;p__Proteobacteria;c__Alphaproteobacteria;o__Rhodobacterales;f__Rhodobacteraceae;g__Rubrimonas;s__	0	9	377	0.0264803	0.0347086	0.0566248	0.0392712
CG-1_Unassigned_k127_599669_3	CG-1_Unassigned	alcohol dehydrogenase (cytochrome c) [EC:1.1.2.8]	Unassigned	0	4	593	0.00168349	0.00689562	0.0207688	0.00978264
CG-1_bin_101_k127_122477_3	CG-1_bin_101	alcohol dehydrogenase (cytochrome c) [EC:1.1.2.8]	d__Bacteria;p__Proteobacteria;c__Alphaproteobacteria;o__Rhodobacterales;f__Rhodobacteraceae;g__Roseicyclus;s__	0	2	463	0.00431234	0.00176635	0.0035467	0.00320846
CG-1_bin_59_k127_279281_14	CG-1_bin_59	alcohol dehydrogenase (cytochrome c) [EC:1.1.2.8]	d__Bacteria;p__Proteobacteria;c__Alphaproteobacteria;o__Rhodobacterales;f__Rhodobacteraceae;g__;s__	0	4	557	0	0.00440478	0.00442223	0.00294234
CG-1_bin_156_k127_177280_11	CG-1_bin_156	alcohol dehydrogenase (cytochrome c) [EC:1.1.2.8]	d__Bacteria;p__Proteobacteria;c__Alphaproteobacteria;o__Rhodobacterales;f__Rhodobacteraceae;g__Pikeienuella;s__	0.001	1	584	0	0	0.00140592	0.000468642
CG-1_bin_67_k127_392770_1	CG-1_bin_67	alcohol dehydrogenase [EC:1.1.1.-]	d__Bacteria;p__Bacteroidota;c__Bacteroidia;o__Cytophagales;f__Bernardetiaceae;g__Bernardetia;s__Bernardetia sp002784125	0	4	505	0	0.00323889	0.011381	0.00487331
CG-1_bin_129_k127_829647_67	CG-1_bin_129	alcohol dehydrogenase [EC:1.1.1.-]	d__Bacteria;p__Proteobacteria;c__Gammaproteobacteria;o__Competibacterales;f__Competibacteraceae;g__Contendobacter;s__	0.001	1	506	0	0.00323249	0.0032453	0.00215926
CG-1_bin_63_k127_379148_11	CG-1_bin_63	alcohol/geraniol dehydrogenase (NADP+) [EC:1.1.1.2 1.1.1.183]	d__Bacteria;p__Proteobacteria;c__Alphaproteobacteria;o__Rhodobacterales;f__Rhodobacteraceae;g__Fluviibacterium;s__	0.002	1	336	0	0.00243399	0	0.00081133
CG-1_Unassigned_k127_121411_1	CG-1_Unassigned	aldehyde dehydrogenase	Unassigned	0	2	82	0.0730468	0.169548	0.180233	0.140943
CG-1_bin_89_k127_101029_12	CG-1_bin_89	aldehyde dehydrogenase	d__Bacteria;p__Proteobacteria;c__Alphaproteobacteria;o__Rhodobacterales;f__Rhodobacteraceae;g__Rubrimonas;s__	0	2	82	0.0730468	0.159575	0.180233	0.137618
CG-1_Unassigned_k127_32219_4	CG-1_Unassigned	aldehyde dehydrogenase	Unassigned	0	1	254	0	0.00321977	0.00646504	0.00322827
CG-1_bin_101_k127_613382_14	CG-1_bin_101	aldose sugar dehydrogenase [EC:1.1.5.-]	d__Bacteria;p__Proteobacteria;c__Alphaproteobacteria;o__Rhodobacterales;f__Rhodobacteraceae;g__Roseicyclus;s__	0	3	404	0	0	0.0101616	0.00338721
CG-1_bin_unbinned_k127_678198_10	CG-1_bin_unbinned	alkaline phosphatase [EC:3.1.3.1]	Unassigned	0	13	496	0.195233	0.166532	0.130774	0.16418
CG-1_bin_129_k127_218577_3	CG-1_bin_129	alkaline phosphatase D [EC:3.1.3.1]	d__Bacteria;p__Proteobacteria;c__Gammaproteobacteria;o__Competibacterales;f__Competibacteraceae;g__Contendobacter;s__	0.009	1	738	0	0	0.00111255	0.000370849
CG-1_bin_unbinned_k127_655388_5	CG-1_bin_unbinned	allantoicase [EC:3.5.3.4]	Unassigned	0	0	331	0.00301603	0.00247076	0.00496109	0.00348263
CG-1_Unassigned_k127_744863_1	CG-1_Unassigned	allantoinase [EC:3.5.2.5]	Unassigned	0	0	142	0.0140607	0	0	0.00468689
CG-1_bin_unbinned_k127_655388_7	CG-1_bin_unbinned	allantoinase [EC:3.5.2.5]	Unassigned	0	0	468	0	0.00174748	0	0.000582493
CG-1_bin_117_k127_247898_7	CG-1_bin_117	alpha-1,4-digalacturonate transport system substrate-binding protein	d__Bacteria;p__Proteobacteria;c__Alphaproteobacteria;o__Rhodobacterales;f__Rhodobacteraceae;g__JAACUH01;s__JAACUH01 sp009993005	0	3	428	0.00233249	0.00955398	0.00767346	0.00651998
CG-1_bin_101_k127_441344_29	CG-1_bin_101	alpha-1,4-digalacturonate transport system substrate-binding protein	d__Bacteria;p__Proteobacteria;c__Alphaproteobacteria;o__Rhodobacterales;f__Rhodobacteraceae;g__Roseicyclus;s__	0	3	422	0	0.00968982	0.0097282	0.00647267
CG-1_bin_157_k127_476765_79	CG-1_bin_157	alpha-1,4-digalacturonate transport system substrate-binding protein	d__Bacteria;p__Proteobacteria;c__Alphaproteobacteria;o__Rhodobacterales;f__Rhodobacteraceae;g__Oceaniglobus;s__Oceaniglobus sp009992615	0	4	428	0	0.00573239	0.0115102	0.00574752
CG-1_bin_178_k127_53847_73	CG-1_bin_178	alpha-1,4-digalacturonate transport system substrate-binding protein	d__Bacteria;p__Deinococcota;c__Deinococci;o__Deinococcales;f__Trueperaceae;g__;s__	0	1	424	0.00470899	0.00192882	0.00193646	0.00285809
CG-1_bin_150_k127_368059_75	CG-1_bin_150	alpha-1,4-digalacturonate transport system substrate-binding protein	d__Bacteria;p__Proteobacteria;c__Alphaproteobacteria;o__Rhodobacterales;f__Rhodobacteraceae;g__Nioella;s__Nioella sp002783145	0	1	423	0	0	0.00388208	0.00129403
CG-1_bin_98_k127_614906_13	CG-1_bin_98	alpha-1,4-digalacturonate transport system substrate-binding protein	d__Bacteria;p__Proteobacteria;c__Alphaproteobacteria;o__Rhodobacterales;f__Rhodobacteraceae;g__Roseinatronobacter;s__	0	1	419	0	0	0.00195957	0.00065319
CG-1_Unassigned_k127_713579_2	CG-1_Unassigned	alpha-D-xyloside xylohydrolase [EC:3.2.1.177]	Unassigned	0.018	1	388	0	0	0.00211613	0.000705378
CG-1_bin_63_k127_412956_6	CG-1_bin_63	alpha-glucoside transport system permease protein	d__Bacteria;p__Proteobacteria;c__Alphaproteobacteria;o__Rhodobacterales;f__Rhodobacteraceae;g__Fluviibacterium;s__	0	2	382	0	0.00214089	0.00644812	0.002863
CG-1_bin_157_k127_213706_11	CG-1_bin_157	alpha-glucoside transport system substrate-binding protein	d__Bacteria;p__Proteobacteria;c__Alphaproteobacteria;o__Rhodobacterales;f__Rhodobacteraceae;g__Oceaniglobus;s__Oceaniglobus sp009992615	0	4	450	0.00443692	0.0109043	0.00364916	0.00633012
CG-1_bin_63_k127_412956_4	CG-1_bin_63	alpha-glucoside transport system substrate-binding protein	d__Bacteria;p__Proteobacteria;c__Alphaproteobacteria;o__Rhodobacterales;f__Rhodobacteraceae;g__Fluviibacterium;s__	0	2	450	0.00665538	0.00181738	0.00182458	0.00343245
CG-1_bin_unbinned_k127_858261_3	CG-1_bin_unbinned	Alphaherpesvirinae replication origin-binding protein	Unassigned	0.039	1	336	0	0	0.00244363	0.000814544
CG-1_bin_89_k127_46185_4	CG-1_bin_89	alpha-ketoglutaric semialdehyde dehydrogenase [EC:1.2.1.-]	d__Bacteria;p__Proteobacteria;c__Alphaproteobacteria;o__Rhodobacterales;f__Rhodobacteraceae;g__Rubrimonas;s__	0	5	1203	0.000829848	0.00679818	0.00273004	0.00345269
CG-1_bin_161_k127_605701_10	CG-1_bin_161	alpha-ketoglutaric semialdehyde dehydrogenase [EC:1.2.1.-]	d__Bacteria;p__Proteobacteria;c__Alphaproteobacteria;o__Rhodobacterales;f__Rhodobacteraceae;g__Rubrimonas;s__	0	1	1201	0.00083123	0.00204285	0.00136729	0.00141379
CG-1_bin_26_k127_123086_47	CG-1_bin_26	alpha-ketoglutaric semialdehyde dehydrogenase [EC:1.2.1.-]	d__Bacteria;p__Proteobacteria;c__Alphaproteobacteria;o__Rhodobacterales;f__Rhodobacteraceae;g__Sulfitobacter;s__	0.015	1	1139	0.000876477	0	0.00072086	0.000532446
CG-1_bin_119_k127_716289_25	CG-1_bin_119	altronate hydrolase [EC:4.2.1.7]	d__Bacteria;p__Proteobacteria;c__Alphaproteobacteria;o__Rhizobiales;f__Devosiaceae;g__Devosia;s__Devosia sp018334155	0.004	0	516	0	0.00158492	0	0.000528308
CG-1_bin_193_k127_263031_159	CG-1_bin_193	amidase [EC:3.5.1.4]	d__Bacteria;p__Proteobacteria;c__Alphaproteobacteria;o__Parvibaculales;f__CGMCC-115125;g__;s__	0.006	1	479	0	0	0.00171411	0.000571371
CG-1_Unassigned_k127_741487_2	CG-1_Unassigned	amidohydrolase [EC:3.5.1.-]	Unassigned	0	1	440	0	0	0.00186605	0.000622015
CG-1_Unassigned_k127_401490_1	CG-1_Unassigned	amidophosphoribosyltransferase [EC:2.4.2.14]	Unassigned	0.001	2	380	0	0.00215216	0.00648205	0.00287807
CG-1_Unassigned_k127_206836_3	CG-1_Unassigned	amidophosphoribosyltransferase [EC:2.4.2.14]	Unassigned	0.005	0	511	0	0.00160043	0.00160677	0.00106907
CG-1_Unassigned_k127_254275_3	CG-1_Unassigned	aminomethyltransferase [EC:2.1.2.10]	Unassigned	0	6	372	0.0268362	0.0241829	0.0220715	0.0243635
CG-1_Unassigned_k127_187493_2	CG-1_Unassigned	aminomethyltransferase [EC:2.1.2.10]	Unassigned	0	3	372	0.0134181	0.0241829	0.0220715	0.0198908
CG-1_stramenopiles_k127_747118_9986-11731	CG-1_stramenopiles	aminomethyltransferase [EC:2.1.2.10]	Unassigned	0	1	414	0	0.00197541	0.00396647	0.00198063
CG-1_bin_199_k127_643804_46	CG-1_bin_199	aminomethyltransferase [EC:2.1.2.10]	d__Bacteria;p__Proteobacteria;c__Gammaproteobacteria;o__Xanthomonadales;f__Xanthomonadaceae;g__GCA-002840015;s__GCA-002840015 sp002782905	0.018	0	363	0	0.00225295	0	0.000750983
CG-1_Unassigned_k127_893274_1	CG-1_Unassigned	aminopeptidase [EC:3.4.11.-]	Unassigned	0.016	1	161	0.0124013	0	0	0.00413378
CG-1_Unassigned_k127_276094_3	CG-1_Unassigned	aminopeptidase N [EC:3.4.11.2]	Unassigned	0	2	870	0.0057374	0.000940024	0.00471874	0.00379872
CG-1_Unassigned_k127_409667_1	CG-1_Unassigned	aminotransferase [EC:2.6.1.-]	Unassigned	0.048	1	253	0	0.00323249	0	0.0010775
CG-1_Unassigned_k127_618497_2	CG-1_Unassigned	ammonium transporter, Amt family	Unassigned	0	1	468	0	0.00524244	0.0105264	0.00525628
CG-1_bin_84_k127_580265_64	CG-1_bin_84	amylosucrase [EC:2.4.1.4]	d__Bacteria;p__Actinobacteriota;c__Actinomycetia;o__Propionibacteriales;f__Nocardioidaceae;g__Marmoricola_A;s__	0.043	1	646	0	0	0.00127099	0.000423664
CG-1_bin_unbinned_k127_196986_3	CG-1_bin_unbinned	anaerobic carbon-monoxide dehydrogenase catalytic subunit [EC:1.2.7.4]	Unassigned	0.008	1	672	0	0.001217	0	0.000405665
CG-1_bin_161_k127_842623_7	CG-1_bin_161	anaerobic dimethyl sulfoxide reductase subunit A [EC:1.8.5.3]	d__Bacteria;p__Proteobacteria;c__Alphaproteobacteria;o__Rhodobacterales;f__Rhodobacteraceae;g__Rubrimonas;s__	0	1	655	0.00609653	0.00998865	0.00877469	0.00828662
CG-1_Unassigned_k127_36659_2	CG-1_Unassigned	anthranilate phosphoribosyltransferase [EC:2.4.2.18]	Unassigned	0	3	345	0.00578729	0.00711148	0.00475977	0.00588618
CG-1_Unassigned_k127_442333_1	CG-1_Unassigned	anthranilate synthase component I [EC:4.1.3.27]	Unassigned	0	0	172	0	0	0.0047736	0.0015912
CG-1_Unassigned_k127_798260_1	CG-1_Unassigned	anthranilate-CoA ligase [EC:6.2.1.32]	Unassigned	0	1	325	0.0122869	0.0100655	0.015158	0.0125035
CG-1_Unassigned_k127_903373_4	CG-1_Unassigned	anthranilate-CoA ligase [EC:6.2.1.32]	Unassigned	0	0	394	0.00253377	0.00207569	0.00416782	0.00292576
CG-1_bin_14_k127_267728_3	CG-1_bin_14	anthranilate-CoA ligase [EC:6.2.1.32]	d__Bacteria;p__Desulfobacterota;c__Desulfobulbia;o__Desulfobulbales;f__Desulfocapsaceae;g__Desulforhopalus;s__	0	3	676	0.00147679	0.00241959	0.00242917	0.00210851
CG-1_bin_161_k127_149159_1	CG-1_bin_161	anthranilate-CoA ligase [EC:6.2.1.32]	d__Bacteria;p__Proteobacteria;c__Alphaproteobacteria;o__Rhodobacterales;f__Rhodobacteraceae;g__Rubrimonas;s__	0	1	470	0.00212406	0	0	0.000708019
CG-1_bin_124_k127_231729_33	CG-1_bin_124	apocytochrome f	d__Bacteria;p__Cyanobacteria;c__Cyanobacteriia;o__Cyanobacteriales;f__Microcoleaceae;g__Planktothrix;s__Planktothrix sp001873365	0	2	327	0	0.00250098	0.00251089	0.00167062
CG-1_Unassigned_k127_185811_1	CG-1_Unassigned	aqualysin 1 [EC:3.4.21.111]	Unassigned	0	2	461	0.00433105	0.00177401	0.00178104	0.0026287
CG-1_Unassigned_k127_19711_1	CG-1_Unassigned	aqualysin 1 [EC:3.4.21.111]	Unassigned	0.012	0	889	0	0.000919933	0	0.000306644
CG-1_bin_157_k127_557184_19	CG-1_bin_157	arginine deiminase [EC:3.5.3.6]	d__Bacteria;p__Proteobacteria;c__Alphaproteobacteria;o__Rhodobacterales;f__Rhodobacteraceae;g__Oceaniglobus;s__Oceaniglobus sp009992615	0	1	407	0	0.00200939	0.00201735	0.00134224
CG-1_bin_101_k127_70743_35	CG-1_bin_101	argininosuccinate lyase [EC:4.3.2.1]	d__Bacteria;p__Proteobacteria;c__Alphaproteobacteria;o__Rhodobacterales;f__Rhodobacteraceae;g__Roseicyclus;s__	0.001	0	470	0	0.00522013	0.00174694	0.00232236
CG-1_Unassigned_k127_96930_1	CG-1_Unassigned	argininosuccinate synthase [EC:6.3.4.5]	Unassigned	0.002	1	176	0.0113444	0.0139401	0.0186605	0.0146483
CG-1_Unassigned_k127_409516_1	CG-1_Unassigned	argininosuccinate synthase [EC:6.3.4.5]	Unassigned	0.018	1	244	0	0.0100552	0	0.00335172
CG-1_bin_98_k127_614906_32	CG-1_bin_98	argininosuccinate synthase [EC:6.3.4.5]	d__Bacteria;p__Proteobacteria;c__Alphaproteobacteria;o__Rhodobacterales;f__Rhodobacteraceae;g__Roseinatronobacter;s__	0	1	410	0	0.00398937	0.00600776	0.00333238
CG-1_bin_161_k127_467173_7	CG-1_bin_161	argininosuccinate synthase [EC:6.3.4.5]	d__Bacteria;p__Proteobacteria;c__Alphaproteobacteria;o__Rhodobacterales;f__Rhodobacteraceae;g__Rubrimonas;s__	0	0	412	0.00726922	0	0.00199286	0.00308736
CG-1_Unassigned_k127_705809_2	CG-1_Unassigned	arginyl-tRNA synthetase [EC:6.1.1.19]	Unassigned	0.003	0	619	0.00161277	0.0013212	0	0.00097799
CG-1_Unassigned_k127_850471_1	CG-1_Unassigned	arginyl-tRNA synthetase [EC:6.1.1.19]	Unassigned	0.004	1	320	0	0	0.00256581	0.000855271
CG-1_bin_102_k127_643631_6	CG-1_bin_102	aromatic-amino-acid transaminase [EC:2.6.1.57]	d__Bacteria;p__Proteobacteria;c__Gammaproteobacteria;o__Burkholderiales;f__Burkholderiaceae;g__Rhodoferax;s__Rhodoferax sp002789915	0.002	1	398	0	0.00205483	0	0.000684942
CG-1_Unassigned_k127_665653_1	CG-1_Unassigned	aromatic-amino-acid transaminase [EC:2.6.1.57]	Unassigned	0.01	1	398	0	0.00205483	0	0.000684942
CG-1_Unassigned_k127_392591_1	CG-1_Unassigned	arsenate reductase (thioredoxin) [EC:1.20.4.4]	Unassigned	0.001	1	224	0.0178269	0	0.00366545	0.00716412
CG-1_bin_unbinned_k127_441547_6	CG-1_bin_unbinned	asparagine synthase (glutamine-hydrolysing) [EC:6.3.5.4]	Unassigned	0	8	595	0.010067	0.00824693	0.00689966	0.00840452
CG-1_bin_57_k127_652410_4	CG-1_bin_57	asparagine---oxo-acid transaminase [EC:2.6.1.14]	Unclassified Bacteria	0	2	393	0.00508044	0.00208097	0.00208921	0.00308354
CG-1_Unassigned_k127_838971_4	CG-1_Unassigned	aspartate aminotransferase [EC:2.6.1.1]	Unassigned	0	2	394	0.00760132	0.0145298	0.00833563	0.0101556
CG-1_bin_84_k127_131549_15	CG-1_bin_84	aspartate carbamoyltransferase catalytic subunit [EC:2.1.3.2]	d__Bacteria;p__Actinobacteriota;c__Actinomycetia;o__Propionibacteriales;f__Nocardioidaceae;g__Marmoricola_A;s__	0.022	1	320	0.00311971	0	0	0.0010399
CG-1_bin_194_k127_141730_10	CG-1_bin_194	aspartate kinase [EC:2.7.2.4]	d__Bacteria;p__Desulfobacterota;c__Desulfuromonadia;o__Desulfuromonadales;f__Geopsychrobacteraceae;g__Geopsychrobacter;s__Geopsychrobacter sp009993495	0.019	0	406	0	0.00201434	0	0.000671446
CG-1_bin_57_k127_285962_3	CG-1_bin_57	aspartate-semialdehyde dehydrogenase [EC:1.2.1.11]	Unclassified Bacteria	0	0	340	0.0352344	0.00962142	0.00965953	0.0181718
CG-1_bin_74_k127_481599_4	CG-1_bin_74	aspartate-semialdehyde dehydrogenase [EC:1.2.1.11]	d__Bacteria;p__Proteobacteria;c__Alphaproteobacteria;o__Rhodobacterales;f__Rhodobacteraceae;g__Pseudorhodobacter_B;s__	0	1	340	0.00587239	0.00721606	0.00965953	0.00758266
CG-1_bin_41_k127_800393_24	CG-1_bin_41	aspartate-semialdehyde dehydrogenase [EC:1.2.1.11]	d__Bacteria;p__Proteobacteria;c__Alphaproteobacteria;o__Rhodobacterales;f__Rhodobacteraceae;g__Roseovarius;s__	0	0	340	0	0.00721606	0.00482976	0.00401528
CG-1_bin_98_k127_199614_20	CG-1_bin_98	aspartate-semialdehyde dehydrogenase [EC:1.2.1.11]	d__Bacteria;p__Proteobacteria;c__Alphaproteobacteria;o__Rhodobacterales;f__Rhodobacteraceae;g__Roseinatronobacter;s__	0	1	340	0	0.00240535	0.00482976	0.00241171
CG-1_Unassigned_k127_672988_1	CG-1_Unassigned	aspartyl-tRNA synthetase [EC:6.1.1.12]	Unassigned	0	1	204	0	0.00400892	0.00804961	0.00401951
CG-1_Unassigned_k127_708593_3	CG-1_Unassigned	aspartyl-tRNA synthetase [EC:6.1.1.12]	Unassigned	0	0	428	0.00233249	0.00573239	0.00191836	0.00332775
CG-1_Unassigned_k127_279966_2	CG-1_Unassigned	aspartyl-tRNA synthetase [EC:6.1.1.12]	Unassigned	0.015	1	402	0	0	0.00204244	0.000680813
CG-1_bin_60_k127_531529_12	CG-1_bin_60	aspartyl-tRNA synthetase [EC:6.1.1.12]	d__Bacteria;p__Proteobacteria;c__Alphaproteobacteria;o__Rhodobacterales;f__Rhodobacteraceae;g__Roseovarius;s__Roseovarius sp002783205	0.001	0	659	0	0.001241	0	0.000413667
CG-1_bin_195_k127_555979_138	CG-1_bin_195	aspartyl-tRNA(Asn)/glutamyl-tRNA(Gln) amidotransferase subunit A [EC:6.3.5.6 6.3.5.7]	d__Bacteria;p__Proteobacteria;c__Alphaproteobacteria;o__Rhodobacterales;f__Rhodobacteraceae;g__Sulfitobacter;s__	0.026	1	453	0	0	0.00181249	0.000604165
CG-1_bin_51_k127_115401_78	CG-1_bin_51	ATP citrate (pro-S)-lyase [EC:2.3.3.8]	d__Bacteria;p__Proteobacteria;c__Alphaproteobacteria;o__Rhodobacterales;f__Rhodobacteraceae;g__Pararhodobacter;s__	0	1	294	0.0101868	0.00556341	0.00279272	0.00618098
CG-1_bin_63_k127_588036_63	CG-1_bin_63	ATP citrate (pro-S)-lyase [EC:2.3.3.8]	d__Bacteria;p__Proteobacteria;c__Alphaproteobacteria;o__Rhodobacterales;f__Rhodobacteraceae;g__Fluviibacterium;s__	0	1	294	0.0067912	0.0027817	0.00558544	0.00505278
CG-1_bin_98_k127_324062_73	CG-1_bin_98	ATP citrate (pro-S)-lyase [EC:2.3.3.8]	d__Bacteria;p__Proteobacteria;c__Alphaproteobacteria;o__Rhodobacterales;f__Rhodobacteraceae;g__Roseinatronobacter;s__	0	1	294	0.0033956	0.0027817	0.00837816	0.00485182
CG-1_Unassigned_k127_552203_2	CG-1_Unassigned	ATP citrate (pro-S)-lyase [EC:2.3.3.8]	Unassigned	0.001	1	298	0	0.00274436	0.00275523	0.0018332
CG-1_Unassigned_k127_538891_3	CG-1_Unassigned	ATP-binding cassette, subfamily B, bacterial MsbA [EC:7.5.2.6]	Unassigned	0.004	1	286	0	0.00285951	0.00574168	0.00286706
CG-1_Unassigned_k127_313773_2	CG-1_Unassigned	ATP-binding cassette, subfamily B, bacterial MsbA [EC:7.5.2.6]	Unassigned	0.049	1	238	0	0	0.00344983	0.00114994
CG-1_Unassigned_k127_861918_3	CG-1_Unassigned	ATP-binding cassette, subfamily B, bacterial MsbA [EC:7.5.2.6]	Unassigned	0.004	0	328	0	0.00249336	0	0.000831119
CG-1_bin_132_k127_737942_3	CG-1_bin_132	ATP-binding cassette, subfamily B, bacterial MsbA [EC:7.5.2.6]	d__Bacteria;p__Actinobacteriota;c__Acidimicrobiia;o__Acidimicrobiales;f__Ilumatobacteraceae;g__Ilumatobacter_A;s__	0.024	1	659	0	0	0.00124592	0.000415306
CG-1_bin_178_k127_53847_651	CG-1_bin_178	ATP-binding cassette, subfamily B, multidrug efflux pump	d__Bacteria;p__Deinococcota;c__Deinococci;o__Deinococcales;f__Trueperaceae;g__;s__	0	0	365	0.00273509	0	0	0.000911696
CG-1_bin_161_k127_254162_4	CG-1_bin_161	ATP-binding protein involved in chromosome partitioning	d__Bacteria;p__Proteobacteria;c__Alphaproteobacteria;o__Rhodobacterales;f__Rhodobacteraceae;g__Rubrimonas;s__	0	2	393	0.0152413	0.0166477	0.0125353	0.0148081
CG-1_bin_89_k127_66866_2	CG-1_bin_89	ATP-binding protein involved in chromosome partitioning	d__Bacteria;p__Proteobacteria;c__Alphaproteobacteria;o__Rhodobacterales;f__Rhodobacteraceae;g__Rubrimonas;s__	0	0	387	0.00515921	0.0126794	0.00636481	0.0080678
CG-1_Unassigned_k127_865345_4	CG-1_Unassigned	ATP-dependent Clp protease ATP-binding subunit ClpA	Unassigned	0	2	843	0.0272373	0.0320143	0.0214274	0.026893
CG-1_Unassigned_k127_587319_6	CG-1_Unassigned	ATP-dependent Clp protease ATP-binding subunit ClpA	Unassigned	0.002	0	299	0.00333882	0.00273519	0	0.00202467
CG-1_bin_70_k127_337867_30	CG-1_bin_70	ATP-dependent Clp protease ATP-binding subunit ClpA	d__Bacteria;p__Verrucomicrobiota;c__Verrucomicrobiae;o__Verrucomicrobiales;f__Akkermansiaceae;g__Haloferula;s__	0	1	847	0	0.00096555	0.00484687	0.00193747
CG-1_bin_184_k127_177058_24	CG-1_bin_184	ATP-dependent Clp protease ATP-binding subunit ClpA	d__Bacteria;p__Actinobacteriota;c__Rubrobacteria;o__Rubrobacterales;f__Rubrobacteraceae;g__SIRX01;s__	0	0	880	0	0.000929342	0.00186605	0.000931796
CG-1_Unassigned_k127_877452_1	CG-1_Unassigned	ATP-dependent Clp protease ATP-binding subunit ClpB	Unassigned	0	1	478	0.0292391	0.044484	0.0240478	0.0325903
CG-1_bin_unbinned_k127_755938_3	CG-1_bin_unbinned	ATP-dependent Clp protease ATP-binding subunit ClpB	Unassigned	0	5	916	0.0185275	0.0187492	0.0268906	0.0213891
CG-1_Unassigned_k127_733247_1	CG-1_Unassigned	ATP-dependent Clp protease ATP-binding subunit ClpB	Unassigned	0.001	1	196	0	0.00417255	0.00418908	0.00278721
CG-1_bin_92_k127_600799_6	CG-1_bin_92	ATP-dependent Clp protease ATP-binding subunit ClpB	d__Bacteria;p__Bacteroidota;c__Bacteroidia;o__Flavobacteriales;f__Schleiferiaceae;g__Croceimicrobium;s__	0	0	358	0	0.00456883	0	0.00152294
CG-1_Unassigned_k127_792856_1	CG-1_Unassigned	ATP-dependent Clp protease ATP-binding subunit ClpB	Unassigned	0.001	1	230	0	0	0.00356983	0.00118994
CG-1_bin_46_k127_613328_16	CG-1_bin_46	ATP-dependent Clp protease ATP-binding subunit ClpB	d__Bacteria;p__Acidobacteriota;c__Acidobacteriae;o__Bryobacterales;f__Bryobacteraceae;g__JACTMJ01;s__	0	0	871	0	0.00187789	0.000942664	0.000940184
CG-1_bin_59_k127_105988_5	CG-1_bin_59	ATP-dependent Clp protease ATP-binding subunit ClpB	d__Bacteria;p__Proteobacteria;c__Alphaproteobacteria;o__Rhodobacterales;f__Rhodobacteraceae;g__;s__	0	0	930	0	0.000879377	0.00176572	0.000881699
CG-1_Unassigned_k127_404115_1	CG-1_Unassigned	ATP-dependent Clp protease ATP-binding subunit ClpC	Unassigned	0.046	1	485	0.00411673	0	0	0.00137224
CG-1_bin_69_k127_354394_3	CG-1_bin_69	ATP-dependent Clp protease ATP-binding subunit ClpC	d__Bacteria;p__Proteobacteria;c__Alphaproteobacteria;o__Rhodobacterales;f__Rhodobacteraceae;g__Roseovarius;s__	0.005	0	778	0	0.00105118	0.00105535	0.000702177
CG-1_bin_57_k127_184374_4	CG-1_bin_57	ATP-dependent Clp protease ATP-binding subunit ClpX	Unclassified Bacteria	0	0	419	0.00476519	0.00585552	0.0117574	0.00745938
CG-1_bin_2_k127_723899_7	CG-1_bin_2	ATP-dependent Clp protease, protease subunit [EC:3.4.21.92]	d__Bacteria;p__Bacteroidota;c__Rhodothermia;o__Balneolales;f__M1805;g__M1805;s__	0.025	0	193	0	0	0.0042542	0.00141807
CG-1_bin_45_k127_710298_2	CG-1_bin_45	ATP-dependent Clp protease, protease subunit [EC:3.4.21.92]	d__Bacteria;p__Patescibacteria;c__Paceibacteria;o__UBA9983_A;f__UBA918;g__OLB19;s__	0.049	1	201	0	0	0.00408488	0.00136163
CG-1_stramenopiles_k127_229782_21303-25926	CG-1_stramenopiles	ATP-dependent Clp protease, protease subunit [EC:3.4.21.92]	Unassigned	0.003	1	1032	0	0	0.000795601	0.0002652
CG-1_bin_24_k127_94462_8	CG-1_bin_24	ATP-dependent DNA helicase [EC:5.6.2.3]	d__Bacteria;p__Verrucomicrobiota;c__Verrucomicrobiae;o__Verrucomicrobiales;f__Akkermansiaceae;g__Luteolibacter;s__	0.036	1	318	0.00941799	0	0.00258195	0.00399998
CG-1_bin_unbinned_k127_153937_15	CG-1_bin_unbinned	ATP-dependent DNA helicase [EC:5.6.2.3]	Unassigned	0.002	1	974	0.00102496	0	0.000842977	0.000622644
CG-1_bin_54_k127_830252_78	CG-1_bin_54	ATP-dependent DNA helicase RecQ [EC:5.6.2.4]	d__Bacteria;p__Verrucomicrobiota;c__Verrucomicrobiae;o__Verrucomicrobiales;f__Akkermansiaceae;g__Luteolibacter;s__	0	1	729	0	0.00112184	0	0.000373946
CG-1_bin_2_k127_97277_3	CG-1_bin_2	ATP-dependent DNA helicase UvrD/PcrA [EC:5.6.2.4]	d__Bacteria;p__Bacteroidota;c__Rhodothermia;o__Balneolales;f__M1805;g__M1805;s__	0.03	1	771	0.00129482	0	0	0.000431607
CG-1_bin_139_k127_315852_10	CG-1_bin_139	ATP-dependent helicase HepA [EC:5.6.2.-]	d__Bacteria;p__Cyanobacteria;c__Cyanobacteriia;o__Phormidesmiales;f__Phormidesmiaceae;g__Nodosilinea;s__	0.005	1	957	0	0	0.000857952	0.000285984
CG-1_Unassigned_k127_73196_1	CG-1_Unassigned	ATP-dependent helicase HrpB [EC:3.6.4.13]	Unassigned	0.026	1	659	0.00151488	0	0	0.00050496
CG-1_Unassigned_k127_840529_1	CG-1_Unassigned	ATP-dependent HslUV protease ATP-binding subunit HslU	Unassigned	0	0	219	0.0182339	0.00373434	0.00749826	0.00982217
CG-1_Unassigned_k127_486059_1	CG-1_Unassigned	ATP-dependent HslUV protease ATP-binding subunit HslU	Unassigned	0	1	367	0.00272018	0.00891358	0.00223722	0.00462366
CG-1_Unassigned_k127_552755_1	CG-1_Unassigned	ATP-dependent HslUV protease ATP-binding subunit HslU	Unassigned	0	1	290	0	0.00846021	0.00283124	0.00376382
CG-1_bin_194_k127_438505_21	CG-1_bin_194	ATP-dependent HslUV protease ATP-binding subunit HslU	d__Bacteria;p__Desulfobacterota;c__Desulfuromonadia;o__Desulfuromonadales;f__Geopsychrobacteraceae;g__Geopsychrobacter;s__Geopsychrobacter sp009993495	0	0	442	0.00451723	0.00370055	0	0.00273926
CG-1_bin_57_k127_184374_5	CG-1_bin_57	ATP-dependent Lon protease [EC:3.4.21.53]	Unclassified Bacteria	0	3	797	0.00125258	0.00102612	0.00206038	0.00144636
CG-1_bin_161_k127_246588_20	CG-1_bin_161	ATP-dependent metalloprotease [EC:3.4.24.-]	d__Bacteria;p__Proteobacteria;c__Alphaproteobacteria;o__Rhodobacterales;f__Rhodobacteraceae;g__Rubrimonas;s__	0	3	259	0	0.0126304	0.00634023	0.00632356
CG-1_bin_78_k127_367699_4	CG-1_bin_78	ATP-dependent RNA helicase DbpA [EC:3.6.4.13]	d__Bacteria;p__Proteobacteria;c__Gammaproteobacteria;o__Burkholderiales;f__Burkholderiaceae;g__Rhodoferax;s__Rhodoferax sp001871515	0.003	0	478	0.00208851	0.00171092	0	0.00126648
CG-1_Unassigned_k127_281852_1	CG-1_Unassigned	ATP-dependent RNA helicase DeaD [EC:3.6.4.13]	Unassigned	0.002	0	323	0	0.00253195	0.00254198	0.00169131
CG-1_Unassigned_k127_886457_1	CG-1_Unassigned	ATP-dependent RNA helicase DeaD [EC:3.6.4.13]	Unassigned	0.001	1	340	0	0	0.00241488	0.000804961
CG-1_bin_30_k127_566213_4	CG-1_bin_30	ATP-dependent RNA helicase DHX8/PRP22 [EC:3.6.4.13]	d__Bacteria;p__Actinobacteriota;c__Acidimicrobiia;o__Acidimicrobiales;f__Ilumatobacteraceae;g__;s__	0.027	1	1318	0	0	0.000622959	0.000207653
CG-1_Unassigned_k127_131695_1	CG-1_Unassigned	ATP-dependent RNA helicase RhlE [EC:3.6.4.13]	Unassigned	0	1	419	0	0.00780736	0.00391914	0.00390883
CG-1_Unassigned_k127_586258_1	CG-1_Unassigned	ATP-dependent RNA helicase RhlE [EC:3.6.4.13]	Unassigned	0.002	1	240	0	0.00681517	0	0.00227172
CG-1_Unassigned_k127_854795_1	CG-1_Unassigned	ATP-dependent RNA helicase RhlE [EC:3.6.4.13]	Unassigned	0.034	1	215	0.00464329	0	0	0.00154776
CG-1_Unassigned_k127_322752_3	CG-1_Unassigned	ATP-dependent RNA helicase RhlE [EC:3.6.4.13]	Unassigned	0	0	543	0	0.00451835	0	0.00150612
CG-1_bin_192_k127_422297_156	CG-1_bin_192	atrazine chlorohydrolase [EC:3.8.1.8]	d__Bacteria;p__Proteobacteria;c__Gammaproteobacteria;o__Burkholderiales;f__Burkholderiaceae;g__;s__	0.037	1	498	0.00400926	0.00328442	0.00329743	0.00353037
CG-1_Unassigned_k127_156547_2	CG-1_Unassigned	aureothin polyketide synthase system AurC [EC:2.3.1.289]	Unassigned	0	1	422	0	0.00193796	0.00389128	0.00194308
CG-1_bin_59_k127_569101_3	CG-1_bin_59	autoaggregation protein RapA/B/C	d__Bacteria;p__Proteobacteria;c__Alphaproteobacteria;o__Rhodobacterales;f__Rhodobacteraceae;g__;s__	0	4	6185	0	0.000132226	0.000796501	0.000309576
CG-1_bin_57_k127_131775_6	CG-1_bin_57	autoinducer 2-binding periplasmic protein LuxP	Unclassified Bacteria	0	5	379	0.00526811	0.0151049	0.0151647	0.0118459
CG-1_bin_63_k127_44417_38	CG-1_bin_63	autoinducer 2-binding periplasmic protein LuxP	d__Bacteria;p__Proteobacteria;c__Alphaproteobacteria;o__Rhodobacterales;f__Rhodobacteraceae;g__Fluviibacterium;s__	0	1	383	0.00521309	0.0042706	0.00428752	0.0045904
CG-1_Unassigned_k127_620112_1	CG-1_Unassigned	Bacillus virus DNA polymerase III epsilon subunit	Unassigned	0	2	451	0	0.0036267	0	0.0012089
CG-1_bin_161_k127_667596_2	CG-1_bin_161	basic membrane protein A and related proteins	d__Bacteria;p__Proteobacteria;c__Alphaproteobacteria;o__Rhodobacterales;f__Rhodobacteraceae;g__Rubrimonas;s__	0	4	329	0.0788935	0.0969453	0.0549037	0.0769142
CG-1_bin_161_k127_475946_3	CG-1_bin_161	basic membrane protein A and related proteins	d__Bacteria;p__Proteobacteria;c__Alphaproteobacteria;o__Rhodobacterales;f__Rhodobacteraceae;g__Rubrimonas;s__	0	4	330	0.0605034	0.0768256	0.0298567	0.0557286
CG-1_Unassigned_k127_383782_1	CG-1_Unassigned	basic membrane protein A and related proteins	Unassigned	0	2	330	0.0574783	0.0693908	0.0273687	0.0514126
CG-1_Unassigned_k127_379631_1	CG-1_Unassigned	basic membrane protein A and related proteins	Unassigned	0	6	352	0.0198527	0.0209102	0.020993	0.0205853
CG-1_bin_unbinned_k127_894241_10	CG-1_bin_unbinned	basic membrane protein A and related proteins	Unassigned	0	1	331	0	0.00988303	0.0124027	0.00742858
CG-1_Unassigned_k127_75377_2	CG-1_Unassigned	basic membrane protein A and related proteins	Unassigned	0	0	246	0.00405816	0.00332447	0.0133506	0.00691107
CG-1_bin_101_k127_740650_23	CG-1_bin_101	basic membrane protein A and related proteins	d__Bacteria;p__Proteobacteria;c__Alphaproteobacteria;o__Rhodobacterales;f__Rhodobacteraceae;g__Roseicyclus;s__	0	3	330	0.00302517	0.00991298	0.00746418	0.00680078
CG-1_bin_157_k127_476765_93	CG-1_bin_157	basic membrane protein A and related proteins	d__Bacteria;p__Proteobacteria;c__Alphaproteobacteria;o__Rhodobacterales;f__Rhodobacteraceae;g__Oceaniglobus;s__Oceaniglobus sp009992615	0	3	330	0	0.00495649	0.0124403	0.00579893
CG-1_Unassigned_k127_661240_1	CG-1_Unassigned	basic membrane protein A and related proteins	Unassigned	0	1	198	0	0.00413041	0.0124403	0.00552357
CG-1_bin_150_k127_368059_17	CG-1_bin_150	basic membrane protein A and related proteins	d__Bacteria;p__Proteobacteria;c__Alphaproteobacteria;o__Rhodobacterales;f__Rhodobacteraceae;g__Nioella;s__Nioella sp002783145	0	2	330	0.00302517	0.00247824	0.00995224	0.00515189
CG-1_bin_117_k127_47173_41	CG-1_bin_117	basic membrane protein A and related proteins	d__Bacteria;p__Proteobacteria;c__Alphaproteobacteria;o__Rhodobacterales;f__Rhodobacteraceae;g__JAACUH01;s__JAACUH01 sp009993005	0	1	358	0.0083657	0.00228442	0.00458693	0.00507901
CG-1_Unassigned_k127_553339_2	CG-1_Unassigned	basic membrane protein A and related proteins	Unassigned	0.002	0	330	0.00605034	0.00495649	0.00248806	0.0044983
CG-1_bin_63_k127_588036_28	CG-1_bin_63	basic membrane protein A and related proteins	d__Bacteria;p__Proteobacteria;c__Alphaproteobacteria;o__Rhodobacterales;f__Rhodobacteraceae;g__Fluviibacterium;s__	0	1	331	0	0.00741227	0.00248054	0.00329761
CG-1_bin_178_k127_53847_2	CG-1_bin_178	basic membrane protein A and related proteins	d__Bacteria;p__Deinococcota;c__Deinococci;o__Deinococcales;f__Trueperaceae;g__;s__	0.002	1	372	0.00268362	0.00439689	0	0.00236017
CG-1_Unassigned_k127_491334_3	CG-1_Unassigned	basic membrane protein A and related proteins	Unassigned	0	1	361	0	0.00453086	0.0022744	0.00226842
CG-1_bin_157_k127_257058_39	CG-1_bin_157	basic membrane protein A and related proteins	d__Bacteria;p__Proteobacteria;c__Alphaproteobacteria;o__Rhodobacterales;f__Rhodobacteraceae;g__Oceaniglobus;s__Oceaniglobus sp009992615	0	2	360	0.00277307	0.00227172	0	0.0016816
CG-1_bin_51_k127_286569_93	CG-1_bin_51	basic membrane protein A and related proteins	d__Bacteria;p__Proteobacteria;c__Alphaproteobacteria;o__Rhodobacterales;f__Rhodobacteraceae;g__Pararhodobacter;s__	0	2	331	0	0.00247076	0.00248054	0.00165043
CG-1_bin_150_k127_158486_22	CG-1_bin_150	basic membrane protein A and related proteins	d__Bacteria;p__Proteobacteria;c__Alphaproteobacteria;o__Rhodobacterales;f__Rhodobacteraceae;g__Nioella;s__Nioella sp002783145	0.003	1	359	0	0.00227805	0.00228708	0.00152171
CG-1_bin_101_k127_769173_11	CG-1_bin_101	basic membrane protein A and related proteins	d__Bacteria;p__Proteobacteria;c__Alphaproteobacteria;o__Rhodobacterales;f__Rhodobacteraceae;g__Roseicyclus;s__	0	2	360	0	0.00227172	0.00228072	0.00151748
CG-1_bin_59_k127_49923_7	CG-1_bin_59	basic membrane protein A and related proteins	d__Bacteria;p__Proteobacteria;c__Alphaproteobacteria;o__Rhodobacterales;f__Rhodobacteraceae;g__;s__	0	1	332	0.00300695	0	0	0.00100232
CG-1_Unassigned_k127_94811_2	CG-1_Unassigned	basic membrane protein A and related proteins	Unassigned	0.001	0	324	0	0.00252414	0	0.000841379
CG-1_bin_102_k127_883565_48	CG-1_bin_102	basic membrane protein A and related proteins	d__Bacteria;p__Proteobacteria;c__Gammaproteobacteria;o__Burkholderiales;f__Burkholderiaceae;g__Rhodoferax;s__Rhodoferax sp002789915	0	1	385	0	0.00212421	0	0.00070807
CG-1_Unassigned_k127_110630_3	CG-1_Unassigned	beta-barrel assembly-enhancing protease [EC:3.4.-.-]	Unassigned	0	5	498	0.00200463	0.00492663	0.00494614	0.00395914
CG-1_bin_3_k127_74253_12	CG-1_bin_3	beta-glucosidase [EC:3.2.1.21]	d__Bacteria;p__Bacteroidota;c__Bacteroidia;o__Bacteroidales;f__Paludibacteraceae;g__Paludibacter;s__Paludibacter sp001873635	0.014	1	837	0.00238544	0	0	0.000795147
CG-1_Unassigned_k127_427918_1	CG-1_Unassigned	beta-glucosidase [EC:3.2.1.21]	Unassigned	0.036	1	438	0	0.00186717	0	0.00062239
CG-1_bin_26_k127_308790_16	CG-1_bin_26	beta-ketodecanoyl-[acyl-carrier-protein] synthase [EC:2.3.1.207]	d__Bacteria;p__Proteobacteria;c__Alphaproteobacteria;o__Rhodobacterales;f__Rhodobacteraceae;g__Sulfitobacter;s__	0.03	1	374	0	0.00218669	0	0.000728895
CG-1_Unassigned_k127_307845_3	CG-1_Unassigned	beta-lactamase class D OXA-286 [EC:3.5.2.6]	Unassigned	0	1	141	0	0.0116003	0.0232925	0.0116309
CG-1_Unassigned_k127_585352_2	CG-1_Unassigned	beta-ureidopropionase / N-carbamoyl-L-amino-acid hydrolase [EC:3.5.1.6 3.5.1.87]	Unassigned	0	0	311	0.00320999	0.0052593	0.00264006	0.00370312
CG-1_bin_166_k127_375478_997	CG-1_bin_166	beta-ureidopropionase / N-carbamoyl-L-amino-acid hydrolase [EC:3.5.1.6 3.5.1.87]	d__Bacteria;p__Eremiobacterota;c__Xenobia;o__Xenobiales;f__JADMJV01;g__;s__	0.005	1	420	0	0.00194719	0	0.000649064
CG-1_bin_133_k127_136916_99	CG-1_bin_133	bifunctional enzyme CysN/CysC [EC:2.7.7.4 2.7.1.25]	d__Bacteria;p__Proteobacteria;c__Alphaproteobacteria;o__Sphingomonadales;f__Sphingomonadaceae;g__Polymorphobacter;s__	0.041	1	610	0.00818284	0	0.001346	0.00317628
CG-1_bin_161_k127_93992_3	CG-1_bin_161	bifunctional UDP-N-acetylglucosamine pyrophosphorylase / glucosamine-1-phosphate N-acetyltransferase [EC:2.7.7.23 2.3.1.157]	d__Bacteria;p__Proteobacteria;c__Alphaproteobacteria;o__Rhodobacterales;f__Rhodobacteraceae;g__Rubrimonas;s__	0	1	468	0.00213313	0.00174748	0.0017544	0.00187834
CG-1_Unassigned_k127_632560_1	CG-1_Unassigned	bile acid:Na+ symporter, BASS family	Unassigned	0.001	2	171	0.00583805	0.00478258	0	0.00354021
CG-1_Unassigned_k127_538891_2	CG-1_Unassigned	branched-chain amino acid transport system ATP-binding protein	Unassigned	0	1	363	0	0.0135177	0.00904749	0.00752173
CG-1_Unassigned_k127_760318_1	CG-1_Unassigned	branched-chain amino acid transport system ATP-binding protein	Unassigned	0.031	0	113	0	0	0.00726602	0.00242201
CG-1_bin_146_k127_670153_3	CG-1_bin_146	branched-chain amino acid transport system ATP-binding protein	d__Bacteria;p__Proteobacteria;c__Alphaproteobacteria;o__Micavibrionales;f__UBA2020;g__CSBR16-224;s__	0.002	1	253	0	0.00323249	0.0032453	0.00215926
CG-1_bin_52_k127_167144_4	CG-1_bin_52	bromide peroxidase [EC:1.11.1.18]	d__Bacteria;p__Bacteroidota;c__Bacteroidia;o__Flavobacteriales;f__Flavobacteriaceae;g__Maribacter;s__	0.008	1	451	0	0.00181335	0.00182053	0.00121129
CG-1_bin_113_k127_560405_49	CG-1_bin_113	butyryl-CoA dehydrogenase [EC:1.3.8.1]	d__Bacteria;p__Bacteroidota;c__Bacteroidia;o__Bacteroidales;f__F082;g__UBA5536;s__	0.001	1	379	0	0	0.00216639	0.000722128
CG-1_bin_157_k127_4103_166	CG-1_bin_157	C4-dicarboxylate transporter, DctM subunit	d__Bacteria;p__Proteobacteria;c__Alphaproteobacteria;o__Rhodobacterales;f__Rhodobacteraceae;g__Oceaniglobus;s__Oceaniglobus sp009992615	0.001	1	785	0	0.00104181	0.00104594	0.000695915
CG-1_Unassigned_k127_864308_1	CG-1_Unassigned	caffeine dehydrogenase subunit alpha [EC:1.17.5.2]	Unassigned	0	0	221	0.0180689	0.0222033	0.0148608	0.0183777
CG-1_bin_161_k127_801510_1	CG-1_bin_161	caffeine dehydrogenase subunit alpha [EC:1.17.5.2]	d__Bacteria;p__Proteobacteria;c__Alphaproteobacteria;o__Rhodobacterales;f__Rhodobacteraceae;g__Rubrimonas;s__	0	2	276	0.0144682	0.00592624	0.0148743	0.0117562
CG-1_Unassigned_k127_32195_1	CG-1_Unassigned	caffeine dehydrogenase subunit alpha [EC:1.17.5.2]	Unassigned	0	1	163	0.0183737	0.0050173	0.00503718	0.00947608
CG-1_Unassigned_k127_751911_2	CG-1_Unassigned	caffeine dehydrogenase subunit alpha [EC:1.17.5.2]	Unassigned	0	1	68	0	0.0120268	0.0120744	0.00803373
CG-1_Unassigned_k127_836622_1	CG-1_Unassigned	caffeine dehydrogenase subunit alpha [EC:1.17.5.2]	Unassigned	0	2	225	0	0.0109043	0.0109475	0.00728391
CG-1_bin_unbinned_k127_142854_3	CG-1_bin_unbinned	caffeine dehydrogenase subunit beta [EC:1.17.5.2]	Unassigned	0	4	263	0.0645293	0.037315	0.0437066	0.048517
CG-1_Unassigned_k127_5014_2	CG-1_Unassigned	caffeine dehydrogenase subunit beta [EC:1.17.5.2]	Unassigned	0	3	263	0.0189792	0.0715204	0.0499504	0.0468167
CG-1_bin_161_k127_123453_6	CG-1_bin_161	carbamoyl-phosphate synthase large subunit [EC:6.3.5.5]	d__Bacteria;p__Proteobacteria;c__Alphaproteobacteria;o__Rhodobacterales;f__Rhodobacteraceae;g__Rubrimonas;s__	0	2	458	0.00217971	0.00892817	0.00537812	0.00549533
CG-1_bin_89_k127_805758_3	CG-1_bin_89	carbamoyl-phosphate synthase large subunit [EC:6.3.5.5]	d__Bacteria;p__Proteobacteria;c__Alphaproteobacteria;o__Rhodobacterales;f__Rhodobacteraceae;g__Rubrimonas;s__	0	2	455	0	0.00898704	0.00721811	0.00540172
CG-1_Unassigned_k127_552688_1	CG-1_Unassigned	carbamoyl-phosphate synthase large subunit [EC:6.3.5.5]	Unassigned	0	1	408	0.00244683	0.00400892	0.00603721	0.00416432
CG-1_Unassigned_k127_759460_1	CG-1_Unassigned	carbamoyl-phosphate synthase large subunit [EC:6.3.5.5]	Unassigned	0	0	171	0	0	0.00960304	0.00320101
CG-1_Unassigned_k127_859697_2	CG-1_Unassigned	carbamoyl-phosphate synthase large subunit [EC:6.3.5.5]	Unassigned	0	0	529	0	0.0061839	0.0031042	0.00309603
CG-1_Unassigned_k127_589087_1	CG-1_Unassigned	carbamoyl-phosphate synthase large subunit [EC:6.3.5.5]	Unassigned	0	0	188	0	0.00435011	0.00436734	0.00290582
CG-1_Unassigned_k127_341477_2	CG-1_Unassigned	carbamoyl-phosphate synthase large subunit [EC:6.3.5.5]	Unassigned	0.034	1	413	0.00241721	0.00396039	0.00198804	0.00278855
CG-1_bin_46_k127_150556_87	CG-1_bin_46	carbamoyl-phosphate synthase large subunit [EC:6.3.5.5]	d__Bacteria;p__Acidobacteriota;c__Acidobacteriae;o__Bryobacterales;f__Bryobacteraceae;g__JACTMJ01;s__	0.004	0	1078	0.00370429	0.00151729	0.00228495	0.00250218
CG-1_Unassigned_k127_97865_1	CG-1_Unassigned	carbamoyl-phosphate synthase large subunit [EC:6.3.5.5]	Unassigned	0	0	448	0	0.00365099	0	0.001217
CG-1_bin_69_k127_703734_22	CG-1_bin_69	carbamoyl-phosphate synthase large subunit [EC:6.3.5.5]	d__Bacteria;p__Proteobacteria;c__Alphaproteobacteria;o__Rhodobacterales;f__Rhodobacteraceae;g__Roseovarius;s__	0	0	681	0	0.00240182	0.00120567	0.0012025
CG-1_Unassigned_k127_489189_2	CG-1_Unassigned	carbamoyl-phosphate synthase large subunit [EC:6.3.5.5]	Unassigned	0.014	1	241	0	0	0.00340689	0.00113563
CG-1_bin_unbinned_k127_628874_4	CG-1_bin_unbinned	carbamoyl-phosphate synthase large subunit [EC:6.3.5.5]	Unassigned	0	0	1118	0.00089294	0.000731503	0.000734401	0.000786281
CG-1_bin_114_k127_398158_36	CG-1_bin_114	carbamoyl-phosphate synthase large subunit [EC:6.3.5.5]	d__Bacteria;p__Cyanobacteria;c__Cyanobacteriia;o__Cyanobacteriales;f__Cyanobacteriaceae;g__Geminocystis;s__Geminocystis sp009993045	0.002	1	1081	0.000923503	0.000756541	0	0.000560015
CG-1_bin_113_k127_561035_13	CG-1_bin_113	carbamoyl-phosphate synthase large subunit [EC:6.3.5.5]	d__Bacteria;p__Bacteroidota;c__Bacteroidia;o__Bacteroidales;f__F082;g__UBA5536;s__	0	1	502	0	0	0.00163558	0.000545193
CG-1_bin_38_k127_536085_44	CG-1_bin_38	carbamoyl-phosphate synthase large subunit [EC:6.3.5.5]	d__Bacteria;p__Actinobacteriota;c__Acidimicrobiia;o__Acidimicrobiales;f__SZUA-35;g__;s__	0.041	1	1124	0	0.000727598	0	0.000242533
CG-1_Unassigned_k127_527791_1	CG-1_Unassigned	carbamoyl-phosphate synthase small subunit [EC:6.3.5.5]	Unassigned	0.012	1	223	0.00447671	0.00366736	0.00368188	0.00394198
CG-1_Unassigned_k127_263188_1	CG-1_Unassigned	carbamoyl-phosphate synthase small subunit [EC:6.3.5.5]	Unassigned	0.049	1	311	0	0	0.00264006	0.000880021
CG-1_bin_124_k127_894309_76	CG-1_bin_124	carbon dioxide concentrating mechanism protein CcmK	d__Bacteria;p__Cyanobacteria;c__Cyanobacteriia;o__Cyanobacteriales;f__Microcoleaceae;g__Planktothrix;s__Planktothrix sp001873365	0	0	113	0.0176691	0.0144747	0.014532	0.0155586
CG-1_bin_124_k127_894309_75	CG-1_bin_124	carbon dioxide concentrating mechanism protein CcmK	d__Bacteria;p__Cyanobacteria;c__Cyanobacteriia;o__Cyanobacteriales;f__Microcoleaceae;g__Planktothrix;s__Planktothrix sp001873365	0.004	1	103	0.0193846	0.00794001	0.0159429	0.0144225
CG-1_Unassigned_k127_594465_2	CG-1_Unassigned	carboxyl-terminal processing protease [EC:3.4.21.102]	Unassigned	0	5	440	0.0226888	0.0390323	0.042919	0.0348801
CG-1_bin_89_k127_109298_6	CG-1_bin_89	carboxyl-terminal processing protease [EC:3.4.21.102]	d__Bacteria;p__Proteobacteria;c__Alphaproteobacteria;o__Rhodobacterales;f__Rhodobacteraceae;g__Rubrimonas;s__	0	3	440	0.0249577	0.0334563	0.0317228	0.0300456
CG-1_bin_101_k127_369806_33	CG-1_bin_101	carboxyl-terminal processing protease [EC:3.4.21.102]	d__Bacteria;p__Proteobacteria;c__Alphaproteobacteria;o__Rhodobacterales;f__Rhodobacteraceae;g__Roseicyclus;s__	0	1	441	0	0.00370894	0.00372363	0.00247752
CG-1_bin_60_k127_797604_11	CG-1_bin_60	carboxyl-terminal processing protease [EC:3.4.21.102]	d__Bacteria;p__Proteobacteria;c__Alphaproteobacteria;o__Rhodobacterales;f__Rhodobacteraceae;g__Roseovarius;s__Roseovarius sp002783205	0	0	446	0	0.00183368	0.00184094	0.00122487
CG-1_bin_106_k127_445061_65	CG-1_bin_106	catalase [EC:1.11.1.6]	d__Bacteria;p__Proteobacteria;c__Alphaproteobacteria;o__Sphingomonadales;f__Sphingomonadaceae;g__Parasphingorhabdus;s__	0	1	508	0.00196517	0	0.00161626	0.00119381
CG-1_Unassigned_k127_281034_1	CG-1_Unassigned	catalase-peroxidase [EC:1.11.1.21]	Unassigned	0	2	491	0.00203321	0.0116594	0.00668888	0.00679382
CG-1_Unassigned_k127_369546_3	CG-1_Unassigned	catalase-peroxidase [EC:1.11.1.21]	Unassigned	0	0	451	0.00221354	0.0126934	0	0.004969
CG-1_bin_120_k127_842703_2	CG-1_bin_120	catalase-peroxidase [EC:1.11.1.21]	d__Bacteria;p__Proteobacteria;c__Alphaproteobacteria;o__Sphingomonadales;f__Sphingomonadaceae;g__Erythrobacter;s__	0	1	728	0	0.00449352	0.00338349	0.00262567
CG-1_bin_141_k127_434224_13	CG-1_bin_141	catalase-peroxidase [EC:1.11.1.21]	d__Bacteria;p__Proteobacteria;c__Alphaproteobacteria;o__Rhodobacterales;f__Rhodobacteraceae;g__Flavimaricola;s__	0	1	736	0.00271279	0.00444468	0	0.00238582
CG-1_bin_198_k127_659896_8	CG-1_bin_198	catalase-peroxidase [EC:1.11.1.21]	d__Bacteria;p__Proteobacteria;c__Gammaproteobacteria;o__Xanthomonadales;f__Wenzhouxiangellaceae;g__GCA-2722315;s__	0	1	520	0	0.00157273	0.00315792	0.00157689
CG-1_Unassigned_k127_139508_1	CG-1_Unassigned	catalase-peroxidase [EC:1.11.1.21]	Unassigned	0	1	213	0.00468689	0	0	0.0015623
CG-1_bin_90_k127_202515_17	CG-1_bin_90	catalase-peroxidase [EC:1.11.1.21]	d__Bacteria;p__Bacteroidota;c__Bacteroidia;o__Flavobacteriales;f__Flavobacteriaceae;g__Planktosalinus;s__Planktosalinus sp001873105	0.012	1	747	0	0.00109481	0.00219829	0.0010977
CG-1_bin_63_k127_412956_34	CG-1_bin_63	catalase-peroxidase [EC:1.11.1.21]	d__Bacteria;p__Proteobacteria;c__Alphaproteobacteria;o__Rhodobacterales;f__Rhodobacteraceae;g__Fluviibacterium;s__	0.03	1	728	0	0	0.00112783	0.000375943
CG-1_Unassigned_k127_466367_5	CG-1_Unassigned	cation/acetate symporter	Unassigned	0	5	512	0.021448	0.0159731	0.0096218	0.015681
CG-1_bin_63_k127_563907_13	CG-1_bin_63	cation/acetate symporter	d__Bacteria;p__Proteobacteria;c__Alphaproteobacteria;o__Rhodobacterales;f__Rhodobacteraceae;g__Fluviibacterium;s__	0	4	599	0.00999973	0.0109225	0.00411215	0.00834479
CG-1_bin_194_k127_68648_9	CG-1_bin_194	cation/acetate symporter	d__Bacteria;p__Desulfobacterota;c__Desulfuromonadia;o__Desulfuromonadales;f__Geopsychrobacteraceae;g__Geopsychrobacter;s__Geopsychrobacter sp009993495	0	2	597	0.00668882	0.0136988	0	0.00679589
CG-1_bin_67_k127_892644_3	CG-1_bin_67	cation/acetate symporter	d__Bacteria;p__Bacteroidota;c__Bacteroidia;o__Cytophagales;f__Bernardetiaceae;g__Bernardetia;s__Bernardetia sp002784125	0.003	1	591	0	0.00138379	0	0.000461264
CG-1_Unassigned_k127_37159_3	CG-1_Unassigned	cationic peptide transport system substrate-binding protein	Unassigned	0	1	204	0	0	0.00804961	0.0026832
CG-1_Unassigned_k127_904980_1	CG-1_Unassigned	cation-transporting P-type ATPase F [EC:7.2.2.-]	Unassigned	0	4	460	0	0.00711148	0.0249888	0.0107001
CG-1_Unassigned_k127_818714_1	CG-1_Unassigned	cation-transporting P-type ATPase F [EC:7.2.2.-]	Unassigned	0.05	1	116	0	0	0.0141562	0.00471874
CG-1_Unassigned_k127_570352_1	CG-1_Unassigned	cation-transporting P-type ATPase F [EC:7.2.2.-]	Unassigned	0	0	642	0.00155499	0.00254773	0.00767346	0.00392539
CG-1_Unassigned_k127_587762_2	CG-1_Unassigned	cell division cycle protein 37	Unassigned	0	1	452	0	0	0.0018165	0.000605501
CG-1_Unassigned_k127_265438_1	CG-1_Unassigned	cell division protease FtsH [EC:3.4.24.-]	Unassigned	0	4	414	0.019291	0.0414837	0.0515642	0.0374463
CG-1_stramenopiles_k127_632008_21887-25760	CG-1_stramenopiles	cell division protease FtsH [EC:3.4.24.-]	Unassigned	0	6	811	0.00984766	0.0201682	0.0394838	0.0231665
CG-1_Unassigned_k127_118801_1	CG-1_Unassigned	cell division protease FtsH [EC:3.4.24.-]	Unassigned	0	2	299	0.0100165	0.00547037	0.00823806	0.0079083
CG-1_bin_124_k127_306232_42	CG-1_bin_124	cell division protease FtsH [EC:3.4.24.-]	d__Bacteria;p__Cyanobacteria;c__Cyanobacteriia;o__Cyanobacteriales;f__Microcoleaceae;g__Planktothrix;s__Planktothrix sp001873365	0	1	612	0.00978732	0.00534523	0.0026832	0.00593859
CG-1_Unassigned_k127_567753_3	CG-1_Unassigned	cell division protease FtsH [EC:3.4.24.-]	Unassigned	0	1	319	0.00625898	0.0051274	0.00514771	0.00551136
CG-1_bin_66_k127_431337_25	CG-1_bin_66	cell division protease FtsH [EC:3.4.24.-]	d__Bacteria;p__Verrucomicrobiota;c__Verrucomicrobiae;o__Opitutales;f__Verruco-01;g__;s__	0	0	671	0.00892674	0.00365643	0.00244727	0.00501015
CG-1_bin_82_k127_831896_223	CG-1_bin_82	cell division protease FtsH [EC:3.4.24.-]	d__Bacteria;p__Actinobacteriota;c__Actinomycetia;o__Propionibacteriales;f__Propionibacteriaceae;g__;s__	0.002	1	702	0	0.00116499	0.0035088	0.00155793
CG-1_bin_98_k127_152205_52	CG-1_bin_98	cell division protease FtsH [EC:3.4.24.-]	d__Bacteria;p__Proteobacteria;c__Alphaproteobacteria;o__Rhodobacterales;f__Rhodobacteraceae;g__Roseinatronobacter;s__	0	0	639	0	0	0.00256983	0.000856609
CG-1_bin_85_k127_597367_2	CG-1_bin_85	cell division protease FtsH [EC:3.4.24.-]	d__Bacteria;p__Planctomycetota;c__Planctomycetia;o__Pirellulales;f__Pirellulaceae;g__Roseimaritima;s__	0.014	0	679	0	0	0.00120922	0.000403073
CG-1_Unassigned_k127_286601_1	CG-1_Unassigned	cell division protein FtsZ	Unassigned	0	1	171	0	0.00478258	0	0.00159419
CG-1_bin_137_k127_107510_4	CG-1_bin_137	cell division protein FtsZ	d__Bacteria;p__Spirochaetota;c__Spirochaetia;o__DSM-27196;f__Salinispiraceae;g__SKVS01;s__SKVS01 sp009991955	0.016	1	441	0	0	0.00186181	0.000620605
CG-1_Unassigned_k127_700077_2	CG-1_Unassigned	chaperonin GroEL	Unassigned	0	5	338	0.481432	0.215343	0.155467	0.284081
CG-1_bin_89_k127_62296_8	CG-1_bin_89	chaperonin GroEL	d__Bacteria;p__Proteobacteria;c__Alphaproteobacteria;o__Rhodobacterales;f__Rhodobacteraceae;g__Rubrimonas;s__	0	1	134	0.216051	0.244126	0.238965	0.233047
CG-1_Unassigned_k127_251082_1	CG-1_Unassigned	chaperonin GroEL	Unassigned	0	4	168	0.172327	0.180115	0.175941	0.176128
CG-1_bin_59_k127_333702_7	CG-1_bin_59	chaperonin GroEL	d__Bacteria;p__Proteobacteria;c__Alphaproteobacteria;o__Rhodobacterales;f__Rhodobacteraceae;g__;s__	0	5	549	0.312766	0.107255	0.09422	0.171414
CG-1_bin_117_k127_57547_21	CG-1_bin_117	chaperonin GroEL	d__Bacteria;p__Proteobacteria;c__Alphaproteobacteria;o__Rhodobacterales;f__Rhodobacteraceae;g__JAACUH01;s__JAACUH01 sp009993005	0	3	551	0.322502	0.0786651	0.058115	0.153094
CG-1_bin_156_k127_624727_26	CG-1_bin_156	chaperonin GroEL	d__Bacteria;p__Proteobacteria;c__Alphaproteobacteria;o__Rhodobacterales;f__Rhodobacteraceae;g__Pikeienuella;s__	0	0	545	0.252782	0.103541	0.0662874	0.14087
CG-1_Unassigned_k127_742330_1	CG-1_Unassigned	chaperonin GroEL	Unassigned	0	1	140	0.256707	0.0700989	0.0703766	0.132394
CG-1_bin_157_k127_13913_90	CG-1_bin_157	chaperonin GroEL	d__Bacteria;p__Proteobacteria;c__Alphaproteobacteria;o__Rhodobacterales;f__Rhodobacteraceae;g__Oceaniglobus;s__Oceaniglobus sp009992615	0	6	549	0.212754	0.0864	0.0628133	0.120656
CG-1_bin_195_k127_555979_12	CG-1_bin_195	chaperonin GroEL	d__Bacteria;p__Proteobacteria;c__Alphaproteobacteria;o__Rhodobacterales;f__Rhodobacteraceae;g__Sulfitobacter;s__	0	0	548	0.183994	0.0790958	0.0883988	0.117163
CG-1_bin_51_k127_318729_105	CG-1_bin_51	chaperonin GroEL	d__Bacteria;p__Proteobacteria;c__Alphaproteobacteria;o__Rhodobacterales;f__Rhodobacteraceae;g__Pararhodobacter;s__	0	0	549	0.190933	0.0834207	0.0702911	0.114882
CG-1_bin_150_k127_461810_25	CG-1_bin_150	chaperonin GroEL	d__Bacteria;p__Proteobacteria;c__Alphaproteobacteria;o__Rhodobacterales;f__Rhodobacteraceae;g__Nioella;s__Nioella sp002783145	0	4	547	0.191631	0.07326	0.0720491	0.112313
CG-1_Unassigned_k127_423213_1	CG-1_Unassigned	chaperonin GroEL	Unassigned	0	0	385	0.222998	0.0658505	0.0447851	0.111211
CG-1_bin_63_k127_634980_29	CG-1_bin_63	chaperonin GroEL	d__Bacteria;p__Proteobacteria;c__Alphaproteobacteria;o__Rhodobacterales;f__Rhodobacteraceae;g__Fluviibacterium;s__	0	4	547	0.14783	0.088211	0.0870594	0.1077
CG-1_bin_60_k127_674757_22	CG-1_bin_60	chaperonin GroEL	d__Bacteria;p__Proteobacteria;c__Alphaproteobacteria;o__Rhodobacterales;f__Rhodobacteraceae;g__Roseovarius;s__Roseovarius sp002783205	0	1	550	0.168805	0.0758343	0.073149	0.105929
CG-1_bin_69_k127_598235_43	CG-1_bin_69	chaperonin GroEL	d__Bacteria;p__Proteobacteria;c__Alphaproteobacteria;o__Rhodobacterales;f__Rhodobacteraceae;g__Roseovarius;s__	0	1	546	0.166384	0.0689006	0.0721811	0.102489
CG-1_bin_168_k127_601246_5	CG-1_bin_168	chaperonin GroEL	d__Bacteria;p__Proteobacteria;c__Alphaproteobacteria;o__Rhodobacterales;f__Rhodobacteraceae;g__Roseovarius;s__	0	1	547	0.193456	0.0627943	0.0510348	0.102428
CG-1_bin_141_k127_551603_104	CG-1_bin_141	chaperonin GroEL	d__Bacteria;p__Proteobacteria;c__Alphaproteobacteria;o__Rhodobacterales;f__Rhodobacteraceae;g__Flavimaricola;s__	0	0	551	0.177557	0.0682754	0.058115	0.101316
CG-1_bin_98_k127_849878_48	CG-1_bin_98	chaperonin GroEL	d__Bacteria;p__Proteobacteria;c__Alphaproteobacteria;o__Rhodobacterales;f__Rhodobacteraceae;g__Roseinatronobacter;s__	0	3	550	0.166989	0.0683995	0.0582206	0.0978699
CG-1_Unassigned_k127_337604_4	CG-1_Unassigned	chaperonin GroEL	Unassigned	0	0	235	0.182669	0.0452411	0.0349387	0.0876163
CG-1_bin_101_k127_263750_115	CG-1_bin_101	chaperonin GroEL	d__Bacteria;p__Proteobacteria;c__Alphaproteobacteria;o__Rhodobacterales;f__Rhodobacteraceae;g__Roseicyclus;s__	0	3	546	0.122503	0.0689006	0.0676698	0.0863578
CG-1_bin_99_k127_879581_75	CG-1_bin_99	chaperonin GroEL	d__Bacteria;p__Proteobacteria;c__Alphaproteobacteria;o__Rhodobacterales;f__Rhodobacteraceae;g__Wagnerdoeblera;s__	0	3	549	0.169112	0.0551172	0.0343978	0.086209
CG-1_Unassigned_k127_717340_2	CG-1_Unassigned	chaperonin GroEL	Unassigned	0	0	546	0.146272	0.0524244	0.0451132	0.0812699
CG-1_Unassigned_k127_43399_2	CG-1_Unassigned	chaperonin GroEL	Unassigned	0	0	138	0.0578729	0.0829673	0.101145	0.0806617
CG-1_bin_194_k127_524821_8	CG-1_bin_194	chaperonin GroEL	d__Bacteria;p__Desulfobacterota;c__Desulfuromonadia;o__Desulfuromonadales;f__Geopsychrobacteraceae;g__Geopsychrobacter;s__Geopsychrobacter sp009993495	0	13	548	0.0655822	0.0820805	0.0239726	0.0572118
CG-1_Unassigned_k127_671830_3	CG-1_Unassigned	chaperonin GroEL	Unassigned	0	0	390	0.0844721	0.0524244	0.0273687	0.0547551
CG-1_bin_unbinned_k127_72349_76	CG-1_bin_unbinned	chaperonin GroEL	Unassigned	0	0	540	0.0887384	0.0333186	0.0243277	0.0487949
CG-1_bin_116_k127_881750_16	CG-1_bin_116	chaperonin GroEL	d__Bacteria;p__Proteobacteria;c__Alphaproteobacteria;o__Parvibaculales;f__Parvibaculaceae;g__Parvibaculum;s__	0	0	365	0.0191456	0.0582557	0.056237	0.0445461
CG-1_Unassigned_k127_232282_1	CG-1_Unassigned	chaperonin GroEL	Unassigned	0	1	290	0.0447517	0.0423011	0.0311437	0.0393988
CG-1_Unassigned_k127_433878_1	CG-1_Unassigned	chaperonin GroEL	Unassigned	0	12	535	0.0559798	0.0321014	0.0276244	0.0385685
CG-1_Unassigned_k127_623147_2	CG-1_Unassigned	chaperonin GroEL	Unassigned	0	0	549	0.0381866	0.0357517	0.0329022	0.0356135
CG-1_bin_140_k127_156638_106	CG-1_bin_140	chaperonin GroEL	d__Bacteria;p__Proteobacteria;c__Alphaproteobacteria;o__Sphingomonadales;f__Sphingomonadaceae;g__Erythrobacter;s__Erythrobacter sp009995225	0	2	543	0.0459626	0.0286162	0.0257054	0.033428
CG-1_bin_90_k127_248665_18	CG-1_bin_90	chaperonin GroEL	d__Bacteria;p__Bacteroidota;c__Bacteroidia;o__Flavobacteriales;f__Flavobacteriaceae;g__Planktosalinus;s__Planktosalinus sp001873105	0	2	545	0.0457939	0.0315124	0.0210914	0.0327992
CG-1_Unassigned_k127_449565_1	CG-1_Unassigned	chaperonin GroEL	Unassigned	0	0	268	0.0335252	0.0335673	0.0275729	0.0315551
CG-1_Unassigned_k127_748451_1	CG-1_Unassigned	chaperonin GroEL	Unassigned	0	2	323	0.0525425	0.0202556	0.0177939	0.0301973
CG-1_Unassigned_k127_453826_2	CG-1_Unassigned	chaperonin GroEL	Unassigned	0	0	156	0.0255976	0.0366971	0.026316	0.0295369
CG-1_Unassigned_k127_479437_1	CG-1_Unassigned	chaperonin GroEL	Unassigned	0	2	251	0.0596598	0.013033	0.00981347	0.0275021
CG-1_bin_182_k127_208208_34	CG-1_bin_182	chaperonin GroEL	d__Bacteria;p__Proteobacteria;c__Alphaproteobacteria;o__Sphingomonadales;f__Sphingomonadaceae;g__Sphingorhabdus_C;s__Sphingorhabdus_C sp009993585	0	0	550	0.0363021	0.0208173	0.0238854	0.0270016
CG-1_bin_199_k127_802137_29	CG-1_bin_199	chaperonin GroEL	d__Bacteria;p__Proteobacteria;c__Gammaproteobacteria;o__Xanthomonadales;f__Xanthomonadaceae;g__GCA-002840015;s__GCA-002840015 sp002782905	0	1	555	0.035975	0.0265239	0.0147939	0.0257643
CG-1_bin_183_k127_648407_11	CG-1_bin_183	chaperonin GroEL	d__Bacteria;p__Proteobacteria;c__Alphaproteobacteria;o__Caulobacterales;f__Maricaulaceae;g__Hyphobacterium;s__Hyphobacterium sp002783385	0	0	547	0.0237258	0.0269118	0.0255174	0.025385
CG-1_Unassigned_k127_16728_1	CG-1_Unassigned	chaperonin GroEL	Unassigned	0	1	105	0.0285231	0.0233663	0.0234589	0.0251161
CG-1_bin_73_k127_339517_10	CG-1_bin_73	chaperonin GroEL	d__Bacteria;p__Bacteroidota;c__Bacteroidia;o__Flavobacteriales;f__Flavobacteriaceae;g__Winogradskyella;s__	0	1	542	0.0331541	0.0241423	0.0151487	0.0241484
CG-1_Unassigned_k127_414995_1	CG-1_Unassigned	chaperonin GroEL	Unassigned	0	2	113	0.0353383	0.00723735	0.0290641	0.0238799
CG-1_bin_65_k127_624630_42	CG-1_bin_65	chaperonin GroEL	d__Bacteria;p__Bacteroidota;c__Bacteroidia;o__Flavobacteriales;f__Flavobacteriaceae;g__Psychroflexus;s__	0	1	542	0.0294703	0.0226334	0.0166636	0.0229224
CG-1_Unassigned_k127_353149_1	CG-1_Unassigned	chaperonin GroEL	Unassigned	0	2	240	0.0207981	0.0170379	0.0307897	0.0228752
CG-1_Unassigned_k127_301563_3	CG-1_Unassigned	chaperonin GroEL	Unassigned	0	0	417	0.0287283	0.0215732	0.0177207	0.0226741
CG-1_bin_147_k127_896814_11	CG-1_bin_147	chaperonin GroEL	d__Bacteria;p__Proteobacteria;c__Alphaproteobacteria;o__Sphingomonadales;f__Sphingomonadaceae;g__Alteraurantiacibacter;s__	0	2	550	0.0272265	0.0223042	0.017914	0.0224816
CG-1_bin_106_k127_108621_153	CG-1_bin_106	chaperonin GroEL	d__Bacteria;p__Proteobacteria;c__Alphaproteobacteria;o__Sphingomonadales;f__Sphingomonadaceae;g__Parasphingorhabdus;s__	0	0	551	0.0308008	0.0163267	0.0178815	0.0216697
CG-1_bin_9_k127_737800_166	CG-1_bin_9	chaperonin GroEL	d__Bacteria;p__Proteobacteria;c__Alphaproteobacteria;o__Micavibrionales;f__Micavibrionaceae;g__UBA1573;s__UBA1573 sp001871905	0	0	548	0.0273259	0.0179085	0.0194777	0.0215707
CG-1_Unassigned_k127_88830_1	CG-1_Unassigned	chaperonin GroEL	Unassigned	0	0	453	0.0220377	0.0216641	0.0199374	0.0212131
CG-1_Unassigned_k127_264848_2	CG-1_Unassigned	chaperonin GroEL	Unassigned	0	1	439	0.0272886	0.0149033	0.0205733	0.0209217
CG-1_Unassigned_k127_807204_4	CG-1_Unassigned	chaperonin GroEL	Unassigned	0	0	333	0.0299792	0.0147355	0.0147939	0.0198362
CG-1_bin_188_k127_326938_45	CG-1_bin_188	chaperonin GroEL	d__Bacteria;p__Proteobacteria;c__Gammaproteobacteria;o__Xanthomonadales;f__Wenzhouxiangellaceae;g__JAHJQV01;s__	0	2	549	0.0290946	0.0163862	0.01346	0.0196469
CG-1_Unassigned_k127_36450_1	CG-1_Unassigned	chaperonin GroEL	Unassigned	0	1	132	0.0151259	0.0185868	0.0248806	0.0195311
CG-1_Unassigned_k127_267260_1	CG-1_Unassigned	chaperonin GroEL	Unassigned	0	1	426	0.0351516	0.0134384	0.00963685	0.019409
CG-1_Unassigned_k127_652386_2	CG-1_Unassigned	chaperonin GroEL	Unassigned	0	1	162	0.0123248	0.0151448	0.0304096	0.0192931
CG-1_bin_49_k127_677801_10	CG-1_bin_49	chaperonin GroEL	d__Bacteria;p__Proteobacteria;c__Alphaproteobacteria;o__Sphingomonadales;f__Sphingomonadaceae;g__Qipengyuania;s__Qipengyuania sp009993605	0	1	550	0.0145208	0.0223042	0.0208997	0.0192416
CG-1_bin_unbinned_k127_755938_9	CG-1_bin_unbinned	chaperonin GroEL	Unassigned	0	6	534	0.0186949	0.0199095	0.0153757	0.0179933
CG-1_Unassigned_k127_158870_2	CG-1_Unassigned	chaperonin GroEL	Unassigned	0	2	244	0.00409142	0.0301655	0.016825	0.0170273
CG-1_Unassigned_k127_828004_3	CG-1_Unassigned	chaperonin GroEL	Unassigned	0	2	243	0.0123248	0.0168276	0.0202731	0.0164751
CG-1_Unassigned_k127_61881_1	CG-1_Unassigned	chaperonin GroEL	Unassigned	0	0	328	0.0121745	0.0174535	0.0150194	0.0148825
CG-1_bin_146_k127_293516_12	CG-1_bin_146	chaperonin GroEL	d__Bacteria;p__Proteobacteria;c__Alphaproteobacteria;o__Micavibrionales;f__UBA2020;g__CSBR16-224;s__	0	0	550	0.0127057	0.0163564	0.0134355	0.0141659
CG-1_bin_129_k127_870882_1	CG-1_bin_129	chaperonin GroEL	d__Bacteria;p__Proteobacteria;c__Gammaproteobacteria;o__Competibacterales;f__Competibacteraceae;g__Contendobacter;s__	0	3	552	0.0235108	0.0074078	0.00892457	0.0132811
CG-1_Unassigned_k127_528838_2	CG-1_Unassigned	chaperonin GroEL	Unassigned	0	5	403	0.00743156	0.0162347	0.0142616	0.0126426
CG-1_Unassigned_k127_487096_2	CG-1_Unassigned	chaperonin GroEL	Unassigned	0	1	208	0.00479955	0.0157273	0.0157896	0.0121055
CG-1_bin_102_k127_739026_8	CG-1_bin_102	chaperonin GroEL	d__Bacteria;p__Proteobacteria;c__Gammaproteobacteria;o__Burkholderiales;f__Burkholderiaceae;g__Rhodoferax;s__Rhodoferax sp002789915	0	2	552	0.0162767	0.0103709	0.00892457	0.0118574
CG-1_Unassigned_k127_826249_1	CG-1_Unassigned	chaperonin GroEL	Unassigned	0	1	202	0.00988423	0.0121459	0.012194	0.011408
CG-1_Unassigned_k127_545019_2	CG-1_Unassigned	chaperonin GroEL	Unassigned	0	0	466	0.00428458	0.0280797	0	0.0107881
CG-1_Unassigned_k127_531736_1	CG-1_Unassigned	chaperonin GroEL	Unassigned	0	1	102	0	0.0160357	0.0160992	0.0107116
CG-1_bin_13_k127_586798_5	CG-1_bin_13	chaperonin GroEL	d__Bacteria;p__Proteobacteria;c__Gammaproteobacteria;o__Burkholderiales;f__Gallionellaceae;g__Sideroxydans;s__	0	1	548	0.0145738	0.00746187	0.00749142	0.00984237
CG-1_bin_97_k127_913314_5	CG-1_bin_97	chaperonin GroEL	d__Bacteria;p__Proteobacteria;c__Gammaproteobacteria;o__Burkholderiales;f__Gallionellaceae;g__Sideroxydans;s__Sideroxydans sp002787455	0	1	548	0.0145738	0.00746187	0.00749142	0.00984237
CG-1_bin_173_k127_747568_20	CG-1_bin_173	chaperonin GroEL	d__Bacteria;p__Bacteroidota;c__Kapabacteria;o__Kapabacteriales;f__UBA2268;g__PGYR01;s__PGYR01 sp002839765	0	0	547	0.0127754	0.00448531	0.0105072	0.00925596
CG-1_bin_197_k127_595106_27	CG-1_bin_197	chaperonin GroEL	d__Bacteria;p__Bacteroidota;c__Bacteroidia;o__Cytophagales;f__Spirosomaceae;g__;s__	0	1	542	0.0110514	0.00905337	0.00757435	0.00922636
CG-1_bin_75_k127_684086_6	CG-1_bin_75	chaperonin GroEL	d__Bacteria;p__Bacteroidota;c__Rhodothermia;o__Rhodothermales;f__Rubricoccaceae;g__Rubrivirga;s__	0	1	545	0.0128223	0.00450177	0.00903919	0.00878775
CG-1_bin_66_k127_556675_20	CG-1_bin_66	chaperonin GroEL	d__Bacteria;p__Verrucomicrobiota;c__Verrucomicrobiae;o__Opitutales;f__Verruco-01;g__;s__	0	1	550	0.0127057	0.00743473	0.00597135	0.00870393
CG-1_bin_142_k127_313205_17	CG-1_bin_142	chaperonin GroEL	d__Bacteria;p__Bacteroidota;c__Bacteroidia;o__Flavobacteriales;f__Crocinitomicaceae;g__UBA4466;s__	0	1	544	0.00917561	0.0120268	0.0045279	0.00857676
CG-1_bin_28_k127_162442_2	CG-1_bin_28	chaperonin GroEL	d__Bacteria;p__Verrucomicrobiota;c__Verrucomicrobiae;o__Chthoniobacterales;f__Terrimicrobiaceae;g__QYQL01;s__	0	0	546	0.0073136	0.00898704	0.00751886	0.00793984
CG-1_bin_130_k127_41212_10	CG-1_bin_130	chaperonin GroEL	d__Bacteria;p__Planctomycetota;c__UBA1135;o__UBA1135;f__UBA1135;g__GCA-2746235;s__	0.001	1	537	0.0130133	0.00304589	0.00764488	0.00790136
CG-1_Unassigned_k127_828004_4	CG-1_Unassigned	chaperonin GroEL	Unassigned	0	1	216	0.00462179	0.0113586	0.00760241	0.00786094
CG-1_bin_unbinned_k127_599745_2	CG-1_bin_unbinned	chaperonin GroEL	Unassigned	0	2	545	0.00549527	0.00600235	0.00903919	0.0068456
CG-1_bin_192_k127_918407_941	CG-1_bin_192	chaperonin GroEL	d__Bacteria;p__Proteobacteria;c__Gammaproteobacteria;o__Burkholderiales;f__Burkholderiaceae;g__;s__	0	1	550	0.00907552	0.00297389	0.00597135	0.00600692
CG-1_bin_169_k127_651435_33	CG-1_bin_169	chaperonin GroEL	d__Bacteria;p__Verrucomicrobiota;c__Verrucomicrobiae;o__Opitutales;f__DSM-45221;g__;s__	0	1	546	0.0036568	0.00449352	0.00601509	0.0047218
CG-1_Unassigned_k127_211930_1	CG-1_Unassigned	chaperonin GroEL	Unassigned	0	1	135	0.00739487	0.00605793	0	0.00448427
CG-1_Unassigned_k127_646764_1	CG-1_Unassigned	chaperonin GroEL	Unassigned	0.001	1	105	0.00950768	0	0	0.00316923
CG-1_Unassigned_k127_128129_1	CG-1_Unassigned	chaperonin GroEL	Unassigned	0.002	0	319	0.00312949	0	0.00514771	0.00275907
CG-1_bin_114_k127_510860_56	CG-1_bin_114	chaperonin GroEL	d__Bacteria;p__Cyanobacteria;c__Cyanobacteriia;o__Cyanobacteriales;f__Cyanobacteriaceae;g__Geminocystis;s__Geminocystis sp009993045	0	1	541	0.0018453	0.00453505	0.00151767	0.00263267
CG-1_bin_196_k127_236152_24	CG-1_bin_196	chaperonin GroEL	d__Bacteria;p__Myxococcota_A;c__UBA796;o__UBA796;f__GCA-2862545;g__REDI01;s__	0	1	528	0.00756293	0	0	0.00252098
CG-1_bin_37_k127_896650_9	CG-1_bin_37	chaperonin GroEL	d__Bacteria;p__Verrucomicrobiota;c__Verrucomicrobiae;o__Opitutales;f__DSM-45221;g__WN38;s__	0	1	548	0.00182173	0.00149237	0.00299657	0.00210356
CG-1_bin_139_k127_700381_5	CG-1_bin_139	chaperonin GroEL	d__Bacteria;p__Cyanobacteria;c__Cyanobacteriia;o__Phormidesmiales;f__Phormidesmiaceae;g__Nodosilinea;s__	0	0	543	0	0.00150612	0.00302416	0.00151009
CG-1_Unassigned_k127_317253_1	CG-1_Unassigned	chaperonin GroEL	Unassigned	0.022	1	298	0	0.00274436	0	0.000914788
CG-1_bin_16_k127_615408_3	CG-1_bin_16	chaperonin GroEL	d__Bacteria;p__Planctomycetota;c__Phycisphaerae;o__Phycisphaerales;f__Zrk34;g__;s__	0.049	1	564	0	0	0.00145578	0.00048526
CG-1_bin_89_k127_62296_7	CG-1_bin_89	chaperonin GroES	d__Bacteria;p__Proteobacteria;c__Alphaproteobacteria;o__Rhodobacterales;f__Rhodobacteraceae;g__Rubrimonas;s__	0	2	104	0.0287973	0.0393183	0.0631585	0.043758
CG-1_bin_156_k127_624727_25	CG-1_bin_156	chaperonin GroES	d__Bacteria;p__Proteobacteria;c__Alphaproteobacteria;o__Rhodobacterales;f__Rhodobacteraceae;g__Pikeienuella;s__	0	0	103	0.0096923	0.01588	0.0398573	0.0218099
CG-1_Unassigned_k127_474888_2	CG-1_Unassigned	chaperonin GroES	Unassigned	0	0	98	0.0203736	0	0.0167563	0.0123766
CG-1_bin_194_k127_524821_7	CG-1_bin_194	chaperonin GroES	d__Bacteria;p__Desulfobacterota;c__Desulfuromonadia;o__Desulfuromonadales;f__Geopsychrobacteraceae;g__Geopsychrobacter;s__Geopsychrobacter sp009993495	0	1	96	0.010399	0.00851897	0.0171054	0.0120078
CG-1_bin_182_k127_208208_35	CG-1_bin_182	chaperonin GroES	d__Bacteria;p__Proteobacteria;c__Alphaproteobacteria;o__Sphingomonadales;f__Sphingomonadaceae;g__Sphingorhabdus_C;s__Sphingorhabdus_C sp009993585	0.001	1	95	0	0.00860864	0	0.00286955
CG-1_bin_114_k127_510860_55	CG-1_bin_114	chaperonin GroES	d__Bacteria;p__Cyanobacteria;c__Cyanobacteriia;o__Cyanobacteriales;f__Cyanobacteriaceae;g__Geminocystis;s__Geminocystis sp009993045	0	1	103	0	0.00794001	0	0.00264667
CG-1_bin_116_k127_881750_15	CG-1_bin_116	chaperonin GroES	d__Bacteria;p__Proteobacteria;c__Alphaproteobacteria;o__Parvibaculales;f__Parvibaculaceae;g__Parvibaculum;s__	0	1	105	0	0.00778877	0	0.00259626
CG-1_Unassigned_k127_438182_2	CG-1_Unassigned	chaperonin GroES	Unassigned	0.03	0	202	0	0	0.00406465	0.00135488
CG-1_Unassigned_k127_403983_1	CG-1_Unassigned	chemotactic signal transduction system substrate-binding protein BasB	Unassigned	0	5	242	0.0907552	0.0506914	0.0203569	0.0539345
CG-1_Unassigned_k127_698365_1	CG-1_Unassigned	chemotactic signal transduction system substrate-binding protein BasB	Unassigned	0	1	293	0.0272575	0.0167472	0.0364293	0.0268113
CG-1_bin_60_k127_32374_56	CG-1_bin_60	chemotactic signal transduction system substrate-binding protein BasB	d__Bacteria;p__Proteobacteria;c__Alphaproteobacteria;o__Rhodobacterales;f__Rhodobacteraceae;g__Roseovarius;s__Roseovarius sp002783205	0	2	367	0.00544036	0.011142	0.00447444	0.00701893
CG-1_Unassigned_k127_165408_1	CG-1_Unassigned	chemotactic signal transduction system substrate-binding protein BasB	Unassigned	0	0	258	0	0.00633969	0.0031824	0.00317403
CG-1_bin_129_k127_219436_4	CG-1_bin_129	chemotactic signal transduction system substrate-binding protein BasB	d__Bacteria;p__Proteobacteria;c__Gammaproteobacteria;o__Competibacterales;f__Competibacteraceae;g__Contendobacter;s__	0	2	373	0.00535285	0	0	0.00178428
CG-1_bin_129_k127_137038_13	CG-1_bin_129	chloramphenicol-sensitive protein RarD	d__Bacteria;p__Proteobacteria;c__Gammaproteobacteria;o__Competibacterales;f__Competibacteraceae;g__Contendobacter;s__	0.009	1	320	0	0	0.00513162	0.00171054
CG-1_Unassigned_k127_128483_1	CG-1_Unassigned	chorismate synthase [EC:4.2.3.5]	Unassigned	0.047	1	183	0	0	0.00448667	0.00149556
CG-1_Unassigned_k127_718508_1	CG-1_Unassigned	chorismate synthase [EC:4.2.3.5]	Unassigned	0.001	1	346	0	0	0.00237301	0.000791002
CG-1_bin_102_k127_280794_18	CG-1_bin_102	cis-2,3-dihydrobiphenyl-2,3-diol/cis-2,3-dihydrodiol-DDE dehydrogenase [EC:1.3.1.-]	d__Bacteria;p__Proteobacteria;c__Gammaproteobacteria;o__Burkholderiales;f__Burkholderiaceae;g__Rhodoferax;s__Rhodoferax sp002789915	0	1	248	0.0201272	0.0164883	0.00993218	0.0155159
CG-1_bin_161_k127_738293_5	CG-1_bin_161	citrate synthase [EC:2.3.3.1]	d__Bacteria;p__Proteobacteria;c__Alphaproteobacteria;o__Rhodobacterales;f__Rhodobacteraceae;g__Rubrimonas;s__	0	2	433	0.0138334	0.0566619	0.036028	0.0355078
CG-1_bin_89_k127_249187_4	CG-1_bin_89	citrate synthase [EC:2.3.3.1]	d__Bacteria;p__Proteobacteria;c__Alphaproteobacteria;o__Rhodobacterales;f__Rhodobacteraceae;g__Rubrimonas;s__	0	4	433	0.0115278	0.0472183	0.0303394	0.0296952
CG-1_bin_194_k127_650818_7	CG-1_bin_194	citrate synthase [EC:2.3.3.1]	d__Bacteria;p__Desulfobacterota;c__Desulfuromonadia;o__Desulfuromonadales;f__Geopsychrobacteraceae;g__Geopsychrobacter;s__Geopsychrobacter sp009993495	0	7	437	0.0228445	0.0262002	0.00939428	0.0194797
CG-1_Unassigned_k127_842014_1	CG-1_Unassigned	citrate synthase [EC:2.3.3.1]	Unassigned	0	1	195	0	0.0293577	0.00421056	0.0111894
CG-1_bin_102_k127_339084_40	CG-1_bin_102	citrate synthase [EC:2.3.3.1]	d__Bacteria;p__Proteobacteria;c__Gammaproteobacteria;o__Burkholderiales;f__Burkholderiaceae;g__Rhodoferax;s__Rhodoferax sp002789915	0	2	436	0.00228969	0.00750294	0.00376633	0.00451966
CG-1_bin_157_k127_448281_67	CG-1_bin_157	citrate synthase [EC:2.3.3.1]	d__Bacteria;p__Proteobacteria;c__Alphaproteobacteria;o__Rhodobacterales;f__Rhodobacteraceae;g__Oceaniglobus;s__Oceaniglobus sp009992615	0	1	431	0	0.011385	0	0.00379499
CG-1_bin_90_k127_451229_1	CG-1_bin_90	citrate synthase [EC:2.3.3.1]	d__Bacteria;p__Bacteroidota;c__Bacteroidia;o__Flavobacteriales;f__Flavobacteriaceae;g__Planktosalinus;s__Planktosalinus sp001873105	0	2	427	0.00467591	0.00574581	0	0.00347391
CG-1_Unassigned_k127_473038_1	CG-1_Unassigned	citrate synthase [EC:2.3.3.1]	Unassigned	0	1	161	0	0.00507963	0.00509975	0.00339313
CG-1_bin_60_k127_415696_16	CG-1_bin_60	citrate synthase [EC:2.3.3.1]	d__Bacteria;p__Proteobacteria;c__Alphaproteobacteria;o__Rhodobacterales;f__Rhodobacteraceae;g__Roseovarius;s__Roseovarius sp002783205	0	1	431	0	0.00758998	0.00190501	0.003165
CG-1_bin_63_k127_892577_63	CG-1_bin_63	citrate synthase [EC:2.3.3.1]	d__Bacteria;p__Proteobacteria;c__Alphaproteobacteria;o__Rhodobacterales;f__Rhodobacteraceae;g__Fluviibacterium;s__	0	1	433	0	0.00755493	0.00189621	0.00315038
CG-1_bin_73_k127_318100_1	CG-1_bin_73	citrate synthase [EC:2.3.3.1]	d__Bacteria;p__Bacteroidota;c__Bacteroidia;o__Flavobacteriales;f__Flavobacteriaceae;g__Winogradskyella;s__	0	1	389	0.00256634	0.00420473	0.00211069	0.00296059
CG-1_bin_182_k127_123349_332	CG-1_bin_182	citrate synthase [EC:2.3.3.1]	d__Bacteria;p__Proteobacteria;c__Alphaproteobacteria;o__Sphingomonadales;f__Sphingomonadaceae;g__Sphingorhabdus_C;s__Sphingorhabdus_C sp009993585	0	0	428	0	0.00382159	0.00383673	0.00255277
CG-1_bin_107_k127_645873_11	CG-1_bin_107	cold shock protein	d__Bacteria;p__Proteobacteria;c__Alphaproteobacteria;o__Sphingomonadales;f__Sphingomonadaceae;g__Parasphingorhabdus;s__Parasphingorhabdus sp002783865	0.012	1	224	0	0	0.00366545	0.00122182
CG-1_Unassigned_k127_240154_1	CG-1_Unassigned	cold-inducible RNA-binding protein	Unassigned	0.001	2	347	0	0.00471366	0.00473233	0.00314867
CG-1_bin_161_k127_332444_4	CG-1_bin_161	CRISPR system Cascade subunit CasC	d__Bacteria;p__Proteobacteria;c__Alphaproteobacteria;o__Rhodobacterales;f__Rhodobacteraceae;g__Rubrimonas;s__	0	4	365	0.00273509	0.011203	0.0112474	0.00839517
CG-1_bin_63_k127_588036_37	CG-1_bin_63	crotonyl-CoA carboxylase/reductase [EC:1.3.1.85]	d__Bacteria;p__Proteobacteria;c__Alphaproteobacteria;o__Rhodobacterales;f__Rhodobacteraceae;g__Fluviibacterium;s__	0	0	430	0.00232164	0	0.00381888	0.00204684
CG-1_bin_137_k127_475776_38	CG-1_bin_137	CRP/FNR family transcriptional regulator, cyclic AMP receptor protein	d__Bacteria;p__Spirochaetota;c__Spirochaetia;o__DSM-27196;f__Salinispiraceae;g__SKVS01;s__SKVS01 sp009991955	0.045	1	410	0	0	0.00200259	0.000667528
CG-1_bin_59_k127_543484_7	CG-1_bin_59	CTP synthase [EC:6.3.4.2]	d__Bacteria;p__Proteobacteria;c__Alphaproteobacteria;o__Rhodobacterales;f__Rhodobacteraceae;g__;s__	0.001	0	547	0	0.0014951	0.00150102	0.000998708
CG-1_bin_unbinned_k127_521593_7	CG-1_bin_unbinned	curli production assembly/transport component CsgG	Unassigned	0.002	2	352	0	0.00464671	0.00233256	0.00232642
CG-1_Unassigned_k127_616743_3	CG-1_Unassigned	curved DNA-binding protein	Unassigned	0.001	0	349	0	0.00234333	0.00235261	0.00156531
CG-1_Unassigned_k127_60701_2	CG-1_Unassigned	cyanophycin synthetase [EC:6.3.2.29 6.3.2.30]	Unassigned	0.003	1	359	0	0	0.00228708	0.000762358
CG-1_Unassigned_k127_497335_1	CG-1_Unassigned	cyclic beta-1,2-glucan synthetase [EC:2.4.1.-]	Unassigned	0.046	1	316	0	0	0.00259829	0.000866097
CG-1_Unassigned_k127_399535_2	CG-1_Unassigned	cyclohexadienyl dehydratase [EC:4.2.1.51 4.2.1.91]	Unassigned	0	1	259	0.0231268	0.00631522	0.0126805	0.0140408
CG-1_bin_161_k127_202467_8	CG-1_bin_161	cyclohexadienyl dehydratase [EC:4.2.1.51 4.2.1.91]	d__Bacteria;p__Proteobacteria;c__Alphaproteobacteria;o__Rhodobacterales;f__Rhodobacteraceae;g__Rubrimonas;s__	0	4	274	0.0218607	0.00596949	0.00599314	0.0112745
CG-1_bin_59_k127_670357_6	CG-1_bin_59	cyclohexadienyl dehydratase [EC:4.2.1.51 4.2.1.91]	d__Bacteria;p__Proteobacteria;c__Alphaproteobacteria;o__Rhodobacterales;f__Rhodobacteraceae;g__;s__	0.001	0	277	0.003604	0.00295242	0.00592823	0.00416155
CG-1_bin_41_k127_158599_36	CG-1_bin_41	cyclohexadienyl dehydratase [EC:4.2.1.51 4.2.1.91]	d__Bacteria;p__Proteobacteria;c__Alphaproteobacteria;o__Rhodobacterales;f__Rhodobacteraceae;g__Roseovarius;s__	0	1	239	0	0	0.0103062	0.0034354
CG-1_bin_157_k127_740073_39	CG-1_bin_157	cyclohexadienyl dehydratase [EC:4.2.1.51 4.2.1.91]	d__Bacteria;p__Proteobacteria;c__Alphaproteobacteria;o__Rhodobacterales;f__Rhodobacteraceae;g__Oceaniglobus;s__Oceaniglobus sp009992615	0	1	282	0	0.00580015	0.00291156	0.0029039
CG-1_bin_51_k127_197739_66	CG-1_bin_51	cyclohexadienyl dehydratase [EC:4.2.1.51 4.2.1.91]	d__Bacteria;p__Proteobacteria;c__Alphaproteobacteria;o__Rhodobacterales;f__Rhodobacteraceae;g__Pararhodobacter;s__	0	1	277	0	0	0.00296412	0.000988038
CG-1_bin_161_k127_558639_2	CG-1_bin_161	cyclohexanol dehydrogenase [EC:1.1.1.245]	d__Bacteria;p__Proteobacteria;c__Alphaproteobacteria;o__Rhodobacterales;f__Rhodobacteraceae;g__Rubrimonas;s__	0	3	240	0.75289	0.177194	0.116317	0.3488
CG-1_bin_unbinned_k127_206377_2	CG-1_bin_unbinned	cyclohexanol dehydrogenase [EC:1.1.1.245]	Unassigned	0	0	269	0.040823	0.0212816	0.0305227	0.0308757
CG-1_bin_57_k127_774457_5	CG-1_bin_57	cyclohexanol dehydrogenase [EC:1.1.1.245]	Unclassified Bacteria	0	0	247	0.0404173	0.0132441	0.00997239	0.0212112
CG-1_bin_101_k127_404180_48	CG-1_bin_101	cyclohexanol dehydrogenase [EC:1.1.1.245]	d__Bacteria;p__Proteobacteria;c__Alphaproteobacteria;o__Rhodobacterales;f__Rhodobacteraceae;g__Roseicyclus;s__	0	1	268	0.0149001	0.0183094	0.0122546	0.0151547
CG-1_Unassigned_k127_448166_1	CG-1_Unassigned	cyclohexanol dehydrogenase [EC:1.1.1.245]	Unassigned	0	1	208	0.0095991	0.00786366	0.0118422	0.00976833
CG-1_bin_117_k127_207974_90	CG-1_bin_117	cyclohexanol dehydrogenase [EC:1.1.1.245]	d__Bacteria;p__Proteobacteria;c__Alphaproteobacteria;o__Rhodobacterales;f__Rhodobacteraceae;g__JAACUH01;s__JAACUH01 sp009993005	0.001	1	241	0	0.00678689	0	0.0022623
CG-1_bin_unbinned_k127_860473_2	CG-1_bin_unbinned	cyclohexanol dehydrogenase [EC:1.1.1.245]	Unassigned	0.002	1	253	0	0.00323249	0.0032453	0.00215926
CG-1_bin_157_k127_94650_34	CG-1_bin_157	cyclohexanol dehydrogenase [EC:1.1.1.245]	d__Bacteria;p__Proteobacteria;c__Alphaproteobacteria;o__Rhodobacterales;f__Rhodobacteraceae;g__Oceaniglobus;s__Oceaniglobus sp009992615	0.002	1	224	0	0	0.00366545	0.00122182
CG-1_Unassigned_k127_158839_1	CG-1_Unassigned	cycloisomaltooligosaccharide glucanotransferase [EC:2.4.1.248]	Unassigned	0	2	262	0.00762066	0.00312145	0.00626763	0.00566992
CG-1_Unassigned_k127_621128_1	CG-1_Unassigned	cycloisomaltooligosaccharide glucanotransferase [EC:2.4.1.248]	Unassigned	0	0	281	0	0.00291039	0.00292192	0.00194411
CG-1_bin_unbinned_k127_248494_2	CG-1_bin_unbinned	cycloisomaltooligosaccharide glucanotransferase [EC:2.4.1.248]	Unassigned	0	5	1557	0	0.00315152	0.000527335	0.00122629
CG-1_bin_unbinned_k127_511438_1	CG-1_bin_unbinned	cycloisomaltooligosaccharide glucanotransferase [EC:2.4.1.248]	Unassigned	0	2	1872	0	0	0.000877201	0.0002924
CG-1_Unassigned_k127_828566_5	CG-1_Unassigned	cyclopentanone monooxygenase [EC:1.14.13.16]	Unassigned	0	6	365	0.0136754	0.0582557	0.0292432	0.0337248
CG-1_Unassigned_k127_414786_1	CG-1_Unassigned	CylG protein	Unassigned	0	1	119	0.822135	0.109959	0.103495	0.345196
CG-1_Unassigned_k127_361005_1	CG-1_Unassigned	CylG protein	Unassigned	0.05	1	150	0	0	0.00547373	0.00182458
CG-1_stramenopiles_k127_775287_22795-24378	CG-1_stramenopiles	CylG protein	Unassigned	0	1	334	0	0.00244856	0.00245826	0.00163561
CG-1_Unassigned_k127_752411_2	CG-1_Unassigned	cystathionine beta-synthase [EC:4.2.1.22]	Unassigned	0	1	104	0.0191982	0.0943639	0.0552637	0.0562753
CG-1_Unassigned_k127_82622_1	CG-1_Unassigned	cystathionine gamma-lyase [EC:4.4.1.1]	Unassigned	0.011	1	318	0.00313933	0	0	0.00104644
CG-1_bin_161_k127_591727_1	CG-1_bin_161	cysteine desulfurase / selenocysteine lyase [EC:2.8.1.7 4.4.1.16]	d__Bacteria;p__Proteobacteria;c__Alphaproteobacteria;o__Rhodobacterales;f__Rhodobacteraceae;g__Rubrimonas;s__	0	1	255	0	0	0.00321984	0.00107328
CG-1_stramenopiles_k127_285991_22061-29105	CG-1_stramenopiles	cysteine desulfurase [EC:2.8.1.7]	Unassigned	0	2	1654	0.00120714	0.0009889	0.00248204	0.00155936
CG-1_Unassigned_k127_64652_3	CG-1_Unassigned	cysteine synthase [EC:2.5.1.47]	Unassigned	0	1	420	0.00237692	0.00973596	0.00586471	0.00599253
CG-1_bin_120_k127_596752_2	CG-1_bin_120	cysteine synthase [EC:2.5.1.47]	d__Bacteria;p__Proteobacteria;c__Alphaproteobacteria;o__Sphingomonadales;f__Sphingomonadaceae;g__Erythrobacter;s__	0.001	0	353	0	0.00231677	0	0.000772257
CG-1_Unassigned_k127_535403_2	CG-1_Unassigned	cytochrome b6-f complex iron-sulfur subunit [EC:7.1.1.6]	Unassigned	0	1	56	0.0178269	0	0.0293236	0.0157168
CG-1_Unassigned_k127_87502_2	CG-1_Unassigned	cytochrome bd ubiquinol oxidase subunit II [EC:7.1.1.7]	Unassigned	0.018	1	154	0.00648251	0	0	0.00216084
CG-1_Unassigned_k127_1981_1	CG-1_Unassigned	cytochrome c	Unassigned	0	0	576	0	0.00567931	0.00142545	0.00236825
CG-1_bin_unbinned_k127_706698_14	CG-1_bin_unbinned	cytochrome c oxidase subunit II [EC:7.1.1.9]	Unassigned	0	2	294	0.0203736	0.0194719	0.019549	0.0197982
CG-1_Unassigned_k127_602861_5	CG-1_Unassigned	cytochrome c oxidase subunit II [EC:7.1.1.9]	Unassigned	0	1	273	0.0073136	0.0149784	0.00902264	0.0104382
CG-1_Unassigned_k127_533351_3	CG-1_Unassigned	cytochrome c oxidase subunit II [EC:7.1.1.9]	Unassigned	0.01	1	254	0	0.00321977	0	0.00107326
CG-1_bin_73_k127_802055_12	CG-1_bin_73	cytochrome c oxidase subunit II [EC:7.1.1.9]	d__Bacteria;p__Bacteroidota;c__Bacteroidia;o__Flavobacteriales;f__Flavobacteriaceae;g__Winogradskyella;s__	0	1	354	0	0	0.00231938	0.000773126
CG-1_bin_unbinned_k127_38226_5	CG-1_bin_unbinned	cytochrome c peroxidase [EC:1.11.1.5]	Unassigned	0	3	347	0.00287696	0.00471366	0.00473233	0.00410765
CG-1_bin_unbinned_k127_337302_19	CG-1_bin_unbinned	D-3-phosphoglycerate dehydrogenase	Unassigned	0	1	329	0.00606873	0.0149147	0.00748687	0.00949009
CG-1_bin_89_k127_648003_5	CG-1_bin_89	D-3-phosphoglycerate dehydrogenase	d__Bacteria;p__Proteobacteria;c__Alphaproteobacteria;o__Rhodobacterales;f__Rhodobacteraceae;g__Rubrimonas;s__	0	1	329	0.00303437	0.0174004	0.00748687	0.00930723
CG-1_Unassigned_k127_37857_1	CG-1_Unassigned	D-3-phosphoglycerate dehydrogenase	Unassigned	0	1	101	0.00988423	0	0	0.00329474
CG-1_Unassigned_k127_228920_2	CG-1_Unassigned	D-3-phosphoglycerate dehydrogenase	Unassigned	0	1	143	0	0.00571903	0	0.00190634
CG-1_Unassigned_k127_601241_1	CG-1_Unassigned	D-3-phosphoglycerate dehydrogenase	Unassigned	0.001	0	299	0	0.00273519	0.00274602	0.00182707
CG-1_Unassigned_k127_529670_2	CG-1_Unassigned	D-3-phosphoglycerate dehydrogenase	Unassigned	0	1	195	0	0.00419395	0	0.00139798
CG-1_bin_39_k127_806585_9	CG-1_bin_39	D-3-phosphoglycerate dehydrogenase	d__Bacteria;p__Proteobacteria;c__Alphaproteobacteria;o__Rhodobacterales;f__Rhodobacteraceae;g__HLUCCA09;s__	0.039	1	324	0.00308119	0	0	0.00102706
CG-1_Unassigned_k127_175106_2	CG-1_Unassigned	D-3-phosphoglycerate dehydrogenase	Unassigned	0.049	1	330	0	0	0.00248806	0.000829354
CG-1_bin_89_k127_158496_4	CG-1_bin_89	D-3-phosphoglycerate dehydrogenase	d__Bacteria;p__Proteobacteria;c__Alphaproteobacteria;o__Rhodobacterales;f__Rhodobacteraceae;g__Rubrimonas;s__	0.005	0	337	0	0.00242677	0	0.000808922
CG-1_bin_91_k127_319844_2	CG-1_bin_91	D-3-phosphoglycerate dehydrogenase	d__Bacteria;p__Verrucomicrobiota;c__Verrucomicrobiae;o__Opitutales;f__Opitutaceae;g__Cephaloticoccus;s__	0.02	1	342	0	0	0.00240076	0.000800253
CG-1_Unassigned_k127_681_4	CG-1_Unassigned	D-3-phosphoglycerate dehydrogenase	Unassigned	0.001	0	424	0	0	0.00193646	0.000645487
CG-1_Unassigned_k127_191948_1	CG-1_Unassigned	D-3-phosphoglycerate dehydrogenase / 2-oxoglutarate reductase [EC:1.1.1.95 1.1.1.399]	Unassigned	0	6	503	0.053587	0.0357695	0.0277495	0.0390354
CG-1_bin_117_k127_342744_5	CG-1_bin_117	D-3-phosphoglycerate dehydrogenase / 2-oxoglutarate reductase [EC:1.1.1.95 1.1.1.399]	d__Bacteria;p__Proteobacteria;c__Alphaproteobacteria;o__Rhodobacterales;f__Rhodobacteraceae;g__JAACUH01;s__JAACUH01 sp009993005	0	0	531	0	0.00616061	0	0.00205354
CG-1_bin_101_k127_463588_24	CG-1_bin_101	D-3-phosphoglycerate dehydrogenase / 2-oxoglutarate reductase [EC:1.1.1.95 1.1.1.399]	d__Bacteria;p__Proteobacteria;c__Alphaproteobacteria;o__Rhodobacterales;f__Rhodobacteraceae;g__Roseicyclus;s__	0	2	530	0	0.00308612	0.00154917	0.0015451
CG-1_bin_63_k127_712722_2	CG-1_bin_63	D-3-phosphoglycerate dehydrogenase / 2-oxoglutarate reductase [EC:1.1.1.95 1.1.1.399]	d__Bacteria;p__Proteobacteria;c__Alphaproteobacteria;o__Rhodobacterales;f__Rhodobacteraceae;g__Fluviibacterium;s__	0	2	531	0	0.00154015	0.0030925	0.00154422
CG-1_bin_194_k127_186553_6	CG-1_bin_194	D-3-phosphoglycerate dehydrogenase / 2-oxoglutarate reductase [EC:1.1.1.95 1.1.1.399]	d__Bacteria;p__Desulfobacterota;c__Desulfuromonadia;o__Desulfuromonadales;f__Geopsychrobacteraceae;g__Geopsychrobacter;s__Geopsychrobacter sp009993495	0	1	530	0.0037672	0	0	0.00125573
CG-1_bin_139_k127_868250_39	CG-1_bin_139	D-3-phosphoglycerate dehydrogenase / 2-oxoglutarate reductase [EC:1.1.1.95 1.1.1.399]	d__Bacteria;p__Cyanobacteria;c__Cyanobacteriia;o__Phormidesmiales;f__Phormidesmiaceae;g__Nodosilinea;s__	0.025	0	526	0	0	0.00156095	0.000520317
CG-1_Unassigned_k127_497539_4	CG-1_Unassigned	D-alanine-D-alanine ligase [EC:6.3.2.4]	Unassigned	0.001	1	310	0	0	0.00264858	0.00088286
CG-1_Unassigned_k127_1917_3	CG-1_Unassigned	D-amino-acid dehydrogenase [EC:1.4.5.1]	Unassigned	0	0	399	0.00250202	0.00204968	0.00411559	0.0028891
CG-1_bin_106_k127_879055_13	CG-1_bin_106	dATP/dGTP diphosphohydrolase [EC:3.6.1.-]	d__Bacteria;p__Proteobacteria;c__Alphaproteobacteria;o__Sphingomonadales;f__Sphingomonadaceae;g__Parasphingorhabdus;s__	0	0	140	0	0	0.00586471	0.0019549
CG-1_bin_161_k127_67434_2	CG-1_bin_161	D-cysteine desulfhydrase [EC:4.4.1.15]	d__Bacteria;p__Proteobacteria;c__Alphaproteobacteria;o__Rhodobacterales;f__Rhodobacteraceae;g__Rubrimonas;s__	0	1	340	0.0029362	0.00721606	0.00724465	0.00579897
CG-1_bin_41_k127_470351_5	CG-1_bin_41	D-cysteine desulfhydrase [EC:4.4.1.15]	d__Bacteria;p__Proteobacteria;c__Alphaproteobacteria;o__Rhodobacterales;f__Rhodobacteraceae;g__Roseovarius;s__	0	0	338	0	0	0.00242917	0.000809724
CG-1_bin_193_k127_635858_128	CG-1_bin_193	D-cysteine desulfhydrase [EC:4.4.1.15]	d__Bacteria;p__Proteobacteria;c__Alphaproteobacteria;o__Parvibaculales;f__CGMCC-115125;g__;s__	0	1	356	0	0	0.00230635	0.000768783
CG-1_Unassigned_k127_154127_1	CG-1_Unassigned	deacetylase [EC:3.5.1.-]	Unassigned	0	2	259	0.0308357	0.00631522	0.00951035	0.0155538
CG-1_Unassigned_k127_501894_1	CG-1_Unassigned	dehydrogenase	Unassigned	0.001	1	292	0	0.00280076	0.00281185	0.00187087
CG-1_Unassigned_k127_876801_1	CG-1_Unassigned	demethylrebeccamycin-D-glucose O-methyltransferase [EC:2.1.1.164]	Unassigned	0.002	1	304	0	0	0.00270086	0.000900285
CG-1_bin_182_k127_123349_129	CG-1_bin_182	deoxyribodipyrimidine photo-lyase [EC:4.1.99.3]	d__Bacteria;p__Proteobacteria;c__Alphaproteobacteria;o__Sphingomonadales;f__Sphingomonadaceae;g__Sphingorhabdus_C;s__Sphingorhabdus_C sp009993585	0.047	1	464	0	0.00176254	0	0.000587515
CG-1_bin_67_k127_180797_9	CG-1_bin_67	Dependoparvovirus capsid protein VP1, adeno-associated virus type	d__Bacteria;p__Bacteroidota;c__Bacteroidia;o__Cytophagales;f__Bernardetiaceae;g__Bernardetia;s__Bernardetia sp002784125	0	5	466	0.00428458	0.0087749	0.0105716	0.00787702
CG-1_Unassigned_k127_2505_3	CG-1_Unassigned	D-erythritol 1-phosphate dehydrogenase [EC:1.1.1.402]	Unassigned	0	2	303	0	0.00269908	0.00541954	0.00270621
CG-1_bin_4_k127_828181_53	CG-1_bin_4	digeranylgeranylglycerophospholipid reductase [EC:1.3.1.101 1.3.7.11]	d__Bacteria;p__Proteobacteria;c__Alphaproteobacteria;o__Sphingomonadales;f__Sphingomonadaceae;g__Novosphingopyxis;s__	0.012	1	414	0	0.00197541	0	0.000658471
CG-1_Unassigned_k127_194052_1	CG-1_Unassigned	diguanylate cyclase [EC:2.7.7.65]	Unassigned	0.042	1	395	0.0151642	0.00207043	0	0.00574486
CG-1_Unassigned_k127_355372_1	CG-1_Unassigned	diguanylate cyclase [EC:2.7.7.65]	Unassigned	0.033	1	327	0.00305293	0	0	0.00101764
CG-1_Unassigned_k127_258387_1	CG-1_Unassigned	diguanylate cyclase [EC:2.7.7.65]	Unassigned	0.024	1	318	0	0.00257176	0	0.000857254
CG-1_Unassigned_k127_591806_2	CG-1_Unassigned	diguanylate cyclase [EC:2.7.7.65]	Unassigned	0.05	1	415	0	0	0.00197846	0.000659486
CG-1_Unassigned_k127_895098_1	CG-1_Unassigned	diguanylate cyclase [EC:2.7.7.65]	Unassigned	0.015	1	703	0	0	0.00116794	0.000389312
CG-1_Unassigned_k127_271886_1	CG-1_Unassigned	dihydrolipoamide dehydrogenase [EC:1.8.1.4]	Unassigned	0	3	243	0.00821652	0.0336552	0.0371673	0.0263463
CG-1_Unassigned_k127_787300_3	CG-1_Unassigned	dihydrolipoamide dehydrogenase [EC:1.8.1.4]	Unassigned	0	7	589	0.00847459	0.0180504	0.0236978	0.0167409
CG-1_Unassigned_k127_556097_1	CG-1_Unassigned	dihydrolipoamide dehydrogenase [EC:1.8.1.4]	Unassigned	0	1	226	0.0132519	0.010856	0.010899	0.011669
CG-1_bin_63_k127_412956_99	CG-1_bin_63	dihydrolipoamide dehydrogenase [EC:1.8.1.4]	d__Bacteria;p__Proteobacteria;c__Alphaproteobacteria;o__Rhodobacterales;f__Rhodobacteraceae;g__Fluviibacterium;s__	0	3	584	0.00170943	0.011203	0.018277	0.0103965
CG-1_Unassigned_k127_60519_1	CG-1_Unassigned	dihydrolipoamide dehydrogenase [EC:1.8.1.4]	Unassigned	0	1	222	0	0.00736775	0.00739694	0.00492156
CG-1_bin_unbinned_k127_342596_7	CG-1_bin_unbinned	dihydrolipoamide dehydrogenase [EC:1.8.1.4]	Unassigned	0	5	590	0.00338409	0.00277227	0.00834976	0.00483538
CG-1_bin_101_k127_398046_4	CG-1_bin_101	dihydrolipoamide dehydrogenase [EC:1.8.1.4]	d__Bacteria;p__Proteobacteria;c__Alphaproteobacteria;o__Rhodobacterales;f__Rhodobacteraceae;g__Roseicyclus;s__	0	1	462	0	0.00531052	0.00355437	0.00295497
CG-1_bin_161_k127_279101_5	CG-1_bin_161	dihydrolipoamide dehydrogenase [EC:1.8.1.4]	d__Bacteria;p__Proteobacteria;c__Alphaproteobacteria;o__Rhodobacterales;f__Rhodobacteraceae;g__Rubrimonas;s__	0.003	0	462	0	0.00354035	0.00177719	0.00177251
CG-1_Unassigned_k127_860091_1	CG-1_Unassigned	dihydrolipoamide dehydrogenase [EC:1.8.1.4]	Unassigned	0	1	416	0	0.00196592	0.0019737	0.00131321
CG-1_bin_63_k127_380573_5	CG-1_bin_63	dihydrolipoamide dehydrogenase [EC:1.8.1.4]	d__Bacteria;p__Proteobacteria;c__Alphaproteobacteria;o__Rhodobacterales;f__Rhodobacteraceae;g__Fluviibacterium;s__	0	1	462	0	0	0.00355437	0.00118479
CG-1_Unassigned_k127_458419_1	CG-1_Unassigned	dihydrolipoamide dehydrogenase [EC:1.8.1.4]	Unassigned	0.001	1	457	0	0	0.00179663	0.000598877
CG-1_Unassigned_k127_834149_2	CG-1_Unassigned	dihydrolipoamide dehydrogenase [EC:1.8.1.4]	Unassigned	0.002	1	463	0	0.00176635	0	0.000588784
CG-1_bin_67_k127_803359_4	CG-1_bin_67	dihydrolipoamide dehydrogenase [EC:1.8.1.4]	d__Bacteria;p__Bacteroidota;c__Bacteroidia;o__Cytophagales;f__Bernardetiaceae;g__Bernardetia;s__Bernardetia sp002784125	0.002	1	471	0	0	0.00174323	0.000581076
CG-1_bin_102_k127_773299_5	CG-1_bin_102	dihydrolipoamide dehydrogenase [EC:1.8.1.4]	d__Bacteria;p__Proteobacteria;c__Gammaproteobacteria;o__Burkholderiales;f__Burkholderiaceae;g__Rhodoferax;s__Rhodoferax sp002789915	0	1	615	0.00162326	0	0	0.000541088
CG-1_bin_187_k127_719577_83	CG-1_bin_187	dihydrolipoamide dehydrogenase [EC:1.8.1.4]	d__Bacteria;p__Patescibacteria;c__Gracilibacteria;o__1-14-2-50-48-13;f__1-14-2-50-48-13;g__1-14-2-50-48-13;s__	0.03	0	692	0.00144264	0	0	0.00048088
CG-1_bin_69_k127_665997_4	CG-1_bin_69	dihydrolipoamide dehydrogenase [EC:1.8.1.4]	d__Bacteria;p__Proteobacteria;c__Alphaproteobacteria;o__Rhodobacterales;f__Rhodobacteraceae;g__Roseovarius;s__	0.033	1	576	0	0	0.00142545	0.00047515
CG-1_Unassigned_k127_42050_2	CG-1_Unassigned	dihydroorotase [EC:3.5.2.3]	Unassigned	0	0	177	0	0.00462046	0	0.00154015
CG-1_Unassigned_k127_758490_6	CG-1_Unassigned	dihydroorotase [EC:3.5.2.3]	Unassigned	0.002	0	358	0	0.00228442	0	0.000761472
CG-1_Unassigned_k127_897264_3	CG-1_Unassigned	dihydropyrimidinase [EC:3.5.2.2]	Unassigned	0	4	306	0.0163122	0.0427619	0.040248	0.0331074
CG-1_bin_71_k127_836509_1	CG-1_bin_71	dihydropyrimidine dehydrogenase (NAD+) subunit PreA [EC:1.3.1.1]	d__Bacteria;p__Proteobacteria;c__Alphaproteobacteria;o__Rhodobacterales;f__Rhodobacteraceae;g__Paracoccus;s__	0.002	0	271	0	0.00905337	0.00302974	0.0040277
CG-1_Unassigned_k127_491602_1	CG-1_Unassigned	dihydropyrimidine dehydrogenase (NAD+) subunit PreA [EC:1.3.1.1]	Unassigned	0.003	1	368	0	0.00666702	0	0.00222234
CG-1_Unassigned_k127_108026_2	CG-1_Unassigned	dihydropyrimidine dehydrogenase (NAD+) subunit PreT [EC:1.3.1.1]	Unassigned	0.025	0	462	0	0	0.00355437	0.00118479
CG-1_Unassigned_k127_530403_5	CG-1_Unassigned	dihydroxy-acid dehydratase [EC:4.2.1.9]	Unassigned	0	8	575	0.0121533	0.0298682	0.04141	0.0278105
CG-1_Unassigned_k127_880258_1	CG-1_Unassigned	dihydroxy-acid dehydratase [EC:4.2.1.9]	Unassigned	0	1	124	0.0241526	0.00659533	0.0132429	0.0146636
CG-1_Unassigned_k127_632258_1	CG-1_Unassigned	dihydroxy-acid dehydratase [EC:4.2.1.9]	Unassigned	0	4	364	0.0027426	0.00898704	0.0157896	0.00917309
CG-1_Unassigned_k127_173119_1	CG-1_Unassigned	dihydroxy-acid dehydratase [EC:4.2.1.9]	Unassigned	0	0	227	0	0.00720547	0.00723401	0.00481316
CG-1_bin_59_k127_78479_6	CG-1_bin_59	dihydroxy-acid dehydratase [EC:4.2.1.9]	d__Bacteria;p__Proteobacteria;c__Alphaproteobacteria;o__Rhodobacterales;f__Rhodobacteraceae;g__;s__	0.002	1	117	0	0	0.0140352	0.0046784
CG-1_bin_69_k127_211586_6	CG-1_bin_69	dihydroxy-acid dehydratase [EC:4.2.1.9]	d__Bacteria;p__Proteobacteria;c__Alphaproteobacteria;o__Rhodobacterales;f__Rhodobacteraceae;g__Roseovarius;s__	0	0	585	0.00511952	0.00279597	0.00561409	0.00450986
CG-1_bin_63_k127_557204_82	CG-1_bin_63	dihydroxy-acid dehydratase [EC:4.2.1.9]	d__Bacteria;p__Proteobacteria;c__Alphaproteobacteria;o__Rhodobacterales;f__Rhodobacteraceae;g__Fluviibacterium;s__	0	1	577	0	0.0042521	0.00426894	0.00284035
CG-1_Unassigned_k127_865888_1	CG-1_Unassigned	dihydroxy-acid dehydratase [EC:4.2.1.9]	Unassigned	0	1	215	0	0.00380382	0.00381888	0.0025409
CG-1_bin_157_k127_491834_42	CG-1_bin_157	dihydroxy-acid dehydratase [EC:4.2.1.9]	d__Bacteria;p__Proteobacteria;c__Alphaproteobacteria;o__Rhodobacterales;f__Rhodobacteraceae;g__Oceaniglobus;s__Oceaniglobus sp009992615	0	1	587	0	0.00278644	0.00419622	0.00232755
CG-1_Unassigned_k127_632258_2	CG-1_Unassigned	dihydroxy-acid dehydratase [EC:4.2.1.9]	Unassigned	0.011	1	173	0	0.00472729	0	0.00157576
CG-1_bin_149_k127_903986_4	CG-1_bin_149	dihydroxy-acid dehydratase [EC:4.2.1.9]	d__Bacteria;p__Proteobacteria;c__Alphaproteobacteria;o__Rhodobacterales;f__Rhodobacteraceae;g__JAACUH01;s__	0	1	578	0.00172717	0.00141491	0.00142052	0.00152087
CG-1_bin_59_k127_558818_2	CG-1_bin_59	dihydroxy-acid dehydratase [EC:4.2.1.9]	d__Bacteria;p__Proteobacteria;c__Alphaproteobacteria;o__Rhodobacterales;f__Rhodobacteraceae;g__;s__	0	1	619	0	0	0.00132643	0.000442143
CG-1_bin_82_k127_910417_55	CG-1_bin_82	dimethylglycine catabolism A	d__Bacteria;p__Actinobacteriota;c__Actinomycetia;o__Propionibacteriales;f__Propionibacteriaceae;g__;s__	0.022	0	727	0	0.00112493	0	0.000374975
CG-1_bin_117_k127_616429_121	CG-1_bin_117	dimethylglycine oxidase [EC:1.5.3.10]	d__Bacteria;p__Proteobacteria;c__Alphaproteobacteria;o__Rhodobacterales;f__Rhodobacteraceae;g__JAACUH01;s__JAACUH01 sp009993005	0.005	0	835	0	0.000979426	0.000983305	0.000654244
CG-1_bin_69_k127_453253_4	CG-1_bin_69	dimethylglycine oxidase [EC:1.5.3.10]	d__Bacteria;p__Proteobacteria;c__Alphaproteobacteria;o__Rhodobacterales;f__Rhodobacteraceae;g__Roseovarius;s__	0.001	1	841	0	0.000972438	0.00097629	0.000649576
CG-1_bin_113_k127_518538_45	CG-1_bin_113	dipeptidase D [EC:3.4.13.-]	d__Bacteria;p__Bacteroidota;c__Bacteroidia;o__Bacteroidales;f__F082;g__UBA5536;s__	0.002	1	485	0.00205836	0	0	0.000686122
CG-1_Unassigned_k127_631320_5	CG-1_Unassigned	dipeptide transport system ATP-binding protein	Unassigned	0.031	0	342	0	0.00239129	0	0.000797096
CG-1_Unassigned_k127_407411_3	CG-1_Unassigned	dipeptide transport system permease protein	Unassigned	0.001	0	300	0	0	0.00273687	0.000912289
CG-1_Unassigned_k127_834159_2	CG-1_Unassigned	dipeptide transport system substrate-binding protein	Unassigned	0	13	534	0.080388	0.130177	0.0922539	0.10094
CG-1_Unassigned_k127_669972_4	CG-1_Unassigned	dipeptide transport system substrate-binding protein	Unassigned	0	5	354	0.0648617	0.10165	0.0811782	0.0825633
CG-1_bin_63_k127_44417_27	CG-1_bin_63	dipeptide transport system substrate-binding protein	d__Bacteria;p__Proteobacteria;c__Alphaproteobacteria;o__Rhodobacterales;f__Rhodobacteraceae;g__Fluviibacterium;s__	0	3	530	0.0037672	0.00617223	0.0108442	0.00692787
CG-1_bin_31_k127_121933_9	CG-1_bin_31	dipeptide transport system substrate-binding protein	d__Bacteria;p__Chloroflexota;c__Anaerolineae;o__Caldilineales;f__Caldilineaceae;g__JAGNDO01;s__	0	4	799	0.00249889	0.00511778	0.0123313	0.00664933
CG-1_bin_60_k127_904044_13	CG-1_bin_60	dipeptide transport system substrate-binding protein	d__Bacteria;p__Proteobacteria;c__Alphaproteobacteria;o__Rhodobacterales;f__Rhodobacteraceae;g__Roseovarius;s__Roseovarius sp002783205	0	0	530	0.0018836	0.00771529	0.00464751	0.0047488
CG-1_bin_168_k127_887748_231	CG-1_bin_168	dipeptide transport system substrate-binding protein	d__Bacteria;p__Proteobacteria;c__Alphaproteobacteria;o__Rhodobacterales;f__Rhodobacteraceae;g__Roseovarius;s__	0	1	530	0.0018836	0.00462917	0.00619668	0.00423648
CG-1_bin_117_k127_494578_1	CG-1_bin_117	dipeptide transport system substrate-binding protein	d__Bacteria;p__Proteobacteria;c__Alphaproteobacteria;o__Rhodobacterales;f__Rhodobacteraceae;g__JAACUH01;s__JAACUH01 sp009993005	0	3	530	0.0018836	0.00308612	0.00464751	0.00320574
CG-1_bin_178_k127_53847_231	CG-1_bin_178	dipeptide transport system substrate-binding protein	d__Bacteria;p__Deinococcota;c__Deinococci;o__Deinococcales;f__Trueperaceae;g__;s__	0	1	520	0.00575946	0.00157273	0.00157896	0.00297039
CG-1_bin_34_k127_91551_7	CG-1_bin_34	dipeptide transport system substrate-binding protein	d__Bacteria;p__Proteobacteria;c__Alphaproteobacteria;o__Rhizobiales;f__Rhizobiaceae;g__Aurantimonas;s__	0.015	1	528	0	0.0015489	0	0.000516301
CG-1_bin_198_k127_68270_4	CG-1_bin_198	dipeptidyl-peptidase III [EC:3.4.14.4]	d__Bacteria;p__Proteobacteria;c__Gammaproteobacteria;o__Xanthomonadales;f__Wenzhouxiangellaceae;g__GCA-2722315;s__	0.02	1	570	0	0	0.00144046	0.000480152
CG-1_stramenopiles_k127_718753_54453-63756	CG-1_stramenopiles	disease resistance protein	Unassigned	0	3	2173	0.000459414	0.000376356	0.00113354	0.000656436
CG-1_Unassigned_k127_210150_2	CG-1_Unassigned	dissimilatory sulfite reductase beta subunit [EC:1.8.99.5]	Unassigned	0.002	1	333	0	0.00491184	0.00493129	0.00328104
CG-1_Unassigned_k127_30643_4	CG-1_Unassigned	D-lactate dehydrogenase	Unassigned	0	3	461	0.0108276	0.0159661	0.00712416	0.011306
CG-1_Unassigned_k127_527955_4	CG-1_Unassigned	D-lactate dehydrogenase	Unassigned	0.002	1	577	0	0	0.00142298	0.000474327
CG-1_Unassigned_k127_821963_2	CG-1_Unassigned	DNA gyrase subunit A [EC:5.6.2.2]	Unassigned	0	0	305	0.00327314	0.00268138	0	0.00198484
CG-1_Unassigned_k127_882234_1	CG-1_Unassigned	DNA ligase [EC:6.5.1.1]	Unassigned	0.048	1	212	0	0	0.00387292	0.00129097
CG-1_Unassigned_k127_594263_1	CG-1_Unassigned	DNA polymerase I [EC:2.7.7.7]	Unassigned	0	0	449	0.0022234	0.00182143	0	0.00134828
CG-1_Unassigned_k127_92132_2	CG-1_Unassigned	DNA polymerase III subunit beta [EC:2.7.7.7]	Unassigned	0	6	373	0.0214114	0.0197329	0.0242136	0.021786
CG-1_Unassigned_k127_401662_1	CG-1_Unassigned	DNA polymerase III subunit beta [EC:2.7.7.7]	Unassigned	0	1	261	0	0.0125336	0.00943747	0.00732371
CG-1_bin_150_k127_594397_114	CG-1_bin_150	DNA polymerase III subunit beta [EC:2.7.7.7]	d__Bacteria;p__Proteobacteria;c__Alphaproteobacteria;o__Rhodobacterales;f__Rhodobacteraceae;g__Nioella;s__Nioella sp002783145	0	0	372	0.00268362	0.00879377	0.0088286	0.00676866
CG-1_bin_63_k127_401747_1	CG-1_bin_63	DNA polymerase III subunit beta [EC:2.7.7.7]	d__Bacteria;p__Proteobacteria;c__Alphaproteobacteria;o__Rhodobacterales;f__Rhodobacteraceae;g__Fluviibacterium;s__	0	1	153	0	0.0106905	0.00536641	0.00535229
CG-1_bin_108_k127_308003_11	CG-1_bin_108	DNA polymerase III subunit beta [EC:2.7.7.7]	d__Bacteria;p__Proteobacteria;c__Alphaproteobacteria;o__Sphingomonadales;f__Sphingomonadaceae;g__Erythrobacter;s__	0.001	0	375	0	0.00436171	0	0.0014539
CG-1_bin_102_k127_522659_11	CG-1_bin_102	DNA polymerase III subunit beta [EC:2.7.7.7]	d__Bacteria;p__Proteobacteria;c__Gammaproteobacteria;o__Burkholderiales;f__Burkholderiaceae;g__Rhodoferax;s__Rhodoferax sp002789915	0.002	1	368	0	0.00222234	0	0.00074078
CG-1_bin_178_k127_497301_110	CG-1_bin_178	DNA segregation ATPase FtsK/SpoIIIE, S-DNA-T family	d__Bacteria;p__Deinococcota;c__Deinococci;o__Deinococcales;f__Trueperaceae;g__;s__	0.004	1	1722	0	0.000474925	0.000476806	0.000317244
CG-1_bin_142_k127_313205_24	CG-1_bin_142	DNA topoisomerase I [EC:5.6.2.1]	d__Bacteria;p__Bacteroidota;c__Bacteroidia;o__Flavobacteriales;f__Crocinitomicaceae;g__UBA4466;s__	0.002	0	847	0	0	0.000969374	0.000323125
CG-1_bin_73_k127_786169_5	CG-1_bin_73	DNA-binding protein HU-alpha	d__Bacteria;p__Bacteroidota;c__Bacteroidia;o__Flavobacteriales;f__Flavobacteriaceae;g__Winogradskyella;s__	0	3	90	0.0332769	0.0454345	0.0273687	0.03536
CG-1_bin_90_k127_615791_6	CG-1_bin_90	DNA-binding protein HU-alpha	d__Bacteria;p__Bacteroidota;c__Bacteroidia;o__Flavobacteriales;f__Flavobacteriaceae;g__Planktosalinus;s__Planktosalinus sp001873105	0	3	90	0.0443692	0.0454345	0.00912289	0.0329755
CG-1_Unassigned_k127_67139_2	CG-1_Unassigned	DNA-binding protein HU-alpha	Unassigned	0	2	90	0.0110923	0.0181738	0.0182458	0.0158373
CG-1_bin_107_k127_752047_29	CG-1_bin_107	DNA-binding protein HU-alpha	d__Bacteria;p__Proteobacteria;c__Alphaproteobacteria;o__Sphingomonadales;f__Sphingomonadaceae;g__Parasphingorhabdus;s__Parasphingorhabdus sp002783865	0	1	91	0.0109704	0.00898704	0.00902264	0.00966003
CG-1_bin_188_k127_179182_51	CG-1_bin_188	DNA-binding protein HU-alpha	d__Bacteria;p__Proteobacteria;c__Gammaproteobacteria;o__Xanthomonadales;f__Wenzhouxiangellaceae;g__JAHJQV01;s__	0.002	1	90	0.0110923	0	0	0.00369743
CG-1_bin_65_k127_749957_2	CG-1_bin_65	DNA-binding protein HU-alpha	d__Bacteria;p__Bacteroidota;c__Bacteroidia;o__Flavobacteriales;f__Flavobacteriaceae;g__Psychroflexus;s__	0.002	1	90	0	0.0090869	0	0.00302897
CG-1_bin_88_k127_893715_7	CG-1_bin_88	DNA-binding protein HU-alpha	d__Bacteria;p__Bacteroidota;c__Bacteroidia;o__Flavobacteriales;f__Flavobacteriaceae;g__Yeosuana;s__Yeosuana sp002784145	0	1	90	0	0.0090869	0	0.00302897
CG-1_Unassigned_k127_429738_4	CG-1_Unassigned	DNA-directed RNA polymerase subunit alpha [EC:2.7.7.6]	Unassigned	0	3	338	0.0147679	0.0532309	0.0364376	0.0348121
CG-1_bin_150_k127_373183_31	CG-1_bin_150	DNA-directed RNA polymerase subunit alpha [EC:2.7.7.6]	d__Bacteria;p__Proteobacteria;c__Alphaproteobacteria;o__Rhodobacterales;f__Rhodobacteraceae;g__Nioella;s__Nioella sp002783145	0	0	338	0.00590714	0.0387134	0.0218625	0.022161
CG-1_bin_63_k127_279240_3	CG-1_bin_63	DNA-directed RNA polymerase subunit alpha [EC:2.7.7.6]	d__Bacteria;p__Proteobacteria;c__Alphaproteobacteria;o__Rhodobacterales;f__Rhodobacteraceae;g__Fluviibacterium;s__	0	1	338	0.00295357	0.0290351	0.0242917	0.0187601
CG-1_bin_157_k127_448281_130	CG-1_bin_157	DNA-directed RNA polymerase subunit alpha [EC:2.7.7.6]	d__Bacteria;p__Proteobacteria;c__Alphaproteobacteria;o__Rhodobacterales;f__Rhodobacteraceae;g__Oceaniglobus;s__Oceaniglobus sp009992615	0	0	338	0.00295357	0.0314546	0.0194334	0.0179472
CG-1_Unassigned_k127_816238_1	CG-1_Unassigned	DNA-directed RNA polymerase subunit beta [EC:2.7.7.6]	Unassigned	0	2	685	0.0174886	0.0107451	0.00958902	0.0126076
CG-1_Unassigned_k127_322249_1	CG-1_Unassigned	DNA-directed RNA polymerase subunit beta [EC:2.7.7.6]	Unassigned	0	0	724	0.00965214	0.00564793	0.0056703	0.00699012
CG-1_bin_131_k127_364881_1	CG-1_bin_131	DNA-directed RNA polymerase subunit beta [EC:2.7.7.6]	d__Bacteria;p__Patescibacteria;c__Saccharimonadia;o__Saccharimonadales;f__DTSZ01;g__DTSZ01;s__	0.003	0	444	0.0157391	0	0.00184923	0.00586277
CG-1_Unassigned_k127_129523_6	CG-1_Unassigned	DNA-directed RNA polymerase subunit beta' [EC:2.7.7.6]	Unassigned	0	1	331	0.0392084	0.00494151	0.00496109	0.0163703
CG-1_Unassigned_k127_219537_3	CG-1_Unassigned	DNA-directed RNA polymerase subunit beta' [EC:2.7.7.6]	Unassigned	0	3	333	0.0389729	0.00245592	0.00739694	0.0162753
CG-1_Unassigned_k127_312327_1	CG-1_Unassigned	DNA-directed RNA polymerase subunit beta' [EC:2.7.7.6]	Unassigned	0	1	628	0.0238449	0.00781357	0.00392226	0.0118602
CG-1_Unassigned_k127_523225_1	CG-1_Unassigned	DNA-directed RNA polymerase subunit beta' [EC:2.7.7.6]	Unassigned	0	0	593	0.0151514	0.00965387	0.00969211	0.0114991
CG-1_bin_59_k127_609566_19	CG-1_bin_59	DNA-directed RNA polymerase subunit beta' [EC:2.7.7.6]	d__Bacteria;p__Proteobacteria;c__Alphaproteobacteria;o__Rhodobacterales;f__Rhodobacteraceae;g__;s__	0	1	1366	0.00950072	0.00658567	0.00841496	0.00816712
CG-1_Unassigned_k127_430723_1	CG-1_Unassigned	DNA-directed RNA polymerase subunit beta' [EC:2.7.7.6]	Unassigned	0	1	442	0.00677584	0.0129519	0.0037152	0.00781432
CG-1_Unassigned_k127_816487_1	CG-1_Unassigned	DNA-directed RNA polymerase subunit beta' [EC:2.7.7.6]	Unassigned	0	1	881	0.0169973	0.00371315	0.00186393	0.00752478
CG-1_bin_63_k127_187862_12	CG-1_bin_63	DNA-directed RNA polymerase subunit beta' [EC:2.7.7.6]	d__Bacteria;p__Proteobacteria;c__Alphaproteobacteria;o__Rhodobacterales;f__Rhodobacteraceae;g__Fluviibacterium;s__	0	2	1378	0.00724461	0.00593484	0.00774585	0.0069751
CG-1_Unassigned_k127_148642_2	CG-1_Unassigned	DNA-directed RNA polymerase subunit beta' [EC:2.7.7.6]	Unassigned	0	1	586	0.017036	0.0013956	0	0.00614385
CG-1_bin_unbinned_k127_62949_3	CG-1_bin_unbinned	DNA-directed RNA polymerase subunit beta' [EC:2.7.7.6]	Unassigned	0	1	865	0.00230822	0.00472729	0.00474601	0.00392717
CG-1_Unassigned_k127_638403_1	CG-1_Unassigned	DNA-directed RNA polymerase subunit beta' [EC:2.7.7.6]	Unassigned	0	1	720	0	0.00227172	0.00114036	0.00113736
CG-1_bin_190_k127_574283_15	CG-1_bin_190	DNA-directed RNA polymerase subunit beta' [EC:2.7.7.6]	d__Bacteria;p__Proteobacteria;c__Alphaproteobacteria;o__Paracaedibacterales;f__UBA11393;g__UBA11393;s__	0	0	1390	0	0.00117672	0.000590691	0.000589137
CG-1_Unassigned_k127_752249_1	CG-1_Unassigned	DNA-directed RNA polymerase subunit beta' [EC:2.7.7.6]	Unassigned	0.04	0	463	0	0.00176635	0	0.000588784
CG-1_bin_113_k127_447541_24	CG-1_bin_113	DNA-directed RNA polymerase subunit beta' [EC:2.7.7.6]	d__Bacteria;p__Bacteroidota;c__Bacteroidia;o__Bacteroidales;f__F082;g__UBA5536;s__	0.03	1	1268	0	0.00128994	0	0.000429979
CG-1_Unassigned_k127_164964_3	CG-1_Unassigned	dodecin	Unassigned	0	1	67	0.104301	0.1953	0.134801	0.144801
CG-1_bin_89_k127_770234_5	CG-1_bin_89	dTDP-3-amino-3,6-dideoxy-alpha-D-galactopyranose 3-N-acetyltransferase [EC:2.3.1.197]	d__Bacteria;p__Proteobacteria;c__Alphaproteobacteria;o__Rhodobacterales;f__Rhodobacteraceae;g__Rubrimonas;s__	0	2	281	0.0106581	0	0.00876576	0.00647461
CG-1_bin_161_k127_246588_17	CG-1_bin_161	dTDP-3-amino-3,6-dideoxy-alpha-D-galactopyranose 3-N-acetyltransferase [EC:2.3.1.197]	d__Bacteria;p__Proteobacteria;c__Alphaproteobacteria;o__Rhodobacterales;f__Rhodobacteraceae;g__Rubrimonas;s__	0	1	176	0	0.00929342	0.00933023	0.00620788
CG-1_Unassigned_k127_276528_1	CG-1_Unassigned	dTDP-3-amino-3,6-dideoxy-alpha-D-galactopyranose 3-N-acetyltransferase [EC:2.3.1.197]	Unassigned	0.001	0	363	0	0.00225295	0.00452375	0.0022589
CG-1_bin_63_k127_752501_31	CG-1_bin_63	dTDP-3-amino-3,6-dideoxy-alpha-D-galactopyranose 3-N-acetyltransferase [EC:2.3.1.197]	d__Bacteria;p__Proteobacteria;c__Alphaproteobacteria;o__Rhodobacterales;f__Rhodobacteraceae;g__Fluviibacterium;s__	0	1	282	0.00354009	0	0.00291156	0.00215055
CG-1_bin_89_k127_601235_17	CG-1_bin_89	dTDP-3-amino-3,6-dideoxy-alpha-D-galactopyranose 3-N-acetyltransferase [EC:2.3.1.197]	d__Bacteria;p__Proteobacteria;c__Alphaproteobacteria;o__Rhodobacterales;f__Rhodobacteraceae;g__Rubrimonas;s__	0.001	0	174	0	0.00470012	0	0.00156671
CG-1_Unassigned_k127_267373_1	CG-1_Unassigned	dTDP-4-amino-4,6-dideoxygalactose transaminase [EC:2.6.1.59]	Unassigned	0	1	195	0	0	0.0126317	0.00421056
CG-1_bin_140_k127_400005_9	CG-1_bin_140	dTDP-4-dehydro-6-deoxyglucose reductase [EC:1.1.1.266]	d__Bacteria;p__Proteobacteria;c__Alphaproteobacteria;o__Sphingomonadales;f__Sphingomonadaceae;g__Erythrobacter;s__Erythrobacter sp009995225	0.002	1	340	0.0029362	0.00721606	0.00241488	0.00418905
CG-1_Unassigned_k127_161792_1	CG-1_Unassigned	dTDP-4-keto-6-deoxyhexose reductase	Unassigned	0.016	1	197	0.00506755	0	0.00416782	0.00307845
CG-1_bin_41_k127_666370_8	CG-1_bin_41	D-threonine aldolase [EC:4.1.2.42]	d__Bacteria;p__Proteobacteria;c__Alphaproteobacteria;o__Rhodobacterales;f__Rhodobacteraceae;g__Roseovarius;s__	0.002	0	387	0	0	0.0021216	0.000707201
CG-1_bin_161_k127_482717_2	CG-1_bin_161	D-xylose transport system ATP-binding protein [EC:7.5.2.10]	d__Bacteria;p__Proteobacteria;c__Alphaproteobacteria;o__Rhodobacterales;f__Rhodobacteraceae;g__Rubrimonas;s__	0	2	260	0.00383964	0.00943639	0.00947377	0.00758327
CG-1_bin_161_k127_64052_1	CG-1_bin_161	D-xylose transport system ATP-binding protein [EC:7.5.2.10]	d__Bacteria;p__Proteobacteria;c__Alphaproteobacteria;o__Rhodobacterales;f__Rhodobacteraceae;g__Rubrimonas;s__	0.015	0	185	0	0.00442065	0	0.00147355
CG-1_bin_56_k127_766984_2	CG-1_bin_56	D-xylose transport system ATP-binding protein [EC:7.5.2.10]	d__Bacteria;p__Bacteroidota;c__Bacteroidia;o__Flavobacteriales;f__Vicingaceae;g__BRH-c54;s__BRH-c54 sp002770955	0.024	1	753	0	0.00325825	0.00109039	0.00144954
CG-1_bin_161_k127_155673_14	CG-1_bin_161	D-xylose transport system ATP-binding protein [EC:7.5.2.10]	d__Bacteria;p__Proteobacteria;c__Alphaproteobacteria;o__Rhodobacterales;f__Rhodobacteraceae;g__Rubrimonas;s__	0	1	594	0	0.0013768	0.00276451	0.00138044
CG-1_bin_101_k127_782346_8	CG-1_bin_101	D-xylose transport system ATP-binding protein [EC:7.5.2.10]	d__Bacteria;p__Proteobacteria;c__Alphaproteobacteria;o__Rhodobacterales;f__Rhodobacteraceae;g__Roseicyclus;s__	0	1	281	0	0	0.00292192	0.000973974
CG-1_bin_73_k127_509245_52	CG-1_bin_73	D-xylose transport system ATP-binding protein [EC:7.5.2.10]	d__Bacteria;p__Bacteroidota;c__Bacteroidia;o__Flavobacteriales;f__Flavobacteriaceae;g__Winogradskyella;s__	0.027	1	585	0	0	0.00140352	0.00046784
CG-1_bin_89_k127_900522_3	CG-1_bin_89	D-xylose transport system permease protein	d__Bacteria;p__Proteobacteria;c__Alphaproteobacteria;o__Rhodobacterales;f__Rhodobacteraceae;g__Rubrimonas;s__	0	1	437	0.00228445	0.00187144	0.00187886	0.00201158
CG-1_bin_161_k127_482717_4	CG-1_bin_161	D-xylose transport system substrate-binding protein	d__Bacteria;p__Proteobacteria;c__Alphaproteobacteria;o__Rhodobacterales;f__Rhodobacteraceae;g__Rubrimonas;s__	0	11	344	0.359855	0.252003	0.334152	0.315337
CG-1_bin_89_k127_900522_4	CG-1_bin_89	D-xylose transport system substrate-binding protein	d__Bacteria;p__Proteobacteria;c__Alphaproteobacteria;o__Rhodobacterales;f__Rhodobacteraceae;g__Rubrimonas;s__	0	12	344	0.290205	0.225852	0.255388	0.257148
CG-1_Unassigned_k127_902291_4	CG-1_Unassigned	D-xylose transport system substrate-binding protein	Unassigned	0	0	184	0.0379791	0.00888935	0.00892457	0.0185977
CG-1_Unassigned_k127_785546_3	CG-1_Unassigned	D-xylose transport system substrate-binding protein	Unassigned	0	2	342	0.0145951	0.00717387	0.0144046	0.0120579
CG-1_bin_117_k127_696437_124	CG-1_bin_117	D-xylose transport system substrate-binding protein	d__Bacteria;p__Proteobacteria;c__Alphaproteobacteria;o__Rhodobacterales;f__Rhodobacteraceae;g__JAACUH01;s__JAACUH01 sp009993005	0	1	340	0.00587239	0.00962142	0.0193191	0.0116043
CG-1_bin_157_k127_4103_74	CG-1_bin_157	D-xylose transport system substrate-binding protein	d__Bacteria;p__Proteobacteria;c__Alphaproteobacteria;o__Rhodobacterales;f__Rhodobacteraceae;g__Oceaniglobus;s__Oceaniglobus sp009992615	0	4	343	0.0145526	0.00715295	0.00478752	0.00883102
CG-1_bin_153_k127_886825_11	CG-1_bin_153	D-xylose transport system substrate-binding protein	d__Bacteria;p__Proteobacteria;c__Alphaproteobacteria;o__Rhizobiales;f__Rhizobiaceae;g__Hoeflea;s__	0	1	343	0	0.00715295	0.0143626	0.00717184
CG-1_bin_106_k127_482525_175	CG-1_bin_106	EBV nuclear antigen 2	d__Bacteria;p__Proteobacteria;c__Alphaproteobacteria;o__Sphingomonadales;f__Sphingomonadaceae;g__Parasphingorhabdus;s__	0	2	369	0.0135272	0.0132979	0.00667528	0.0111668
CG-1_bin_147_k127_801168_25	CG-1_bin_147	EBV nuclear antigen 2	d__Bacteria;p__Proteobacteria;c__Alphaproteobacteria;o__Sphingomonadales;f__Sphingomonadaceae;g__Alteraurantiacibacter;s__	0	3	409	0.0048817	0.0119974	0.0140524	0.0103105
CG-1_bin_183_k127_868058_4	CG-1_bin_183	EBV nuclear antigen 2	d__Bacteria;p__Proteobacteria;c__Alphaproteobacteria;o__Caulobacterales;f__Maricaulaceae;g__Hyphobacterium;s__Hyphobacterium sp002783385	0	3	400	0.0124788	0.00613365	0.0102632	0.00962525
CG-1_bin_128_k127_664750_7	CG-1_bin_128	EBV nuclear antigen 2	d__Bacteria;p__Proteobacteria;c__Alphaproteobacteria;o__Sphingomonadales;f__Sphingomonadaceae;g__Parasphingorhabdus;s__Parasphingorhabdus sp018067055	0	1	369	0.00270544	0.0110816	0	0.00459567
CG-1_Unassigned_k127_316168_1	CG-1_Unassigned	EBV nuclear antigen 3	Unassigned	0.05	1	176	0	0	0.00466511	0.00155504
CG-1_bin_144_k127_190929_263	CG-1_bin_144	EBV nuclear antigen 4	d__Bacteria;p__Proteobacteria;c__Alphaproteobacteria;o__Sphingomonadales;f__Sphingomonadaceae;g__Alteriqipengyuania;s__Alteriqipengyuania sp009993635	0	1	530	0	0.00154306	0.00309834	0.00154713
CG-1_Unassigned_k127_726820_3	CG-1_Unassigned	EBV trans-activator protein BZLF1	Unassigned	0	3	116	0	0.00705018	0.0212343	0.00942816
CG-1_Unassigned_k127_439943_2	CG-1_Unassigned	electron transfer flavoprotein alpha subunit	Unassigned	0	1	310	0.0128814	0.0237432	0.0291344	0.0219196
CG-1_Unassigned_k127_767325_2	CG-1_Unassigned	electron transfer flavoprotein alpha subunit	Unassigned	0	0	137	0	0.00596949	0.0179794	0.00798297
CG-1_bin_102_k127_202730_19	CG-1_bin_102	electron transfer flavoprotein alpha subunit	d__Bacteria;p__Proteobacteria;c__Gammaproteobacteria;o__Burkholderiales;f__Burkholderiaceae;g__Rhodoferax;s__Rhodoferax sp002789915	0	0	309	0.00323077	0.00794001	0.00797146	0.00638074
CG-1_bin_101_k127_622019_18	CG-1_bin_101	electron transfer flavoprotein alpha subunit	d__Bacteria;p__Proteobacteria;c__Alphaproteobacteria;o__Rhodobacterales;f__Rhodobacteraceae;g__Roseicyclus;s__	0	1	308	0	0.00531052	0.00799734	0.00443595
CG-1_bin_98_k127_311334_17	CG-1_bin_98	electron transfer flavoprotein alpha subunit	d__Bacteria;p__Proteobacteria;c__Alphaproteobacteria;o__Rhodobacterales;f__Rhodobacteraceae;g__Roseinatronobacter;s__	0	1	308	0	0.00531052	0.00799734	0.00443595
CG-1_stramenopiles_k127_629543_3995-10237	CG-1_stramenopiles	electron transfer flavoprotein alpha subunit	Unassigned	0	1	350	0	0.00233663	0.00703766	0.00312476
CG-1_Unassigned_k127_394568_2	CG-1_Unassigned	electron transfer flavoprotein alpha subunit	Unassigned	0	1	217	0	0	0.00756737	0.00252246
CG-1_Unassigned_k127_115137_2	CG-1_Unassigned	electron transfer flavoprotein alpha subunit	Unassigned	0	0	317	0.00314923	0.00257988	0	0.0019097
CG-1_bin_unbinned_k127_126064_4	CG-1_bin_unbinned	electron transfer flavoprotein alpha subunit	Unassigned	0.003	0	303	0	0.00269908	0	0.000899693
CG-1_bin_129_k127_679137_15	CG-1_bin_129	electron transfer flavoprotein alpha subunit	d__Bacteria;p__Proteobacteria;c__Gammaproteobacteria;o__Competibacterales;f__Competibacteraceae;g__Contendobacter;s__	0	0	316	0	0	0.00259829	0.000866097
CG-1_Unassigned_k127_163516_1	CG-1_Unassigned	electron transfer flavoprotein alpha subunit	Unassigned	0.004	0	320	0	0.00255569	0	0.000851897
CG-1_Unassigned_k127_439943_1	CG-1_Unassigned	electron transfer flavoprotein beta subunit	Unassigned	0	2	253	0.00394588	0.019395	0.0194718	0.0142709
CG-1_bin_150_k127_433713_14	CG-1_bin_150	electron transfer flavoprotein beta subunit	d__Bacteria;p__Proteobacteria;c__Alphaproteobacteria;o__Rhodobacterales;f__Rhodobacteraceae;g__Nioella;s__Nioella sp002783145	0	0	252	0.00396153	0.0162266	0.019549	0.0132457
CG-1_bin_35_k127_280062_8	CG-1_bin_35	electron transfer flavoprotein beta subunit	d__Bacteria;p__Proteobacteria;c__Alphaproteobacteria;o__Sphingomonadales;f__Sphingomonadaceae;g__Erythrobacter;s__	0	0	248	0.00402543	0.0131907	0.0165536	0.0112566
CG-1_bin_98_k127_311334_16	CG-1_bin_98	electron transfer flavoprotein beta subunit	d__Bacteria;p__Proteobacteria;c__Alphaproteobacteria;o__Rhodobacterales;f__Rhodobacteraceae;g__Roseinatronobacter;s__	0	0	253	0.00394588	0.01293	0.0162265	0.0110341
CG-1_bin_90_k127_865946_2	CG-1_bin_90	electron transfer flavoprotein beta subunit	d__Bacteria;p__Bacteroidota;c__Bacteroidia;o__Flavobacteriales;f__Flavobacteriaceae;g__Planktosalinus;s__Planktosalinus sp001873105	0	2	248	0	0.00659533	0.00662145	0.00440559
CG-1_bin_161_k127_128672_4	CG-1_bin_161	electron-transferring-flavoprotein dehydrogenase [EC:1.5.5.1]	d__Bacteria;p__Proteobacteria;c__Alphaproteobacteria;o__Rhodobacterales;f__Rhodobacteraceae;g__Rubrimonas;s__	0	1	551	0.00543543	0.0029685	0.00149013	0.00329802
CG-1_bin_unbinned_k127_695361_4	CG-1_bin_unbinned	electron-transferring-flavoprotein dehydrogenase [EC:1.5.5.1]	Unassigned	0	1	551	0.00362362	0.00445274	0.00149013	0.00318883
CG-1_Unassigned_k127_705913_1	CG-1_Unassigned	elongation factor 1-alpha	Unassigned	0	4	356	0.00560847	0.0114862	0.0161444	0.0110797
CG-1_Unassigned_k127_592985_2	CG-1_Unassigned	elongation factor 1-alpha	Unassigned	0	2	280	0	0.0116832	0.00879707	0.00682674
CG-1_Unassigned_k127_445918_2	CG-1_Unassigned	elongation factor 1-alpha	Unassigned	0	1	319	0.00312949	0.0076911	0.00772157	0.00618072
CG-1_Unassigned_k127_319205_1	CG-1_Unassigned	elongation factor 2	Unassigned	0	5	411	0.00971588	0.0139288	0.0159817	0.0132088
CG-1_Unassigned_k127_50175_1	CG-1_Unassigned	elongation factor 2	Unassigned	0	2	403	0.0173403	0.00405866	0.00611211	0.00917036
CG-1_Unassigned_k127_592440_1	CG-1_Unassigned	elongation factor G	Unassigned	0	1	157	0.37516	0.239616	0.360848	0.325208
CG-1_Unassigned_k127_403160_1	CG-1_Unassigned	elongation factor G	Unassigned	0	0	478	0.0146196	0.0239529	0.0257655	0.021446
CG-1_Unassigned_k127_134824_1	CG-1_Unassigned	elongation factor G	Unassigned	0	1	81	0.0123248	0.0201931	0	0.0108393
CG-1_Unassigned_k127_604482_1	CG-1_Unassigned	elongation factor G	Unassigned	0.001	1	182	0.0054852	0.00449352	0.013534	0.00783756
CG-1_Unassigned_k127_67100_1	CG-1_Unassigned	elongation factor G	Unassigned	0	1	201	0	0	0.0122546	0.00408488
CG-1_Unassigned_k127_110554_1	CG-1_Unassigned	elongation factor G	Unassigned	0	2	385	0.002593	0	0.00426525	0.00228608
CG-1_Unassigned_k127_238287_2	CG-1_Unassigned	elongation factor G	Unassigned	0.022	0	677	0	0.00120801	0	0.000402669
CG-1_Unassigned_k127_212478_2	CG-1_Unassigned	elongation factor P	Unassigned	0.001	0	223	0	0.00366736	0.00368188	0.00244975
CG-1_Unassigned_k127_64013_2	CG-1_Unassigned	elongation factor Ts	Unassigned	0	2	303	0.0164737	0.00269908	0.00812931	0.0091007
CG-1_Unassigned_k127_502606_1	CG-1_Unassigned	elongation factor Tu	Unassigned	0	4	361	0.345674	0.308099	0.36163	0.338468
CG-1_bin_unbinned_k127_755938_32	CG-1_bin_unbinned	elongation factor Tu	Unassigned	0	5	409	0.134247	0.173962	0.333242	0.213817
CG-1_bin_unbinned_k127_84767_16	CG-1_bin_unbinned	elongation factor Tu	Unassigned	0	0	391	0.171065	0.202886	0.247788	0.207247
CG-1_Unassigned_k127_706022_1	CG-1_Unassigned	elongation factor Tu	Unassigned	0	1	391	0.148086	0.225894	0.243588	0.205856
CG-1_Unassigned_k127_163284_1	CG-1_Unassigned	elongation factor Tu	Unassigned	0	0	377	0.18801	0.177881	0.217788	0.19456
CG-1_Unassigned_k127_821957_1	CG-1_Unassigned	elongation factor Tu	Unassigned	0	0	130	0.053755	0.213892	0.290529	0.186058
CG-1_Unassigned_k127_374621_1	CG-1_Unassigned	elongation factor Tu	Unassigned	0	2	390	0.138227	0.18034	0.212633	0.177067
CG-1_Unassigned_k127_127429_1	CG-1_Unassigned	elongation factor Tu	Unassigned	0	3	391	0.102129	0.19452	0.230989	0.175879
CG-1_Unassigned_k127_722815_2	CG-1_Unassigned	elongation factor Tu	Unassigned	0	1	260	0.0998307	0.173001	0.211581	0.161471
CG-1_Unassigned_k127_504318_1	CG-1_Unassigned	elongation factor Tu	Unassigned	0	1	361	0.154862	0.120068	0.145562	0.140164
CG-1_bin_unbinned_k127_572545_14	CG-1_bin_unbinned	elongation factor Tu	Unassigned	0	2	409	0.0439353	0.0879807	0.210786	0.114234
CG-1_bin_161_k127_187748_12	CG-1_bin_161	elongation factor Tu	d__Bacteria;p__Proteobacteria;c__Alphaproteobacteria;o__Rhodobacterales;f__Rhodobacteraceae;g__Rubrimonas;s__	0	0	391	0.117448	0.106672	0.111295	0.111805
CG-1_Unassigned_k127_298551_1	CG-1_Unassigned	elongation factor Tu	Unassigned	0	0	426	0.103111	0.107507	0.119497	0.110038
CG-1_bin_unbinned_k127_894168_1	CG-1_bin_unbinned	elongation factor Tu	Unassigned	0	4	287	0.06609	0.119681	0.131598	0.10579
CG-1_Unassigned_k127_310197_1	CG-1_Unassigned	elongation factor Tu	Unassigned	0	1	396	0.115965	0.0846733	0.109889	0.103509
CG-1_Unassigned_k127_795242_1	CG-1_Unassigned	elongation factor Tu	Unassigned	0	1	392	0.050934	0.129349	0.129862	0.103382
CG-1_bin_102_k127_400455_1	CG-1_bin_102	elongation factor Tu	d__Bacteria;p__Proteobacteria;c__Gammaproteobacteria;o__Burkholderiales;f__Burkholderiaceae;g__Rhodoferax;s__Rhodoferax sp002789915	0	3	396	0.108402	0.0888038	0.0933023	0.096836
CG-1_bin_151_k127_75286_9	CG-1_bin_151	elongation factor Tu	d__Bacteria;p__Proteobacteria;c__Alphaproteobacteria;o__Sphingomonadales;f__Sphingomonadaceae;g__Erythrobacter;s__	0	0	396	0.0781503	0.0702169	0.109889	0.0860855
CG-1_bin_unbinned_k127_70611_42	CG-1_bin_unbinned	elongation factor Tu	Unassigned	0	1	396	0.0731083	0.0743473	0.105743	0.0843994
CG-1_bin_unbinned_k127_279354_8	CG-1_bin_unbinned	elongation factor Tu	Unassigned	0	2	396	0.0655454	0.0681517	0.111963	0.0818866
CG-1_Unassigned_k127_788138_1	CG-1_Unassigned	elongation factor Tu	Unassigned	0	1	391	0.07149	0.0606568	0.0986952	0.0769473
CG-1_Unassigned_k127_629680_1	CG-1_Unassigned	elongation factor Tu	Unassigned	0	1	382	0.0574941	0.0749312	0.0945724	0.0756659
CG-1_Unassigned_k127_731464_1	CG-1_Unassigned	elongation factor Tu	Unassigned	0	1	358	0.0585599	0.0731013	0.0848582	0.0721731
CG-1_bin_unbinned_k127_385703_8	CG-1_bin_unbinned	elongation factor Tu	Unassigned	0	4	397	0.108129	0.05356	0.0372269	0.0663053
CG-1_Unassigned_k127_235758_1	CG-1_Unassigned	elongation factor Tu	Unassigned	0	0	147	0.0747032	0.0778877	0.0446835	0.0657581
CG-1_Unassigned_k127_645390_1	CG-1_Unassigned	elongation factor Tu	Unassigned	0	0	179	0.0780799	0.054826	0.0550431	0.0626497
CG-1_Unassigned_k127_445316_2	CG-1_Unassigned	elongation factor Tu	Unassigned	0	0	143	0.0907552	0.0457522	0.0459334	0.0608136
CG-1_Unassigned_k127_491023_1	CG-1_Unassigned	elongation factor Tu	Unassigned	0	1	243	0.0862734	0.0437517	0.0270308	0.052352
CG-1_bin_124_k127_710778_44	CG-1_bin_124	elongation factor Tu	d__Bacteria;p__Cyanobacteria;c__Cyanobacteriia;o__Cyanobacteriales;f__Microcoleaceae;g__Planktothrix;s__Planktothrix sp001873365	0	3	409	0.0195268	0.0419908	0.0823067	0.0479414
CG-1_bin_37_k127_190569_9	CG-1_bin_37	elongation factor Tu	d__Bacteria;p__Verrucomicrobiota;c__Verrucomicrobiae;o__Opitutales;f__DSM-45221;g__WN38;s__	0	1	396	0.0126049	0.0474997	0.0787886	0.0462977
CG-1_Unassigned_k127_433828_2	CG-1_Unassigned	elongation factor Tu	Unassigned	0	0	397	0.0905266	0.02472	0.0186135	0.04462
CG-1_Unassigned_k127_44294_1	CG-1_Unassigned	elongation factor Tu	Unassigned	0	1	151	0.0462791	0.0595763	0.0271874	0.0443476
CG-1_bin_93_k127_306648_3	CG-1_bin_93	elongation factor Tu	d__Bacteria;p__Verrucomicrobiota;c__Verrucomicrobiae;o__Opitutales;f__Verruco-01;g__CK1056;s__	0	1	396	0.0100839	0.0454345	0.0725684	0.0426956
CG-1_bin_90_k127_95441_10	CG-1_bin_90	elongation factor Tu	d__Bacteria;p__Bacteroidota;c__Bacteroidia;o__Flavobacteriales;f__Flavobacteriaceae;g__Planktosalinus;s__Planktosalinus sp001873105	0	2	395	0.063184	0.0351973	0.0249436	0.0411083
CG-1_Unassigned_k127_787180_1	CG-1_Unassigned	elongation factor Tu	Unassigned	0	2	405	0.00985982	0.0383669	0.0689285	0.0390517
CG-1_Unassigned_k127_839871_4	CG-1_Unassigned	elongation factor Tu	Unassigned	0	1	397	0.0729242	0.02678	0.0165453	0.0387498
CG-1_bin_35_k127_696147_20	CG-1_bin_35	elongation factor Tu	d__Bacteria;p__Proteobacteria;c__Alphaproteobacteria;o__Sphingomonadales;f__Sphingomonadaceae;g__Erythrobacter;s__	0	1	396	0.0554615	0.0247824	0.0290274	0.0364238
CG-1_bin_73_k127_629307_10	CG-1_bin_73	elongation factor Tu	d__Bacteria;p__Bacteroidota;c__Bacteroidia;o__Flavobacteriales;f__Flavobacteriaceae;g__Winogradskyella;s__	0	3	395	0.0530745	0.0227748	0.0311795	0.0356763
CG-1_bin_81_k127_659837_7	CG-1_bin_81	elongation factor Tu	d__Bacteria;p__Bacteroidota;c__Bacteroidia;o__Flavobacteriales;f__Flavobacteriaceae;g__Aequorivita;s__Aequorivita sp002364215	0	0	395	0.0480198	0.0227748	0.0270222	0.0326056
CG-1_Unassigned_k127_822628_1	CG-1_Unassigned	elongation factor Tu	Unassigned	0	1	396	0.0302517	0.0289129	0.0290274	0.0293973
CG-1_Unassigned_k127_803621_1	CG-1_Unassigned	elongation factor Tu	Unassigned	0	1	347	0.0460314	0.0235683	0.014197	0.0279323
CG-1_Unassigned_k127_754049_1	CG-1_Unassigned	elongation factor Tu	Unassigned	0	1	129	0.00773881	0.0253588	0.0127296	0.0152757
CG-1_bin_196_k127_845739_9	CG-1_bin_196	elongation factor Tu	d__Bacteria;p__Myxococcota_A;c__UBA796;o__UBA796;f__GCA-2862545;g__REDI01;s__	0	1	396	0.0277307	0.010326	0.00414677	0.0140678
CG-1_bin_unbinned_k127_538741_7	CG-1_bin_unbinned	elongation factor Tu	Unassigned	0	1	410	0.00486979	0.0199468	0.0100129	0.0116099
CG-1_Unassigned_k127_85061_3	CG-1_Unassigned	elongation factor Tu	Unassigned	0	2	396	0.0201678	0.00619561	0.00829354	0.0115523
CG-1_bin_113_k127_447541_17	CG-1_bin_113	elongation factor Tu	d__Bacteria;p__Bacteroidota;c__Bacteroidia;o__Bacteroidales;f__F082;g__UBA5536;s__	0	1	395	0.00252736	0.0103522	0.0187077	0.0105291
CG-1_Unassigned_k127_298609_1	CG-1_Unassigned	elongation factor Tu	Unassigned	0	1	398	0.00752493	0.012329	0.0103148	0.0100562
CG-1_bin_66_k127_432298_10	CG-1_bin_66	elongation factor Tu	d__Bacteria;p__Verrucomicrobiota;c__Verrucomicrobiae;o__Opitutales;f__Verruco-01;g__;s__	0	0	396	0.00504195	0.010326	0.0103669	0.0085783
CG-1_Unassigned_k127_909590_1	CG-1_Unassigned	elongation factor Tu	Unassigned	0	0	263	0	0.0124383	0.0124876	0.00830865
CG-1_bin_unbinned_k127_914544_8	CG-1_bin_unbinned	elongation factor Tu	Unassigned	0	2	395	0.00252736	0.0062113	0.0145504	0.00776303
CG-1_bin_55_k127_860233_7	CG-1_bin_55	elongation factor Tu	d__Bacteria;p__Bacteroidota;c__Bacteroidia;o__Cytophagales;f__Cyclobacteriaceae;g__Cyclobacterium;s__Cyclobacterium amurskyense	0	1	395	0.00505472	0.00414086	0.0103932	0.00652958
CG-1_bin_136_k127_702528_17	CG-1_bin_136	elongation factor Tu	d__Bacteria;p__Bacteroidota;c__Bacteroidia;o__Flavobacteriales;f__Vicingaceae;g__BRH-c54;s__BRH-c54 sp000961845	0	2	395	0.00505472	0.0062113	0.00831453	0.00652685
CG-1_bin_3_k127_399997_78	CG-1_bin_3	elongation factor Tu	d__Bacteria;p__Bacteroidota;c__Bacteroidia;o__Bacteroidales;f__Paludibacteraceae;g__Paludibacter;s__Paludibacter sp001873635	0	1	395	0	0.0062113	0.0124718	0.0062277
CG-1_Unassigned_k127_456749_1	CG-1_Unassigned	elongation factor Tu	Unassigned	0	0	268	0	0.00610314	0.0122546	0.00611926
CG-1_Unassigned_k127_252278_1	CG-1_Unassigned	elongation factor Tu	Unassigned	0.007	1	101	0	0.0161945	0	0.00539816
CG-1_Unassigned_k127_33079_3	CG-1_Unassigned	elongation factor Tu	Unassigned	0	1	395	0.00758208	0.00207043	0.0062359	0.00529614
CG-1_bin_70_k127_498941_16	CG-1_bin_70	elongation factor Tu	d__Bacteria;p__Verrucomicrobiota;c__Verrucomicrobiae;o__Verrucomicrobiales;f__Akkermansiaceae;g__Haloferula;s__	0	2	394	0.00253377	0.00207569	0.00833563	0.00431503
CG-1_bin_162_k127_328975_47	CG-1_bin_162	elongation factor Tu	d__Bacteria;p__Bacteroidota;c__Bacteroidia;o__Flavobacteriales;f__Flavobacteriaceae;g__CG1-02-35-72;s__CG1-02-35-72 sp002793215	0.004	1	394	0.00253377	0	0.00833563	0.00362314
CG-1_Unassigned_k127_235229_1	CG-1_Unassigned	elongation factor Tu	Unassigned	0	0	395	0	0.00414086	0.0062359	0.00345892
CG-1_Unassigned_k127_808364_2	CG-1_Unassigned	elongation factor Tu	Unassigned	0.023	1	125	0	0	0.00656848	0.00218949
CG-1_Unassigned_k127_789735_1	CG-1_Unassigned	elongation factor Tu	Unassigned	0.002	1	126	0	0.00649064	0	0.00216355
CG-1_bin_43_k127_528003_69	CG-1_bin_43	elongation factor Tu	d__Bacteria;p__Bacteroidota;c__Bacteroidia;o__Chitinophagales;f__CAIOSU01;g__CAIOSU01;s__	0.005	1	395	0	0.00207043	0.00415727	0.0020759
CG-1_Unassigned_k127_382474_1	CG-1_Unassigned	elongation factor Tu	Unassigned	0.021	1	148	0	0	0.0055477	0.00184923
CG-1_bin_25_k127_682253_47	CG-1_bin_25	elongation factor Tu	d__Bacteria;p__Patescibacteria;c__Paceibacteria;o__UBA9983_A;f__UBA1006;g__UBA1006;s__	0	1	398	0.00501662	0	0	0.00167221
CG-1_Unassigned_k127_906638_1	CG-1_Unassigned	elongation factor Tu	Unassigned	0	1	229	0.00435942	0	0	0.00145314
CG-1_bin_10_k127_380153_175	CG-1_bin_10	elongation factor Tu	d__Bacteria;p__Patescibacteria;c__JAEDAM01;o__Absconditabacterales;f__X112;g__;s__	0.001	1	390	0	0	0.00421056	0.00140352
CG-1_bin_166_k127_375478_156	CG-1_bin_166	elongation factor Tu	d__Bacteria;p__Eremiobacterota;c__Xenobia;o__Xenobiales;f__JADMJV01;g__;s__	0	1	399	0	0.00204968	0.00205779	0.00136916
CG-1_bin_137_k127_451339_4	CG-1_bin_137	elongation factor Tu	d__Bacteria;p__Spirochaetota;c__Spirochaetia;o__DSM-27196;f__Salinispiraceae;g__SKVS01;s__SKVS01 sp009991955	0.036	1	396	0.00252098	0	0	0.000840326
CG-1_bin_102_k127_766855_28	CG-1_bin_102	elongation factor Tu	d__Bacteria;p__Proteobacteria;c__Gammaproteobacteria;o__Burkholderiales;f__Burkholderiaceae;g__Rhodoferax;s__Rhodoferax sp002789915	0	1	439	0	0.00186292	0	0.000620972
CG-1_bin_105_k127_457811_72	CG-1_bin_105	enediyne biosynthesis protein E4	d__Bacteria;p__Bacteroidota;c__Bacteroidia;o__Cytophagales;f__Cyclobacteriaceae;g__Algoriphagus;s__	0.037	1	1126	0	0.00217892	0.000729183	0.000969367
CG-1_Unassigned_k127_104434_1	CG-1_Unassigned	energy-dependent translational throttle protein EttA	Unassigned	0	1	381	0.00786068	0.00214651	0	0.00333573
CG-1_Unassigned_k127_523219_1	CG-1_Unassigned	energy-dependent translational throttle protein EttA	Unassigned	0	1	512	0.00194982	0.00159731	0.0048109	0.00278601
CG-1_bin_20_k127_312291_4	CG-1_bin_20	energy-dependent translational throttle protein EttA	d__Bacteria;p__Proteobacteria;c__Alphaproteobacteria;o__Rhodobacterales;f__Rhodobacteraceae;g__Loktanella;s__	0	1	551	0.00362362	0.00148425	0.00149013	0.00219933
CG-1_Unassigned_k127_640569_4	CG-1_Unassigned	enolase [EC:4.2.1.11]	Unassigned	0	4	217	0.124213	0.0716064	0.07189	0.0892366
CG-1_bin_161_k127_379269_5	CG-1_bin_161	enolase [EC:4.2.1.11]	d__Bacteria;p__Proteobacteria;c__Alphaproteobacteria;o__Rhodobacterales;f__Rhodobacteraceae;g__Rubrimonas;s__	0	10	425	0.0634218	0.0731228	0.0540934	0.063546
CG-1_stramenopiles_k127_773994_10639-19438	CG-1_stramenopiles	enolase [EC:4.2.1.11]	Unassigned	0	13	1105	0.0415585	0.034045	0.0468116	0.040805
CG-1_Unassigned_k127_875089_1	CG-1_Unassigned	enolase [EC:4.2.1.11]	Unassigned	0	1	132	0.00756293	0.0123912	0.0435411	0.0211651
CG-1_Unassigned_k127_875089_2	CG-1_Unassigned	enolase [EC:4.2.1.11]	Unassigned	0	5	121	0.00825047	0.0135177	0.0407137	0.0208273
CG-1_bin_30_k127_324654_2	CG-1_bin_30	enolase [EC:4.2.1.11]	d__Bacteria;p__Actinobacteriota;c__Acidimicrobiia;o__Acidimicrobiales;f__Ilumatobacteraceae;g__;s__	0	0	426	0.00468689	0.0115186	0.00963685	0.00861411
CG-1_bin_16_k127_761979_23	CG-1_bin_16	enolase [EC:4.2.1.11]	d__Bacteria;p__Planctomycetota;c__Phycisphaerae;o__Phycisphaerales;f__Zrk34;g__;s__	0	1	430	0.00464329	0.00760763	0.0114567	0.00790252
CG-1_Unassigned_k127_145309_2	CG-1_Unassigned	enolase [EC:4.2.1.11]	Unassigned	0	1	71	0	0.0115186	0.0115642	0.00769428
CG-1_bin_41_k127_799722_65	CG-1_bin_41	enolase [EC:4.2.1.11]	d__Bacteria;p__Proteobacteria;c__Alphaproteobacteria;o__Rhodobacterales;f__Rhodobacteraceae;g__Roseovarius;s__	0	0	425	0.00704687	0.00769714	0.00772762	0.00749054
CG-1_bin_101_k127_497817_44	CG-1_bin_101	enolase [EC:4.2.1.11]	d__Bacteria;p__Proteobacteria;c__Alphaproteobacteria;o__Rhodobacterales;f__Rhodobacteraceae;g__Roseicyclus;s__	0	0	425	0.00704687	0.00962142	0.00579572	0.007488
CG-1_bin_129_k127_774998_22	CG-1_bin_129	enolase [EC:4.2.1.11]	d__Bacteria;p__Proteobacteria;c__Gammaproteobacteria;o__Competibacterales;f__Competibacteraceae;g__Contendobacter;s__	0	3	428	0.00233249	0.00382159	0.00575509	0.00396973
CG-1_bin_117_k127_51543_53	CG-1_bin_117	enolase [EC:4.2.1.11]	d__Bacteria;p__Proteobacteria;c__Alphaproteobacteria;o__Rhodobacterales;f__Rhodobacteraceae;g__JAACUH01;s__JAACUH01 sp009993005	0	0	424	0.0023545	0	0.00193646	0.00143032
CG-1_Unassigned_k127_337987_2	CG-1_Unassigned	enolase [EC:4.2.1.11]	Unassigned	0.005	2	428	0.00233249	0	0.00191836	0.00141695
CG-1_bin_93_k127_499240_41	CG-1_bin_93	enolase [EC:4.2.1.11]	d__Bacteria;p__Verrucomicrobiota;c__Verrucomicrobiae;o__Opitutales;f__Verruco-01;g__CK1056;s__	0	0	434	0	0.00188438	0.00189184	0.00125874
CG-1_bin_124_k127_780201_15	CG-1_bin_124	enolase [EC:4.2.1.11]	d__Bacteria;p__Cyanobacteria;c__Cyanobacteriia;o__Cyanobacteriales;f__Microcoleaceae;g__Planktothrix;s__Planktothrix sp001873365	0	1	429	0	0.00190634	0	0.000635447
CG-1_bin_161_k127_551366_5	CG-1_bin_161	enoyl-[acyl-carrier protein] reductase I [EC:1.3.1.9 1.3.1.10]	d__Bacteria;p__Proteobacteria;c__Alphaproteobacteria;o__Rhodobacterales;f__Rhodobacteraceae;g__Rubrimonas;s__	0	2	275	0.0108906	0.0148695	0.00895702	0.0115724
CG-1_bin_161_k127_10415_4	CG-1_bin_161	enoyl-[acyl-carrier protein] reductase I [EC:1.3.1.9 1.3.1.10]	d__Bacteria;p__Proteobacteria;c__Alphaproteobacteria;o__Rhodobacterales;f__Rhodobacteraceae;g__Rubrimonas;s__	0	1	282	0.00708019	0.0203005	0.00582312	0.0110679
CG-1_bin_57_k127_76116_2	CG-1_bin_57	enoyl-[acyl-carrier protein] reductase I [EC:1.3.1.9 1.3.1.10]	Unclassified Bacteria	0	1	263	0.00379584	0.00932875	0.0124876	0.0085374
CG-1_Unassigned_k127_315440_3	CG-1_Unassigned	enoyl-[acyl-carrier protein] reductase I [EC:1.3.1.9 1.3.1.10]	Unassigned	0	1	266	0.00375303	0.00922354	0.00926008	0.00741222
CG-1_Unassigned_k127_96634_4	CG-1_Unassigned	enoyl-[acyl-carrier protein] reductase I [EC:1.3.1.9 1.3.1.10]	Unassigned	0	1	311	0.00641998	0.0052593	0.00528013	0.00565313
CG-1_Unassigned_k127_53092_1	CG-1_Unassigned	enoyl-[acyl-carrier protein] reductase I [EC:1.3.1.9 1.3.1.10]	Unassigned	0	0	222	0	0.00368388	0	0.00122796
CG-1_Unassigned_k127_780723_2	CG-1_Unassigned	enoyl-CoA hydratase [EC:4.2.1.17]	Unassigned	0	3	258	0	0.0158492	0.00636481	0.00740468
CG-1_Unassigned_k127_674834_1	CG-1_Unassigned	enoyl-CoA hydratase [EC:4.2.1.17]	Unassigned	0	1	271	0.00368379	0.00301779	0.00302974	0.00324377
CG-1_bin_161_k127_901741_8	CG-1_bin_161	epothilone polyketide synthase F	d__Bacteria;p__Proteobacteria;c__Alphaproteobacteria;o__Rhodobacterales;f__Rhodobacteraceae;g__Rubrimonas;s__	0	1	331	0	0.00247076	0.00744163	0.00330413
CG-1_Unassigned_k127_491167_1	CG-1_Unassigned	error-prone DNA polymerase [EC:2.7.7.7]	Unassigned	0.008	1	879	0	0.000930399	0.00186817	0.000932856
CG-1_Unassigned_k127_765297_1	CG-1_Unassigned	ethylmalonyl-CoA mutase [EC:5.4.99.63]	Unassigned	0	0	134	0	0	0.00612731	0.00204244
CG-1_Unassigned_k127_502704_1	CG-1_Unassigned	ethylmalonyl-CoA mutase [EC:5.4.99.63]	Unassigned	0.005	0	311	0	0.00262965	0	0.000876549
CG-1_Unassigned_k127_30397_1	CG-1_Unassigned	eugenol synthase [EC:1.1.1.318]	Unassigned	0.022	1	100	0	0	0.0082106	0.00273687
CG-1_Unassigned_k127_712938_2	CG-1_Unassigned	excinuclease ABC subunit A	Unassigned	0.033	1	158	0	0.00517608	0	0.00172536
CG-1_bin_137_k127_669900_8	CG-1_bin_137	excinuclease ABC subunit A	d__Bacteria;p__Spirochaetota;c__Spirochaetia;o__DSM-27196;f__Salinispiraceae;g__SKVS01;s__SKVS01 sp009991955	0.005	1	317	0	0.00257988	0	0.000859959
CG-1_bin_106_k127_482525_27	CG-1_bin_106	excinuclease ABC subunit A	d__Bacteria;p__Proteobacteria;c__Alphaproteobacteria;o__Sphingomonadales;f__Sphingomonadaceae;g__Parasphingorhabdus;s__	0.003	0	1010	0	0.000809723	0	0.000269908
CG-1_Unassigned_k127_129597_2	CG-1_Unassigned	exodeoxyribonuclease III [EC:3.1.11.2]	Unassigned	0.003	1	276	0.00361705	0	0.00297486	0.0021973
CG-1_bin_4_k127_120962_240	CG-1_bin_4	exopolyphosphatase / guanosine-5'-triphosphate,3'-diphosphate pyrophosphatase [EC:3.6.1.11 3.6.1.40]	d__Bacteria;p__Proteobacteria;c__Alphaproteobacteria;o__Sphingomonadales;f__Sphingomonadaceae;g__Novosphingopyxis;s__	0.015	1	402	0.0049667	0.00203438	0	0.00233369
CG-1_bin_199_k127_556828_14	CG-1_bin_199	extracellular elastinolytic metalloproteinase [EC:3.4.24.-]	d__Bacteria;p__Proteobacteria;c__Gammaproteobacteria;o__Xanthomonadales;f__Xanthomonadaceae;g__GCA-002840015;s__GCA-002840015 sp002782905	0	1	1320	0.000756293	0.000619561	0	0.000458618
CG-1_Unassigned_k127_496939_1	CG-1_Unassigned	ferredoxin--NADP+ reductase [EC:1.18.1.2]	Unassigned	0	3	232	0.0258183	0.00705018	0.0176953	0.0168546
CG-1_Unassigned_k127_678122_1	CG-1_Unassigned	ferredoxin--NADP+ reductase [EC:1.18.1.2]	Unassigned	0	1	349	0.0143024	0.00468665	0.00705782	0.00868229
CG-1_bin_85_k127_218548_1	CG-1_bin_85	ferredoxin-nitrite reductase [EC:1.7.7.1]	d__Bacteria;p__Planctomycetota;c__Planctomycetia;o__Pirellulales;f__Pirellulaceae;g__Roseimaritima;s__	0.01	1	408	0	0	0.0020124	0.000670801
CG-1_bin_189_k127_846342_4	CG-1_bin_189	ferric enterobactin receptor	d__Bacteria;p__Bacteroidota;c__Bacteroidia;o__Cytophagales;f__Cyclobacteriaceae;g__Algoriphagus;s__	0	1	990	0.00403356	0.00247824	0.00165871	0.0027235
CG-1_bin_197_k127_246458_11	CG-1_bin_197	ferric enterobactin receptor	d__Bacteria;p__Bacteroidota;c__Bacteroidia;o__Cytophagales;f__Spirosomaceae;g__;s__	0	0	1035	0	0.00158033	0.000793295	0.000791208
CG-1_bin_40_k127_142354_26	CG-1_bin_40	ferric enterobactin receptor	d__Bacteria;p__Bacteroidota;c__Bacteroidia;o__Flavobacteriales;f__Flavobacteriaceae;g__Polaribacter;s__Polaribacter sp001873065	0.046	1	823	0	0	0.000997643	0.000332548
CG-1_bin_105_k127_51465_6	CG-1_bin_105	ferric enterobactin receptor	d__Bacteria;p__Bacteroidota;c__Bacteroidia;o__Cytophagales;f__Cyclobacteriaceae;g__Algoriphagus;s__	0	1	1019	0	0	0.000805751	0.000268584
CG-1_bin_135_k127_675511_2	CG-1_bin_135	ferric enterobactin receptor	d__Bacteria;p__Bacteroidota;c__Bacteroidia;o__Bacteroidales;f__Prolixibacteraceae;g__Draconibacterium;s__	0.005	0	1118	0	0	0.000734401	0.0002448
CG-1_Unassigned_k127_56184_1	CG-1_Unassigned	ferrous iron transport protein B	Unassigned	0.005	1	638	0.0719782	0.00384555	0.00128693	0.0257036
CG-1_Unassigned_k127_192136_1	CG-1_Unassigned	Fe-S cluster assembly ATP-binding protein	Unassigned	0	0	203	0.00491777	0.0201434	0.00404463	0.00970192
CG-1_bin_161_k127_500074_4	CG-1_bin_161	Fe-S cluster assembly protein SufB	d__Bacteria;p__Proteobacteria;c__Alphaproteobacteria;o__Rhodobacterales;f__Rhodobacteraceae;g__Rubrimonas;s__	0	2	504	0	0.00162266	0.00162909	0.00108392
CG-1_bin_134_k127_247398_15	CG-1_bin_134	Fe-S cluster assembly protein SufB	d__Bacteria;p__Bacteroidota;c__Bacteroidia;o__Flavobacteriales;f__Flavobacteriaceae;g__UM-FILTER-40-17;s__UM-FILTER-40-17 sp002790195	0.011	0	482	0	0	0.00170344	0.000567815
CG-1_bin_59_k127_1558_1	CG-1_bin_59	Fe-S cluster assembly protein SufD	d__Bacteria;p__Proteobacteria;c__Alphaproteobacteria;o__Rhodobacterales;f__Rhodobacteraceae;g__;s__	0.036	1	429	0	0.00190634	0	0.000635447
CG-1_stramenopiles_k127_374094_20834-21352	CG-1_stramenopiles	FKBP-type peptidyl-prolyl cis-trans isomerase FkpA [EC:5.2.1.8]	Unassigned	0	1	172	0	0.00950954	0.0143208	0.00794345
CG-1_bin_156_k127_642656_15	CG-1_bin_156	flagellar biosynthesis protein FlhB	d__Bacteria;p__Proteobacteria;c__Alphaproteobacteria;o__Rhodobacterales;f__Rhodobacteraceae;g__Pikeienuella;s__	0.032	0	363	0	0.00225295	0	0.000750983
CG-1_bin_2_k127_449047_4	CG-1_bin_2	flagellar hook protein FlgE	d__Bacteria;p__Bacteroidota;c__Rhodothermia;o__Balneolales;f__M1805;g__M1805;s__	0.009	1	550	0	0	0.00149284	0.000497612
CG-1_Unassigned_k127_130608_1	CG-1_Unassigned	flagellar hook-associated protein 3 FlgL	Unassigned	0	2	487	0.0245989	0.0184723	0.00842977	0.017167
CG-1_bin_199_k127_258015_52	CG-1_bin_199	flagellar hook-associated protein 3 FlgL	d__Bacteria;p__Proteobacteria;c__Gammaproteobacteria;o__Xanthomonadales;f__Xanthomonadaceae;g__GCA-002840015;s__GCA-002840015 sp002782905	0	7	476	0.0230701	0.0188992	0.00862458	0.0168646
CG-1_bin_13_k127_460128_8	CG-1_bin_13	flagellar hook-associated protein 3 FlgL	d__Bacteria;p__Proteobacteria;c__Gammaproteobacteria;o__Burkholderiales;f__Gallionellaceae;g__Sideroxydans;s__	0	4	477	0.0167431	0.0137161	0.0137704	0.0147432
CG-1_bin_108_k127_722916_26	CG-1_bin_108	flagellar hook-associated protein 3 FlgL	d__Bacteria;p__Proteobacteria;c__Alphaproteobacteria;o__Sphingomonadales;f__Sphingomonadaceae;g__Erythrobacter;s__	0	0	272	0.00734049	0.00601339	0.00905581	0.0074699
CG-1_bin_129_k127_448065_16	CG-1_bin_129	flagellar hook-associated protein 3 FlgL	d__Bacteria;p__Proteobacteria;c__Gammaproteobacteria;o__Competibacterales;f__Competibacteraceae;g__Contendobacter;s__	0	4	489	0.00204153	0.00334487	0.0100744	0.00515358
CG-1_bin_151_k127_577750_44	CG-1_bin_151	flagellar hook-associated protein 3 FlgL	d__Bacteria;p__Proteobacteria;c__Alphaproteobacteria;o__Sphingomonadales;f__Sphingomonadaceae;g__Erythrobacter;s__	0	1	274	0	0.00298475	0.00299657	0.00199377
CG-1_Unassigned_k127_528738_1	CG-1_Unassigned	flagellar M-ring protein FliF	Unassigned	0.034	1	242	0	0	0.00339281	0.00113094
CG-1_Unassigned_k127_400503_2	CG-1_Unassigned	flagellin	Unassigned	0	1	479	0.0208415	0.0170735	0.00857056	0.0154952
CG-1_Unassigned_k127_130506_1	CG-1_Unassigned	flagellin	Unassigned	0	3	511	0.0156291	0.00960259	0.00803386	0.0110885
CG-1_Unassigned_k127_400534_2	CG-1_Unassigned	flagellin	Unassigned	0	5	495	0.0141175	0.0132173	0.00497612	0.0107703
CG-1_Unassigned_k127_422503_1	CG-1_Unassigned	flagellum-specific ATP synthase [EC:7.4.2.8]	Unassigned	0.042	1	382	0	0	0.00214937	0.000716457
CG-1_bin_75_k127_838002_2	CG-1_bin_75	flagellum-specific ATP synthase [EC:7.4.2.8]	d__Bacteria;p__Bacteroidota;c__Rhodothermia;o__Rhodothermales;f__Rubricoccaceae;g__Rubrivirga;s__	0.037	1	433	0	0.00188873	0	0.000629577
CG-1_Unassigned_k127_353842_1	CG-1_Unassigned	formaldehyde dismutase / methanol dehydrogenase [EC:1.2.98.1 1.1.99.37]	Unassigned	0.008	1	387	0	0.00422646	0	0.00140882
CG-1_bin_unbinned_k127_591812_6	CG-1_bin_unbinned	formamidase [EC:3.5.1.49]	Unassigned	0.002	1	409	0	0.00399912	0	0.00133304
CG-1_bin_unbinned_k127_899285_3	CG-1_bin_unbinned	formamidase [EC:3.5.1.49]	Unassigned	0	1	410	0.00243489	0	0	0.000811632
CG-1_bin_15_k127_686414_1	CG-1_bin_15	formate dehydrogenase (NAD+, ferredoxin) subunit [EC:1.17.1.11]	d__Bacteria;p__Proteobacteria;c__Alphaproteobacteria;o__Rhodobacterales;f__Rhodobacteraceae;g__Sulfitobacter;s__	0.002	0	535	0	0.00152864	0.00153469	0.00102111
CG-1_Unassigned_k127_55684_1	CG-1_Unassigned	formate dehydrogenase (NADP+) alpha subunit [EC:1.17.1.10]	Unassigned	0	2	173	0	0.00945457	0.00474601	0.00473353
CG-1_bin_194_k127_428777_12	CG-1_bin_194	formate dehydrogenase (NADP+) alpha subunit [EC:1.17.1.10]	d__Bacteria;p__Desulfobacterota;c__Desulfuromonadia;o__Desulfuromonadales;f__Geopsychrobacteraceae;g__Geopsychrobacter;s__Geopsychrobacter sp009993495	0	3	823	0	0.00397483	0	0.00132494
CG-1_bin_26_k127_11080_331	CG-1_bin_26	formate dehydrogenase (NADP+) alpha subunit [EC:1.17.1.10]	d__Bacteria;p__Proteobacteria;c__Alphaproteobacteria;o__Rhodobacterales;f__Rhodobacteraceae;g__Sulfitobacter;s__	0.017	1	922	0	0.00177401	0.00178104	0.00118502
CG-1_bin_194_k127_712138_8	CG-1_bin_194	formate dehydrogenase (NADP+) alpha subunit [EC:1.17.1.10]	d__Bacteria;p__Desulfobacterota;c__Desulfuromonadia;o__Desulfuromonadales;f__Geopsychrobacteraceae;g__Geopsychrobacter;s__Geopsychrobacter sp009993495	0	0	854	0	0.000957635	0.000961429	0.000639688
CG-1_bin_161_k127_903928_2	CG-1_bin_161	formate dehydrogenase (NADP+) beta subunit [EC:1.17.1.10]	d__Bacteria;p__Proteobacteria;c__Alphaproteobacteria;o__Rhodobacterales;f__Rhodobacteraceae;g__Rubrimonas;s__	0	3	544	0.0220215	0.0270602	0.0332046	0.0274288
CG-1_bin_102_k127_72442_29	CG-1_bin_102	formate dehydrogenase (NADP+) beta subunit [EC:1.17.1.10]	d__Bacteria;p__Proteobacteria;c__Gammaproteobacteria;o__Burkholderiales;f__Burkholderiaceae;g__Rhodoferax;s__Rhodoferax sp002789915	0.002	1	541	0.0018453	0.00151168	0.00151767	0.00162488
CG-1_Unassigned_k127_417619_2	CG-1_Unassigned	formate dehydrogenase major subunit [EC:1.17.1.9]	Unassigned	0	4	664	0.0135313	0.0147799	0.0111288	0.0131467
CG-1_Unassigned_k127_865265_1	CG-1_Unassigned	formate dehydrogenase major subunit [EC:1.17.1.9]	Unassigned	0	0	197	0	0.0124541	0.00833563	0.00692992
CG-1_Unassigned_k127_145968_1	CG-1_Unassigned	formate dehydrogenase major subunit [EC:1.17.1.9]	Unassigned	0.021	1	174	0.0057374	0.00470012	0.00471874	0.00505208
CG-1_bin_161_k127_605701_5	CG-1_bin_161	formate dehydrogenase major subunit [EC:1.17.1.9]	d__Bacteria;p__Proteobacteria;c__Alphaproteobacteria;o__Rhodobacterales;f__Rhodobacteraceae;g__Rubrimonas;s__	0	1	821	0.00364789	0.00199225	0.00500037	0.00354684
CG-1_bin_63_k127_193598_44	CG-1_bin_63	formate dehydrogenase major subunit [EC:1.17.1.9]	d__Bacteria;p__Proteobacteria;c__Alphaproteobacteria;o__Rhodobacterales;f__Rhodobacteraceae;g__Fluviibacterium;s__	0	1	989	0.00403764	0.00248075	0.00332077	0.00327972
CG-1_bin_69_k127_524757_60	CG-1_bin_69	formate dehydrogenase major subunit [EC:1.17.1.9]	d__Bacteria;p__Proteobacteria;c__Alphaproteobacteria;o__Rhodobacterales;f__Rhodobacteraceae;g__Roseovarius;s__	0	1	820	0.00121745	0.00199468	0.00100129	0.00140447
CG-1_bin_60_k127_397838_12	CG-1_bin_60	formate dehydrogenase major subunit [EC:1.17.1.9]	d__Bacteria;p__Proteobacteria;c__Alphaproteobacteria;o__Rhodobacterales;f__Rhodobacteraceae;g__Roseovarius;s__Roseovarius sp002783205	0	0	821	0	0.00298838	0.00100007	0.00132949
CG-1_bin_150_k127_158282_15	CG-1_bin_150	formate dehydrogenase major subunit [EC:1.17.1.9]	d__Bacteria;p__Proteobacteria;c__Alphaproteobacteria;o__Rhodobacterales;f__Rhodobacteraceae;g__Nioella;s__Nioella sp002783145	0	1	842	0.00237128	0	0	0.000790425
CG-1_bin_26_k127_11080_283	CG-1_bin_26	formate dehydrogenase major subunit [EC:1.17.1.9]	d__Bacteria;p__Proteobacteria;c__Alphaproteobacteria;o__Rhodobacterales;f__Rhodobacteraceae;g__Sulfitobacter;s__	0.006	0	993	0	0	0.000826848	0.000275616
CG-1_Unassigned_k127_218453_1	CG-1_Unassigned	formate--tetrahydrofolate ligase [EC:6.3.4.3]	Unassigned	0	1	142	0.021091	0.0403151	0.0404748	0.0339603
CG-1_bin_168_k127_84181_186	CG-1_bin_168	formate--tetrahydrofolate ligase [EC:6.3.4.3]	d__Bacteria;p__Proteobacteria;c__Alphaproteobacteria;o__Rhodobacterales;f__Rhodobacteraceae;g__Roseovarius;s__	0	0	558	0.00715632	0.00732814	0.0103	0.0082615
CG-1_bin_150_k127_410083_7	CG-1_bin_150	formate--tetrahydrofolate ligase [EC:6.3.4.3]	d__Bacteria;p__Proteobacteria;c__Alphaproteobacteria;o__Rhodobacterales;f__Rhodobacteraceae;g__Nioella;s__Nioella sp002783145	0	0	558	0.00536724	0.00732814	0.0103	0.00766514
CG-1_bin_unbinned_k127_368119_2	CG-1_bin_unbinned	formate--tetrahydrofolate ligase [EC:6.3.4.3]	Unassigned	0	2	558	0.00536724	0.00732814	0.00735717	0.00668418
CG-1_bin_198_k127_223452_2	CG-1_bin_198	formylglycine-generating enzyme [EC:1.8.3.7]	d__Bacteria;p__Proteobacteria;c__Gammaproteobacteria;o__Xanthomonadales;f__Wenzhouxiangellaceae;g__GCA-2722315;s__	0.028	0	597	0.00167221	0	0	0.000557402
CG-1_bin_73_k127_440381_11	CG-1_bin_73	formylglycine-generating enzyme [EC:1.8.3.7]	d__Bacteria;p__Bacteroidota;c__Bacteroidia;o__Flavobacteriales;f__Flavobacteriaceae;g__Winogradskyella;s__	0	1	556	0	0.0014709	0	0.0004903
CG-1_stramenopiles_k127_540972_12826-16338	CG-1_stramenopiles	formyltetrahydrofolate deformylase [EC:3.5.1.10]	Unassigned	0.006	1	779	0.00128152	0.00104983	0	0.000777119
CG-1_Unassigned_k127_463199_1	CG-1_Unassigned	fructose transport system substrate-binding protein	Unassigned	0	6	264	0.631505	0.15489	0.152394	0.31293
CG-1_Unassigned_k127_256357_1	CG-1_Unassigned	fructose transport system substrate-binding protein	Unassigned	0	4	254	0.471641	0.122351	0.103441	0.232478
CG-1_Unassigned_k127_176785_1	CG-1_Unassigned	fructose transport system substrate-binding protein	Unassigned	0	3	122	0.130925	0.241324	0.12114	0.164463
CG-1_Unassigned_k127_742144_4	CG-1_Unassigned	fructose transport system substrate-binding protein	Unassigned	0	1	127	0.0393034	0.160988	0.0969756	0.0990891
CG-1_bin_157_k127_213706_53	CG-1_bin_157	fructose transport system substrate-binding protein	d__Bacteria;p__Proteobacteria;c__Alphaproteobacteria;o__Rhodobacterales;f__Rhodobacteraceae;g__Oceaniglobus;s__Oceaniglobus sp009992615	0	2	340	0.0381706	0.0264589	0.0338084	0.0328126
CG-1_Unassigned_k127_886141_2	CG-1_Unassigned	fructose transport system substrate-binding protein	Unassigned	0	0	339	0.0117794	0.0168872	0.016954	0.0152069
CG-1_bin_117_k127_615762_38	CG-1_bin_117	fructose transport system substrate-binding protein	d__Bacteria;p__Proteobacteria;c__Alphaproteobacteria;o__Rhodobacterales;f__Rhodobacteraceae;g__JAACUH01;s__JAACUH01 sp009993005	0	1	339	0.0176691	0.0120623	0.014532	0.0147545
CG-1_bin_150_k127_158282_75	CG-1_bin_150	fructose transport system substrate-binding protein	d__Bacteria;p__Proteobacteria;c__Alphaproteobacteria;o__Rhodobacterales;f__Rhodobacteraceae;g__Nioella;s__Nioella sp002783145	0	1	340	0.00880859	0.00962142	0.0120744	0.0101681
CG-1_Unassigned_k127_656710_3	CG-1_Unassigned	fructose transport system substrate-binding protein	Unassigned	0	1	342	0.00291903	0	0	0.000973009
CG-1_bin_89_k127_564341_3	CG-1_bin_89	fructose-1,6-bisphosphatase I / sedoheptulose-1,7-bisphosphatase [EC:3.1.3.11 3.1.3.37]	d__Bacteria;p__Proteobacteria;c__Alphaproteobacteria;o__Rhodobacterales;f__Rhodobacteraceae;g__Rubrimonas;s__	0	4	334	0.0149447	0.01714	0.00737479	0.0131532
CG-1_bin_161_k127_814429_3	CG-1_bin_161	fructose-1,6-bisphosphatase I / sedoheptulose-1,7-bisphosphatase [EC:3.1.3.11 3.1.3.37]	d__Bacteria;p__Proteobacteria;c__Alphaproteobacteria;o__Rhodobacterales;f__Rhodobacteraceae;g__Rubrimonas;s__	0	2	334	0.0119558	0.0122428	0.00491653	0.00970504
CG-1_Unassigned_k127_852512_3	CG-1_Unassigned	fructose-1,6-bisphosphatase I / sedoheptulose-1,7-bisphosphatase [EC:3.1.3.11 3.1.3.37]	Unassigned	0.002	1	334	0	0.00244856	0	0.000816188
CG-1_bin_43_k127_31298_118	CG-1_bin_43	fructose-1,6-bisphosphatase I [EC:3.1.3.11]	d__Bacteria;p__Bacteroidota;c__Bacteroidia;o__Chitinophagales;f__CAIOSU01;g__CAIOSU01;s__	0	1	339	0	0	0.00484401	0.00161467
CG-1_Unassigned_k127_475717_3	CG-1_Unassigned	fructose-1,6-bisphosphatase I [EC:3.1.3.11]	Unassigned	0.011	1	210	0	0	0.00390981	0.00130327
CG-1_Unassigned_k127_595772_1	CG-1_Unassigned	fructose-1,6-bisphosphatase II / sedoheptulose-1,7-bisphosphatase [EC:3.1.3.11 3.1.3.37]	Unassigned	0	1	296	0.0337266	0.0276291	0.0665724	0.0426427
CG-1_bin_89_k127_344148_2	CG-1_bin_89	fructose-1,6-bisphosphatase II / sedoheptulose-1,7-bisphosphatase [EC:3.1.3.11 3.1.3.37]	d__Bacteria;p__Proteobacteria;c__Alphaproteobacteria;o__Rhodobacterales;f__Rhodobacteraceae;g__Rubrimonas;s__	0	5	323	0.0339981	0.0329154	0.0330458	0.0333197
CG-1_bin_157_k127_563609_113	CG-1_bin_157	fructose-1,6-bisphosphatase II / sedoheptulose-1,7-bisphosphatase [EC:3.1.3.11 3.1.3.37]	d__Bacteria;p__Proteobacteria;c__Alphaproteobacteria;o__Rhodobacterales;f__Rhodobacteraceae;g__Oceaniglobus;s__Oceaniglobus sp009992615	0	0	321	0.00932997	0.00764318	0.0127891	0.00992075
CG-1_bin_124_k127_892171_71	CG-1_bin_124	fructose-1,6-bisphosphatase II / sedoheptulose-1,7-bisphosphatase [EC:3.1.3.11 3.1.3.37]	d__Bacteria;p__Cyanobacteria;c__Cyanobacteriia;o__Cyanobacteriales;f__Microcoleaceae;g__Planktothrix;s__Planktothrix sp001873365	0	1	345	0.0115746	0	0	0.00385819
CG-1_Unassigned_k127_241208_1	CG-1_Unassigned	fructose-1,6-bisphosphatase II / sedoheptulose-1,7-bisphosphatase [EC:3.1.3.11 3.1.3.37]	Unassigned	0.004	1	345	0	0	0.00475977	0.00158659
CG-1_bin_114_k127_637466_22	CG-1_bin_114	fructose-1,6-bisphosphatase II / sedoheptulose-1,7-bisphosphatase [EC:3.1.3.11 3.1.3.37]	d__Bacteria;p__Cyanobacteria;c__Cyanobacteriia;o__Cyanobacteriales;f__Cyanobacteriaceae;g__Geminocystis;s__Geminocystis sp009993045	0	1	346	0	0.00236364	0.00237301	0.00157888
CG-1_Unassigned_k127_72252_1	CG-1_Unassigned	fructose-6-phosphate aldolase 2 [EC:4.1.2.-]	Unassigned	0	1	147	0.0203736	0.027817	0.0167563	0.021649
CG-1_bin_161_k127_248750_5	CG-1_bin_161	fructose-bisphosphate aldolase, class I [EC:4.1.2.13]	d__Bacteria;p__Proteobacteria;c__Alphaproteobacteria;o__Rhodobacterales;f__Rhodobacteraceae;g__Rubrimonas;s__	0	3	309	0.00323077	0.0211734	0.0212572	0.0152204
CG-1_bin_71_k127_494330_7	CG-1_bin_71	fructose-bisphosphate aldolase, class I [EC:4.1.2.13]	d__Bacteria;p__Proteobacteria;c__Alphaproteobacteria;o__Rhodobacterales;f__Rhodobacteraceae;g__Paracoccus;s__	0	0	308	0	0.00796579	0.0159947	0.00798682
CG-1_bin_147_k127_152365_12	CG-1_bin_147	fructose-bisphosphate aldolase, class I [EC:4.1.2.13]	d__Bacteria;p__Proteobacteria;c__Alphaproteobacteria;o__Sphingomonadales;f__Sphingomonadaceae;g__Alteraurantiacibacter;s__	0.041	1	299	0	0.00273519	0	0.000911729
CG-1_bin_67_k127_628352_5	CG-1_bin_67	fructose-bisphosphate aldolase, class I [EC:4.1.2.13]	d__Bacteria;p__Bacteroidota;c__Bacteroidia;o__Cytophagales;f__Bernardetiaceae;g__Bernardetia;s__Bernardetia sp002784125	0	1	358	0	0	0.00229346	0.000764488
CG-1_Unassigned_k127_243582_2	CG-1_Unassigned	fructose-bisphosphate aldolase, class II [EC:4.1.2.13]	Unassigned	0	2	218	0	0.0412662	0.033897	0.0250544
CG-1_Unassigned_k127_256081_1	CG-1_Unassigned	fructose-bisphosphate aldolase, class II [EC:4.1.2.13]	Unassigned	0	3	419	0.00476519	0	0.00587871	0.00354797
CG-1_Unassigned_k127_314066_1	CG-1_Unassigned	fructose-bisphosphate aldolase, class II [EC:4.1.2.13]	Unassigned	0.002	1	179	0	0.00456883	0.00458693	0.00305192
CG-1_Unassigned_k127_404145_2	CG-1_Unassigned	fructose-bisphosphate aldolase, class II [EC:4.1.2.13]	Unassigned	0.001	1	355	0	0.00230372	0.00231285	0.00153886
CG-1_bin_179_k127_403222_5	CG-1_bin_179	fructose-bisphosphate aldolase, class II [EC:4.1.2.13]	Unclassified Bacteria	0.007	1	326	0	0	0.00251859	0.00083953
CG-1_bin_2_k127_859599_27	CG-1_bin_2	fructose-bisphosphate aldolase, class II [EC:4.1.2.13]	d__Bacteria;p__Bacteroidota;c__Rhodothermia;o__Balneolales;f__M1805;g__M1805;s__	0.009	0	355	0	0	0.00231285	0.000770948
CG-1_bin_74_k127_276081_7	CG-1_bin_74	fructose-bisphosphate aldolase, class II [EC:4.1.2.13]	d__Bacteria;p__Proteobacteria;c__Alphaproteobacteria;o__Rhodobacterales;f__Rhodobacteraceae;g__Pseudorhodobacter_B;s__	0.002	0	355	0	0	0.00231285	0.000770948
CG-1_bin_3_k127_622737_44	CG-1_bin_3	fructose-bisphosphate aldolase, class II [EC:4.1.2.13]	d__Bacteria;p__Bacteroidota;c__Bacteroidia;o__Bacteroidales;f__Paludibacteraceae;g__Paludibacter;s__Paludibacter sp001873635	0	1	359	0	0	0.00228708	0.000762358
CG-1_Unassigned_k127_126480_1	CG-1_Unassigned	F-type H+/Na+-transporting ATPase subunit alpha [EC:7.1.2.2 7.2.2.1]	Unassigned	0	6	383	0.328425	0.424925	0.304414	0.352588
CG-1_bin_59_k127_796040_5	CG-1_bin_59	F-type H+/Na+-transporting ATPase subunit alpha [EC:7.1.2.2 7.2.2.1]	d__Bacteria;p__Proteobacteria;c__Alphaproteobacteria;o__Rhodobacterales;f__Rhodobacteraceae;g__;s__	0	2	472	0.222081	0.240841	0.116549	0.193157
CG-1_Unassigned_k127_135283_4	CG-1_Unassigned	F-type H+/Na+-transporting ATPase subunit alpha [EC:7.1.2.2 7.2.2.1]	Unassigned	0	2	96	0.10399	0.102228	0.145396	0.117205
CG-1_bin_59_k127_796040_7	CG-1_bin_59	F-type H+/Na+-transporting ATPase subunit alpha [EC:7.1.2.2 7.2.2.1]	d__Bacteria;p__Proteobacteria;c__Alphaproteobacteria;o__Rhodobacterales;f__Rhodobacteraceae;g__;s__	0	0	512	0.10724	0.0942411	0.134705	0.112062
CG-1_Unassigned_k127_460312_1	CG-1_Unassigned	F-type H+/Na+-transporting ATPase subunit alpha [EC:7.1.2.2 7.2.2.1]	Unassigned	0	2	513	0.103139	0.082898	0.121639	0.102558
CG-1_bin_139_k127_105293_53	CG-1_bin_139	F-type H+/Na+-transporting ATPase subunit alpha [EC:7.1.2.2 7.2.2.1]	d__Bacteria;p__Cyanobacteria;c__Cyanobacteriia;o__Phormidesmiales;f__Phormidesmiaceae;g__Nodosilinea;s__	0	1	505	0.0810506	0.0663973	0.152831	0.100093
CG-1_bin_155_k127_522036_52	CG-1_bin_155	F-type H+/Na+-transporting ATPase subunit alpha [EC:7.1.2.2 7.2.2.1]	Unclassified Bacteria	0	0	509	0.0862976	0.0594487	0.106464	0.08407
CG-1_bin_127_k127_463305_3	CG-1_bin_127	F-type H+/Na+-transporting ATPase subunit alpha [EC:7.1.2.2 7.2.2.1]	d__Bacteria;p__Proteobacteria;c__Alphaproteobacteria;o__Rhodospirillales;f__Casp-alpha2;g__UBA1479;s__	0	0	511	0.0898671	0.0544147	0.10444	0.0829073
CG-1_bin_124_k127_341153_57	CG-1_bin_124	F-type H+/Na+-transporting ATPase subunit alpha [EC:7.1.2.2 7.2.2.1]	d__Bacteria;p__Cyanobacteria;c__Cyanobacteriia;o__Cyanobacteriales;f__Microcoleaceae;g__Planktothrix;s__Planktothrix sp001873365	0	2	505	0.0830275	0.0550612	0.110559	0.0828824
CG-1_bin_153_k127_742491_14	CG-1_bin_153	F-type H+/Na+-transporting ATPase subunit alpha [EC:7.1.2.2 7.2.2.1]	d__Bacteria;p__Proteobacteria;c__Alphaproteobacteria;o__Rhizobiales;f__Rhizobiaceae;g__Hoeflea;s__	0	1	509	0.0804137	0.0562352	0.103237	0.0799621
CG-1_bin_163_k127_441061_13	CG-1_bin_163	F-type H+/Na+-transporting ATPase subunit alpha [EC:7.1.2.2 7.2.2.1]	d__Bacteria;p__Proteobacteria;c__Alphaproteobacteria;o__Micavibrionales;f__UBA2020;g__UBA2020;s__	0	1	516	0.0754534	0.0523025	0.100246	0.0760005
CG-1_bin_18_k127_751204_11	CG-1_bin_18	F-type H+/Na+-transporting ATPase subunit alpha [EC:7.1.2.2 7.2.2.1]	d__Bacteria;p__Proteobacteria;c__Alphaproteobacteria;o__Micavibrionales;f__Micavibrionaceae;g__GCA-2708415;s__GCA-2708415 sp009995595	0	1	516	0.0870616	0.0523025	0.0811513	0.0735051
CG-1_bin_176_k127_458870_65	CG-1_bin_176	F-type H+/Na+-transporting ATPase subunit alpha [EC:7.1.2.2 7.2.2.1]	d__Bacteria;p__Proteobacteria;c__Alphaproteobacteria;o__Micavibrionales;f__Micavibrionaceae;g__UBA6147;s__	0	1	516	0.0831922	0.0538874	0.0795601	0.0722132
CG-1_bin_101_k127_459744_14	CG-1_bin_101	F-type H+/Na+-transporting ATPase subunit alpha [EC:7.1.2.2 7.2.2.1]	d__Bacteria;p__Proteobacteria;c__Alphaproteobacteria;o__Rhodobacterales;f__Rhodobacteraceae;g__Roseicyclus;s__	0	2	474	0.0168491	0.134578	0.0467692	0.0660655
CG-1_bin_140_k127_345246_119	CG-1_bin_140	F-type H+/Na+-transporting ATPase subunit alpha [EC:7.1.2.2 7.2.2.1]	d__Bacteria;p__Proteobacteria;c__Alphaproteobacteria;o__Sphingomonadales;f__Sphingomonadaceae;g__Erythrobacter;s__Erythrobacter sp009995225	0	2	485	0.0164669	0.126467	0.0440156	0.0623165
CG-1_Unassigned_k127_510080_2	CG-1_Unassigned	F-type H+/Na+-transporting ATPase subunit alpha [EC:7.1.2.2 7.2.2.1]	Unassigned	0	6	278	0.0179552	0.044127	0.121092	0.0610579
CG-1_bin_183_k127_896785_32	CG-1_bin_183	F-type H+/Na+-transporting ATPase subunit alpha [EC:7.1.2.2 7.2.2.1]	d__Bacteria;p__Proteobacteria;c__Alphaproteobacteria;o__Caulobacterales;f__Maricaulaceae;g__Hyphobacterium;s__Hyphobacterium sp002783385	0	0	509	0.082375	0.0385613	0.0467794	0.0559053
CG-1_Unassigned_k127_111482_2	CG-1_Unassigned	F-type H+/Na+-transporting ATPase subunit alpha [EC:7.1.2.2 7.2.2.1]	Unassigned	0	1	470	0.0297368	0.0522013	0.0855999	0.055846
CG-1_bin_102_k127_347601_13	CG-1_bin_102	F-type H+/Na+-transporting ATPase subunit alpha [EC:7.1.2.2 7.2.2.1]	d__Bacteria;p__Proteobacteria;c__Gammaproteobacteria;o__Burkholderiales;f__Burkholderiaceae;g__Rhodoferax;s__Rhodoferax sp002789915	0	2	517	0.0251025	0.0506195	0.0794062	0.0517094
CG-1_bin_198_k127_651960_5	CG-1_bin_198	F-type H+/Na+-transporting ATPase subunit alpha [EC:7.1.2.2 7.2.2.1]	d__Bacteria;p__Proteobacteria;c__Gammaproteobacteria;o__Xanthomonadales;f__Wenzhouxiangellaceae;g__GCA-2722315;s__	0	0	515	0.0155077	0.046052	0.0813089	0.0476229
CG-1_Unassigned_k127_674979_3	CG-1_Unassigned	F-type H+/Na+-transporting ATPase subunit alpha [EC:7.1.2.2 7.2.2.1]	Unassigned	0	0	268	0.0484253	0.0457735	0.0428912	0.0456967
CG-1_Unassigned_k127_9073_1	CG-1_Unassigned	F-type H+/Na+-transporting ATPase subunit alpha [EC:7.1.2.2 7.2.2.1]	Unassigned	0	1	219	0.0501433	0.0448121	0.0374913	0.0441489
CG-1_bin_37_k127_84084_6	CG-1_bin_37	F-type H+/Na+-transporting ATPase subunit alpha [EC:7.1.2.2 7.2.2.1]	d__Bacteria;p__Verrucomicrobiota;c__Verrucomicrobiae;o__Opitutales;f__DSM-45221;g__WN38;s__	0	1	514	0.025249	0.0334129	0.0718827	0.0435149
CG-1_bin_31_k127_814299_120	CG-1_bin_31	F-type H+/Na+-transporting ATPase subunit alpha [EC:7.1.2.2 7.2.2.1]	d__Bacteria;p__Chloroflexota;c__Anaerolineae;o__Caldilineales;f__Caldilineaceae;g__JAGNDO01;s__	0	1	505	0.00988423	0.0388667	0.0764155	0.0417221
CG-1_bin_90_k127_710656_10	CG-1_bin_90	F-type H+/Na+-transporting ATPase subunit alpha [EC:7.1.2.2 7.2.2.1]	d__Bacteria;p__Bacteroidota;c__Bacteroidia;o__Flavobacteriales;f__Flavobacteriaceae;g__Planktosalinus;s__Planktosalinus sp001873105	0	0	525	0.00570461	0.0358283	0.0719405	0.0378245
CG-1_bin_24_k127_461553_18	CG-1_bin_24	F-type H+/Na+-transporting ATPase subunit alpha [EC:7.1.2.2 7.2.2.1]	d__Bacteria;p__Verrucomicrobiota;c__Verrucomicrobiae;o__Verrucomicrobiales;f__Akkermansiaceae;g__Luteolibacter;s__	0	1	513	0.00583805	0.033478	0.0720228	0.037113
CG-1_Unassigned_k127_857292_1	CG-1_Unassigned	F-type H+/Na+-transporting ATPase subunit alpha [EC:7.1.2.2 7.2.2.1]	Unassigned	0	0	109	0	0.0150059	0.0301306	0.0150455
CG-1_Unassigned_k127_82291_1	CG-1_Unassigned	F-type H+/Na+-transporting ATPase subunit alpha [EC:7.1.2.2 7.2.2.1]	Unassigned	0	1	452	0.00441729	0.0217121	0.00908252	0.0117373
CG-1_Unassigned_k127_824435_1	CG-1_Unassigned	F-type H+/Na+-transporting ATPase subunit alpha [EC:7.1.2.2 7.2.2.1]	Unassigned	0	0	184	0	0.00888935	0.0223114	0.0104003
CG-1_bin_194_k127_561312_13	CG-1_bin_194	F-type H+/Na+-transporting ATPase subunit alpha [EC:7.1.2.2 7.2.2.1]	d__Bacteria;p__Desulfobacterota;c__Desulfuromonadia;o__Desulfuromonadales;f__Geopsychrobacteraceae;g__Geopsychrobacter;s__Geopsychrobacter sp009993495	0	1	502	0.00795464	0.0065165	0.00490673	0.00645929
CG-1_Unassigned_k127_674538_2	CG-1_Unassigned	F-type H+/Na+-transporting ATPase subunit alpha [EC:7.1.2.2 7.2.2.1]	Unassigned	0	2	507	0.00196905	0.00967835	0.00485834	0.00550191
CG-1_bin_165_k127_379574_179	CG-1_bin_165	F-type H+/Na+-transporting ATPase subunit alpha [EC:7.1.2.2 7.2.2.1]	d__Bacteria;p__Patescibacteria;c__JAEDAM01;o__BD1-5;f__UBA6164;g__JAACSU01;s__	0	1	505	0.00197685	0.00485834	0.00487758	0.00390426
CG-1_Unassigned_k127_666431_1	CG-1_Unassigned	F-type H+/Na+-transporting ATPase subunit alpha [EC:7.1.2.2 7.2.2.1]	Unassigned	0	1	174	0.0057374	0	0	0.00191247
CG-1_Unassigned_k127_45688_1	CG-1_Unassigned	F-type H+/Na+-transporting ATPase subunit alpha [EC:7.1.2.2 7.2.2.1]	Unassigned	0	1	354	0	0.00231023	0	0.000770076
CG-1_bin_157_k127_599117_88	CG-1_bin_157	F-type H+/Na+-transporting ATPase subunit beta [EC:7.1.2.2 7.2.2.1]	d__Bacteria;p__Proteobacteria;c__Alphaproteobacteria;o__Rhodobacterales;f__Rhodobacteraceae;g__Oceaniglobus;s__Oceaniglobus sp009992615	0	1	474	0.214826	0.231198	0.112593	0.186205
CG-1_bin_98_k127_879631_56	CG-1_bin_98	F-type H+/Na+-transporting ATPase subunit beta [EC:7.1.2.2 7.2.2.1]	d__Bacteria;p__Proteobacteria;c__Alphaproteobacteria;o__Rhodobacterales;f__Rhodobacteraceae;g__Roseinatronobacter;s__	0	2	472	0.211506	0.220049	0.121767	0.184441
CG-1_bin_117_k127_57547_35	CG-1_bin_117	F-type H+/Na+-transporting ATPase subunit beta [EC:7.1.2.2 7.2.2.1]	d__Bacteria;p__Proteobacteria;c__Alphaproteobacteria;o__Rhodobacterales;f__Rhodobacteraceae;g__JAACUH01;s__JAACUH01 sp009993005	0	0	474	0.191658	0.212219	0.117789	0.173889
CG-1_bin_34_k127_368320_12	CG-1_bin_34	F-type H+/Na+-transporting ATPase subunit beta [EC:7.1.2.2 7.2.2.1]	d__Bacteria;p__Proteobacteria;c__Alphaproteobacteria;o__Rhizobiales;f__Rhizobiaceae;g__Aurantimonas;s__	0	1	484	0.171197	0.140246	0.0644634	0.125302
CG-1_Unassigned_k127_519568_1	CG-1_Unassigned	F-type H+/Na+-transporting ATPase subunit beta [EC:7.1.2.2 7.2.2.1]	Unassigned	0	1	475	0.176543	0.0740343	0.0812417	0.110606
CG-1_bin_94_k127_390378_5	CG-1_bin_94	F-type H+/Na+-transporting ATPase subunit beta [EC:7.1.2.2 7.2.2.1]	d__Bacteria;p__Proteobacteria;c__Alphaproteobacteria;o__Micavibrionales;f__Micavibrionaceae;g__UBA2638;s__	0	0	493	0.174147	0.0746489	0.0699483	0.106248
CG-1_Unassigned_k127_72444_3	CG-1_Unassigned	F-type H+/Na+-transporting ATPase subunit beta [EC:7.1.2.2 7.2.2.1]	Unassigned	0	0	508	0.176865	0.0708349	0.0581854	0.101962
CG-1_bin_63_k127_833166_24	CG-1_bin_63	F-type H+/Na+-transporting ATPase subunit beta [EC:7.1.2.2 7.2.2.1]	d__Bacteria;p__Proteobacteria;c__Alphaproteobacteria;o__Rhodobacterales;f__Rhodobacteraceae;g__Fluviibacterium;s__	0	3	474	0.0210613	0.18979	0.0900741	0.100308
CG-1_bin_150_k127_158282_96	CG-1_bin_150	F-type H+/Na+-transporting ATPase subunit beta [EC:7.1.2.2 7.2.2.1]	d__Bacteria;p__Proteobacteria;c__Alphaproteobacteria;o__Rhodobacterales;f__Rhodobacteraceae;g__Nioella;s__Nioella sp002783145	0	2	474	0.0400165	0.155282	0.0744843	0.0899278
CG-1_bin_69_k127_303730_46	CG-1_bin_69	F-type H+/Na+-transporting ATPase subunit beta [EC:7.1.2.2 7.2.2.1]	d__Bacteria;p__Proteobacteria;c__Alphaproteobacteria;o__Rhodobacterales;f__Rhodobacteraceae;g__Roseovarius;s__	0	1	474	0.0252736	0.14493	0.0571624	0.0757887
CG-1_bin_194_k127_561312_11	CG-1_bin_194	F-type H+/Na+-transporting ATPase subunit beta [EC:7.1.2.2 7.2.2.1]	d__Bacteria;p__Desulfobacterota;c__Desulfuromonadia;o__Desulfuromonadales;f__Geopsychrobacteraceae;g__Geopsychrobacter;s__Geopsychrobacter sp009993495	0	4	468	0.0170651	0.124071	0.0368424	0.0593262
CG-1_bin_55_k127_862329_23	CG-1_bin_55	F-type H+/Na+-transporting ATPase subunit beta [EC:7.1.2.2 7.2.2.1]	d__Bacteria;p__Bacteroidota;c__Bacteroidia;o__Cytophagales;f__Cyclobacteriaceae;g__Cyclobacterium;s__Cyclobacterium amurskyense	0	0	525	0.00570461	0.0389438	0.0750683	0.0399056
CG-1_bin_187_k127_441119_54	CG-1_bin_187	F-type H+/Na+-transporting ATPase subunit beta [EC:7.1.2.2 7.2.2.1]	d__Bacteria;p__Patescibacteria;c__Gracilibacteria;o__1-14-2-50-48-13;f__1-14-2-50-48-13;g__1-14-2-50-48-13;s__	0	1	502	0.00596598	0.0358407	0.0719654	0.037924
CG-1_bin_49_k127_713201_1	CG-1_bin_49	F-type H+/Na+-transporting ATPase subunit beta [EC:7.1.2.2 7.2.2.1]	d__Bacteria;p__Proteobacteria;c__Alphaproteobacteria;o__Sphingomonadales;f__Sphingomonadaceae;g__Qipengyuania;s__Qipengyuania sp009993605	0	1	269	0.00371118	0.00912068	0.0122091	0.00834697
CG-1_bin_147_k127_626842_8	CG-1_bin_147	F-type H+/Na+-transporting ATPase subunit beta [EC:7.1.2.2 7.2.2.1]	d__Bacteria;p__Proteobacteria;c__Alphaproteobacteria;o__Sphingomonadales;f__Sphingomonadaceae;g__Alteraurantiacibacter;s__	0	1	262	0	0.00624291	0.00940145	0.00521479
CG-1_Unassigned_k127_399313_2	CG-1_Unassigned	F-type H+/Na+-transporting ATPase subunit beta [EC:7.1.2.2 7.2.2.1]	Unassigned	0.023	1	295	0	0	0.00278325	0.000927751
CG-1_Unassigned_k127_263012_1	CG-1_Unassigned	F-type H+-transporting ATPase subunit alpha	Unassigned	0	6	460	0.115022	0.0924493	0.187416	0.131629
CG-1_bin_98_k127_879631_54	CG-1_bin_98	F-type H+-transporting ATPase subunit alpha	d__Bacteria;p__Proteobacteria;c__Alphaproteobacteria;o__Rhodobacterales;f__Rhodobacteraceae;g__Roseinatronobacter;s__	0	2	512	0.101391	0.0862545	0.139516	0.109054
CG-1_bin_157_k127_599117_90	CG-1_bin_157	F-type H+-transporting ATPase subunit alpha	d__Bacteria;p__Proteobacteria;c__Alphaproteobacteria;o__Rhodobacterales;f__Rhodobacteraceae;g__Oceaniglobus;s__Oceaniglobus sp009992615	0	0	513	0.0953548	0.090869	0.132842	0.106355
CG-1_Unassigned_k127_4522_4	CG-1_Unassigned	F-type H+-transporting ATPase subunit alpha	Unassigned	0	5	202	0.088958	0.0971668	0.109746	0.0986235
CG-1_bin_182_k127_465901_25	CG-1_bin_182	F-type H+-transporting ATPase subunit alpha	d__Bacteria;p__Proteobacteria;c__Alphaproteobacteria;o__Sphingomonadales;f__Sphingomonadaceae;g__Sphingorhabdus_C;s__Sphingorhabdus_C sp009993585	0	0	436	0.0984569	0.0656507	0.116756	0.0936213
CG-1_bin_101_k127_459744_16	CG-1_bin_101	F-type H+-transporting ATPase subunit alpha	d__Bacteria;p__Proteobacteria;c__Alphaproteobacteria;o__Rhodobacterales;f__Rhodobacteraceae;g__Roseicyclus;s__	0	1	512	0.085792	0.0734761	0.113858	0.091042
CG-1_Unassigned_k127_303823_1	CG-1_Unassigned	F-type H+-transporting ATPase subunit alpha	Unassigned	0	3	136	0.0660644	0.0120268	0.030186	0.0360924
CG-1_Unassigned_k127_56074_1	CG-1_Unassigned	F-type H+-transporting ATPase subunit alpha	Unassigned	0	1	129	0.00773881	0.0126794	0.0254592	0.0152925
CG-1_Unassigned_k127_670708_2	CG-1_Unassigned	F-type H+-transporting ATPase subunit alpha	Unassigned	0	1	81	0	0.0201931	0.0202731	0.0134887
CG-1_Unassigned_k127_160346_2	CG-1_Unassigned	F-type H+-transporting ATPase subunit alpha	Unassigned	0	0	386	0.0129314	0.00635612	0.0063813	0.00855628
CG-1_Unassigned_k127_577420_1	CG-1_Unassigned	F-type H+-transporting ATPase subunit alpha	Unassigned	0	1	343	0.00291052	0.00476863	0.0119688	0.00654932
CG-1_Unassigned_k127_515640_5	CG-1_Unassigned	F-type H+-transporting ATPase subunit b	Unassigned	0.044	2	164	0	0	0.0150194	0.00500646
CG-1_bin_89_k127_521349_6	CG-1_bin_89	F-type H+-transporting ATPase subunit b	d__Bacteria;p__Proteobacteria;c__Alphaproteobacteria;o__Rhodobacterales;f__Rhodobacteraceae;g__Rubrimonas;s__	0.004	1	163	0	0.0050173	0	0.00167243
CG-1_Unassigned_k127_473860_1	CG-1_Unassigned	F-type H+-transporting ATPase subunit beta [EC:7.1.2.2]	Unassigned	0	2	301	0.328347	0.29072	0.1964	0.271822
CG-1_Unassigned_k127_826343_1	CG-1_Unassigned	F-type H+-transporting ATPase subunit beta [EC:7.1.2.2]	Unassigned	0	1	271	0.327857	0.28669	0.148457	0.254335
CG-1_bin_124_k127_613666_16	CG-1_bin_124	F-type H+-transporting ATPase subunit beta [EC:7.1.2.2]	d__Bacteria;p__Cyanobacteria;c__Cyanobacteriia;o__Cyanobacteriales;f__Microcoleaceae;g__Planktothrix;s__Planktothrix sp001873365	0	3	482	0.194691	0.09841	0.0834688	0.125523
CG-1_bin_173_k127_747568_291	CG-1_bin_173	F-type H+-transporting ATPase subunit beta [EC:7.1.2.2]	d__Bacteria;p__Bacteroidota;c__Kapabacteria;o__Kapabacteriales;f__UBA2268;g__PGYR01;s__PGYR01 sp002839765	0	0	469	0.0745005	0.172632	0.098037	0.115056
CG-1_Unassigned_k127_250019_2	CG-1_Unassigned	F-type H+-transporting ATPase subunit beta [EC:7.1.2.2]	Unassigned	0	0	343	0.0494788	0.224126	0.0550565	0.109554
CG-1_bin_139_k127_561381_15	CG-1_bin_139	F-type H+-transporting ATPase subunit beta [EC:7.1.2.2]	d__Bacteria;p__Cyanobacteria;c__Cyanobacteriia;o__Phormidesmiales;f__Phormidesmiaceae;g__Nodosilinea;s__	0	0	484	0.189761	0.0675885	0.0644634	0.107271
CG-1_Unassigned_k127_670143_1	CG-1_Unassigned	F-type H+-transporting ATPase subunit beta [EC:7.1.2.2]	Unassigned	0	5	126	0.0713076	0.142794	0.0977452	0.103949
CG-1_bin_169_k127_878463_26	CG-1_bin_169	F-type H+-transporting ATPase subunit beta [EC:7.1.2.2]	d__Bacteria;p__Verrucomicrobiota;c__Verrucomicrobiae;o__Opitutales;f__DSM-45221;g__;s__	0	1	473	0.175179	0.0535992	0.0642267	0.0976682
CG-1_Unassigned_k127_896315_3	CG-1_Unassigned	F-type H+-transporting ATPase subunit beta [EC:7.1.2.2]	Unassigned	0	2	191	0.0261337	0.0899175	0.0988711	0.0716407
CG-1_bin_unbinned_k127_399701_2	CG-1_bin_unbinned	F-type H+-transporting ATPase subunit beta [EC:7.1.2.2]	Unassigned	0	0	480	0.0561548	0.110747	0.0273687	0.0647567
CG-1_Unassigned_k127_605189_1	CG-1_Unassigned	F-type H+-transporting ATPase subunit beta [EC:7.1.2.2]	Unassigned	0	1	401	0.0174268	0.132564	0.0286654	0.0595522
CG-1_bin_196_k127_683021_31	CG-1_bin_196	F-type H+-transporting ATPase subunit beta [EC:7.1.2.2]	d__Bacteria;p__Myxococcota_A;c__UBA796;o__UBA796;f__GCA-2862545;g__REDI01;s__	0	1	496	0.0161017	0.112121	0.0331073	0.0537765
CG-1_bin_159_k127_429294_4	CG-1_bin_159	F-type H+-transporting ATPase subunit beta [EC:7.1.2.2]	d__Bacteria;p__Bacteroidota;c__Bacteroidia;o__Cytophagales;f__Cyclobacteriaceae;g__Roseivirga;s__Roseivirga sp002786855	0	0	502	0.0139206	0.11241	0.0343471	0.0535591
CG-1_bin_16_k127_156542_3	CG-1_bin_16	F-type H+-transporting ATPase subunit beta [EC:7.1.2.2]	d__Bacteria;p__Planctomycetota;c__Phycisphaerae;o__Phycisphaerales;f__Zrk34;g__;s__	0	1	486	0.0123248	0.109379	0.0236519	0.048452
CG-1_Unassigned_k127_690954_1	CG-1_Unassigned	F-type H+-transporting ATPase subunit beta [EC:7.1.2.2]	Unassigned	0	1	212	0.0517989	0.0771529	0.00774585	0.0455659
CG-1_bin_145_k127_173092_2	CG-1_bin_145	F-type H+-transporting ATPase subunit beta [EC:7.1.2.2]	d__Bacteria;p__Desulfobacterota;c__Desulfobulbia;o__Desulfobulbales;f__Desulfocapsaceae;g__Desulforhopalus;s__	0	2	471	0.00847819	0.102445	0.022662	0.0445283
CG-1_Unassigned_k127_897454_2	CG-1_Unassigned	F-type H+-transporting ATPase subunit beta [EC:7.1.2.2]	Unassigned	0	0	279	0.00715632	0.0234501	0.0117715	0.0141259
CG-1_bin_129_k127_714619_6	CG-1_bin_129	F-type H+-transporting ATPase subunit beta [EC:7.1.2.2]	d__Bacteria;p__Proteobacteria;c__Gammaproteobacteria;o__Competibacterales;f__Competibacteraceae;g__Contendobacter;s__	0	2	519	0.0134646	0.0157576	0.011074	0.0134321
CG-1_Unassigned_k127_833038_1	CG-1_Unassigned	F-type H+-transporting ATPase subunit beta [EC:7.1.2.2]	Unassigned	0	0	192	0	0.0212974	0.0171054	0.0128009
CG-1_bin_198_k127_651960_3	CG-1_bin_198	F-type H+-transporting ATPase subunit beta [EC:7.1.2.2]	d__Bacteria;p__Proteobacteria;c__Gammaproteobacteria;o__Xanthomonadales;f__Wenzhouxiangellaceae;g__GCA-2722315;s__	0	1	463	0.00646851	0.0141308	0.0159601	0.0121865
CG-1_bin_48_k127_308013_7	CG-1_bin_48	F-type H+-transporting ATPase subunit beta [EC:7.1.2.2]	d__Bacteria;p__Proteobacteria;c__Gammaproteobacteria;o__Enterobacterales;f__Shewanellaceae;g__Shewanella;s__Shewanella vesiculosa	0	0	463	0.00862468	0.0105981	0.00709339	0.00877206
CG-1_Unassigned_k127_331752_1	CG-1_Unassigned	F-type H+-transporting ATPase subunit beta [EC:7.1.2.2]	Unassigned	0	1	203	0.00983553	0.00805735	0.00808926	0.00866071
CG-1_bin_13_k127_75532_4	CG-1_bin_13	F-type H+-transporting ATPase subunit beta [EC:7.1.2.2]	d__Bacteria;p__Proteobacteria;c__Gammaproteobacteria;o__Burkholderiales;f__Gallionellaceae;g__Sideroxydans;s__	0	0	473	0.00844234	0.010374	0.00694342	0.0085866
CG-1_bin_199_k127_842200_15	CG-1_bin_199	F-type H+-transporting ATPase subunit beta [EC:7.1.2.2]	d__Bacteria;p__Proteobacteria;c__Gammaproteobacteria;o__Xanthomonadales;f__Xanthomonadaceae;g__GCA-002840015;s__GCA-002840015 sp002782905	0	1	469	0.00851434	0.00523126	0.00525198	0.00633253
CG-1_bin_25_k127_330586_14	CG-1_bin_25	F-type H+-transporting ATPase subunit beta [EC:7.1.2.2]	d__Bacteria;p__Patescibacteria;c__Paceibacteria;o__UBA9983_A;f__UBA1006;g__UBA1006;s__	0	1	465	0.00644069	0.00703502	0.00529716	0.00625762
CG-1_bin_22_k127_641199_16	CG-1_bin_22	F-type H+-transporting ATPase subunit beta [EC:7.1.2.2]	d__Bacteria;p__Proteobacteria;c__Gammaproteobacteria;o__Pseudomonadales;f__Moraxellaceae;g__Psychrobacter;s__Psychrobacter piscatorii_A	0	1	477	0.00837155	0.00514353	0.0034426	0.00565256
CG-1_Unassigned_k127_860952_1	CG-1_Unassigned	F-type H+-transporting ATPase subunit beta [EC:7.1.2.2]	Unassigned	0.002	1	79	0	0.0103522	0	0.00345072
CG-1_bin_198_k127_402722_8	CG-1_bin_198	F-type H+-transporting ATPase subunit beta [EC:7.1.2.2]	d__Bacteria;p__Proteobacteria;c__Gammaproteobacteria;o__Xanthomonadales;f__Wenzhouxiangellaceae;g__GCA-2722315;s__	0.002	1	551	0.00362362	0	0.00149013	0.00170458
CG-1_Unassigned_k127_442109_1	CG-1_Unassigned	F-type H+-transporting ATPase subunit beta [EC:7.1.2.2]	Unassigned	0.035	1	230	0	0	0.00356983	0.00118994
CG-1_bin_187_k127_441119_56	CG-1_bin_187	F-type H+-transporting ATPase subunit beta [EC:7.1.2.2]	d__Bacteria;p__Patescibacteria;c__Gracilibacteria;o__1-14-2-50-48-13;f__1-14-2-50-48-13;g__1-14-2-50-48-13;s__	0.002	1	463	0.00215617	0	0	0.000718723
CG-1_stramenopiles_k127_141873_16092-19676	CG-1_stramenopiles	F-type H+-transporting ATPase subunit delta	Unassigned	0	3	218	0.0137382	0.0112544	0.0150653	0.0133526
CG-1_Unassigned_k127_22348_1	CG-1_Unassigned	F-type H+-transporting ATPase subunit gamma	Unassigned	0	3	294	0.016978	0.0027817	0.00279272	0.00751748
CG-1_bin_34_k127_301371_10	CG-1_bin_34	F-type H+-transporting ATPase subunit gamma	d__Bacteria;p__Proteobacteria;c__Alphaproteobacteria;o__Rhizobiales;f__Rhizobiaceae;g__Aurantimonas;s__	0.012	1	285	0	0.00573909	0.00864274	0.00479394
CG-1_Unassigned_k127_460312_2	CG-1_Unassigned	F-type H+-transporting ATPase subunit gamma	Unassigned	0	1	285	0	0.00286955	0.00576182	0.00287712
CG-1_Unassigned_k127_390028_1	CG-1_Unassigned	F-type H+-transporting ATPase subunit gamma	Unassigned	0	2	285	0.00350283	0.00286955	0	0.00212413
CG-1_bin_173_k127_432389_34	CG-1_bin_173	F-type H+-transporting ATPase subunit gamma	d__Bacteria;p__Bacteroidota;c__Kapabacteria;o__Kapabacteriales;f__UBA2268;g__PGYR01;s__PGYR01 sp002839765	0.043	1	296	0	0.00276291	0	0.000920969
CG-1_bin_24_k127_187086_94	CG-1_bin_24	F-type H+-transporting ATPase subunit gamma	d__Bacteria;p__Verrucomicrobiota;c__Verrucomicrobiae;o__Verrucomicrobiales;f__Akkermansiaceae;g__Luteolibacter;s__	0.017	1	313	0	0.00261285	0	0.000870949
CG-1_Unassigned_k127_647092_3	CG-1_Unassigned	fumarate hydratase, class I [EC:4.2.1.2]	Unassigned	0	3	540	0.00554615	0.00151448	0.00152048	0.00286037
CG-1_bin_30_k127_414978_4	CG-1_bin_30	fumarate hydratase, class I [EC:4.2.1.2]	d__Bacteria;p__Actinobacteriota;c__Acidimicrobiia;o__Acidimicrobiales;f__Ilumatobacteraceae;g__;s__	0	0	551	0.00181181	0.00148425	0.00298025	0.0020921
CG-1_Unassigned_k127_47155_1	CG-1_Unassigned	fumarate hydratase, class I [EC:4.2.1.2]	Unassigned	0.016	1	354	0	0	0.00231938	0.000773126
CG-1_Unassigned_k127_466346_3	CG-1_Unassigned	fumarate hydratase, class I [EC:4.2.1.2]	Unassigned	0.002	0	517	0	0.00158186	0	0.000527286
CG-1_Unassigned_k127_251001_2	CG-1_Unassigned	fumarate hydratase, class II [EC:4.2.1.2]	Unassigned	0.002	1	155	0	0.00527626	0	0.00175875
CG-1_Unassigned_k127_588855_1	CG-1_Unassigned	fumarate reductase (CoM/CoB) subunit A [EC:1.3.4.1]	Unassigned	0.001	0	247	0.0161669	0.00331101	0.00997239	0.00981677
CG-1_Unassigned_k127_289366_1	CG-1_Unassigned	fumarate reductase (CoM/CoB) subunit A [EC:1.3.4.1]	Unassigned	0.005	1	226	0.00883457	0	0.010899	0.00657787
CG-1_bin_198_k127_195362_13	CG-1_bin_198	fumarate reductase (CoM/CoB) subunit B [EC:1.3.4.1]	d__Bacteria;p__Proteobacteria;c__Gammaproteobacteria;o__Xanthomonadales;f__Wenzhouxiangellaceae;g__GCA-2722315;s__	0.001	1	433	0	0.00188873	0.00189621	0.00126165
CG-1_Unassigned_k127_372419_1	CG-1_Unassigned	fumarylacetoacetate (FAA) hydrolase [EC:3.7.1.2]	Unassigned	0	1	338	0	0.00725876	0.00728751	0.00484876
CG-1_bin_161_k127_194397_14	CG-1_bin_161	fumarylacetoacetate (FAA) hydrolase [EC:3.7.1.2]	d__Bacteria;p__Proteobacteria;c__Alphaproteobacteria;o__Rhodobacterales;f__Rhodobacteraceae;g__Rubrimonas;s__	0	2	338	0	0.00967835	0.00485834	0.00484556
CG-1_Unassigned_k127_338634_1	CG-1_Unassigned	galactofuranose transport system substrate-binding protein	Unassigned	0	10	317	0.396803	0.255408	0.290091	0.314101
CG-1_bin_161_k127_98852_7	CG-1_bin_161	galactofuranose transport system substrate-binding protein	d__Bacteria;p__Proteobacteria;c__Alphaproteobacteria;o__Rhodobacterales;f__Rhodobacteraceae;g__Rubrimonas;s__	0	7	317	0.242491	0.242508	0.341892	0.275631
CG-1_Unassigned_k127_31381_1	CG-1_Unassigned	galactofuranose transport system substrate-binding protein	Unassigned	0	1	255	0.2623	0.102628	0.141673	0.168867
CG-1_bin_59_k127_720440_8	CG-1_bin_59	galactofuranose transport system substrate-binding protein	d__Bacteria;p__Proteobacteria;c__Alphaproteobacteria;o__Rhodobacterales;f__Rhodobacteraceae;g__;s__	0	3	324	0.215684	0.121159	0.157116	0.164653
CG-1_Unassigned_k127_704041_1	CG-1_Unassigned	galactofuranose transport system substrate-binding protein	Unassigned	0	1	319	0.162733	0.115367	0.131267	0.136456
CG-1_bin_157_k127_618047_8	CG-1_bin_157	galactofuranose transport system substrate-binding protein	d__Bacteria;p__Proteobacteria;c__Alphaproteobacteria;o__Rhodobacterales;f__Rhodobacteraceae;g__Oceaniglobus;s__Oceaniglobus sp009992615	0	4	318	0.175802	0.0822964	0.108442	0.12218
CG-1_bin_63_k127_320853_37	CG-1_bin_63	galactofuranose transport system substrate-binding protein	d__Bacteria;p__Proteobacteria;c__Alphaproteobacteria;o__Rhodobacterales;f__Rhodobacteraceae;g__Fluviibacterium;s__	0	4	315	0.0507076	0.0856764	0.104262	0.0802152
CG-1_bin_98_k127_697608_50	CG-1_bin_98	galactofuranose transport system substrate-binding protein	d__Bacteria;p__Proteobacteria;c__Alphaproteobacteria;o__Rhodobacterales;f__Rhodobacteraceae;g__Roseinatronobacter;s__	0	5	331	0.0120641	0.0494151	0.126508	0.0626623
CG-1_bin_101_k127_404180_46	CG-1_bin_101	galactofuranose transport system substrate-binding protein	d__Bacteria;p__Proteobacteria;c__Alphaproteobacteria;o__Rhodobacterales;f__Rhodobacteraceae;g__Roseicyclus;s__	0	5	317	0.04094	0.0386981	0.0492118	0.04295
CG-1_bin_63_k127_597704_41	CG-1_bin_63	galactofuranose transport system substrate-binding protein	d__Bacteria;p__Proteobacteria;c__Alphaproteobacteria;o__Rhodobacterales;f__Rhodobacteraceae;g__Fluviibacterium;s__	0	4	325	0.0460757	0.0352292	0.0277897	0.0363649
CG-1_Unassigned_k127_844860_5	CG-1_Unassigned	galactofuranose transport system substrate-binding protein	Unassigned	0	0	271	0.0184189	0.0271601	0.0302974	0.0252922
CG-1_bin_89_k127_648003_9	CG-1_bin_89	galactofuranose transport system substrate-binding protein	d__Bacteria;p__Proteobacteria;c__Alphaproteobacteria;o__Rhodobacterales;f__Rhodobacteraceae;g__Rubrimonas;s__	0	8	320	0.0249577	0.0230012	0.0128291	0.0202626
CG-1_bin_150_k127_461810_270	CG-1_bin_150	galactofuranose transport system substrate-binding protein	d__Bacteria;p__Proteobacteria;c__Alphaproteobacteria;o__Rhodobacterales;f__Rhodobacteraceae;g__Nioella;s__Nioella sp002783145	0	2	331	0.00301603	0.00247076	0.00248054	0.00265578
CG-1_stramenopiles_k127_593460_13452-14899	CG-1_stramenopiles	gamma-carbonic anhydrase [EC:4.2.1.-]	Unassigned	0.001	1	256	0	0	0.00320727	0.00106909
CG-1_Unassigned_k127_125115_2	CG-1_Unassigned	gamma-glutamylanilide synthase [EC:6.3.1.18]	Unassigned	0	6	469	0.0298002	0.0383626	0.0315119	0.0332249
CG-1_bin_63_k127_800604_2	CG-1_bin_63	gamma-glutamylanilide synthase [EC:6.3.1.18]	d__Bacteria;p__Proteobacteria;c__Alphaproteobacteria;o__Rhodobacterales;f__Rhodobacteraceae;g__Fluviibacterium;s__	0	0	468	0.0149319	0.0366971	0.0368424	0.0294905
CG-1_Unassigned_k127_651427_1	CG-1_Unassigned	gamma-glutamylanilide synthase [EC:6.3.1.18]	Unassigned	0	0	295	0.00338409	0.0360396	0.0306158	0.0233465
CG-1_bin_69_k127_624897_13	CG-1_bin_69	gamma-glutamylanilide synthase [EC:6.3.1.18]	d__Bacteria;p__Proteobacteria;c__Alphaproteobacteria;o__Rhodobacterales;f__Rhodobacteraceae;g__Roseovarius;s__	0	0	468	0.00853254	0.0297072	0.0228072	0.020349
CG-1_bin_41_k127_371485_21	CG-1_bin_41	gamma-glutamylanilide synthase [EC:6.3.1.18]	d__Bacteria;p__Proteobacteria;c__Alphaproteobacteria;o__Rhodobacterales;f__Rhodobacteraceae;g__Roseovarius;s__	0	1	468	0.00426627	0.0157273	0.017544	0.0125125
CG-1_bin_67_k127_393477_12	CG-1_bin_67	gamma-glutamylanilide synthase [EC:6.3.1.18]	d__Bacteria;p__Bacteroidota;c__Bacteroidia;o__Cytophagales;f__Bernardetiaceae;g__Bernardetia;s__Bernardetia sp002784125	0.003	1	727	0	0	0.00112938	0.00037646
CG-1_Unassigned_k127_799726_3	CG-1_Unassigned	gamma-glutamyltranspeptidase / glutathione hydrolase [EC:2.3.2.2 3.4.19.13]	Unassigned	0	4	663	0.00903445	0.0172692	0.0049536	0.0104191
CG-1_Unassigned_k127_321450_1	CG-1_Unassigned	gamma-glutamyltranspeptidase / glutathione hydrolase [EC:2.3.2.2 3.4.19.13]	Unassigned	0	3	265	0.00753439	0.0123445	0	0.00662628
CG-1_Unassigned_k127_643874_5	CG-1_Unassigned	gamma-glutamyltranspeptidase / glutathione hydrolase [EC:2.3.2.2 3.4.19.13]	Unassigned	0	1	589	0.00169492	0.00138849	0.00278798	0.00195713
CG-1_bin_157_k127_657407_101	CG-1_bin_157	gamma-glutamyltranspeptidase / glutathione hydrolase [EC:2.3.2.2 3.4.19.13]	d__Bacteria;p__Proteobacteria;c__Alphaproteobacteria;o__Rhodobacterales;f__Rhodobacteraceae;g__Oceaniglobus;s__Oceaniglobus sp009992615	0	1	526	0	0.00155479	0.00156095	0.00103858
CG-1_Unassigned_k127_395462_2	CG-1_Unassigned	gamma-glutamyltranspeptidase / glutathione hydrolase [EC:2.3.2.2 3.4.19.13]	Unassigned	0.016	1	551	0	0.00148425	0.00149013	0.000991458
CG-1_Unassigned_k127_386300_1	CG-1_Unassigned	GDP-D-mannose 3', 5'-epimerase [EC:5.1.3.18 5.1.3.-]	Unassigned	0	1	357	0.00838913	0	0.00229989	0.00356301
CG-1_bin_148_k127_789392_6	CG-1_bin_148	GDPmannose 4,6-dehydratase [EC:4.2.1.47]	d__Bacteria;p__Bacteroidota;c__Rhodothermia;o__Rhodothermales;f__Rubricoccaceae;g__;s__	0	0	371	0.0107634	0.0110218	0.0110655	0.0109503
CG-1_bin_161_k127_96051_12	CG-1_bin_161	GDPmannose 4,6-dehydratase [EC:4.2.1.47]	d__Bacteria;p__Proteobacteria;c__Alphaproteobacteria;o__Rhodobacterales;f__Rhodobacteraceae;g__Rubrimonas;s__	0	3	325	0.0122869	0.0100655	0.00757902	0.00997712
CG-1_bin_161_k127_96051_11	CG-1_bin_161	GDPmannose 4,6-dehydratase [EC:4.2.1.47]	d__Bacteria;p__Proteobacteria;c__Alphaproteobacteria;o__Rhodobacterales;f__Rhodobacteraceae;g__Rubrimonas;s__	0.006	1	337	0	0.00242677	0.00487276	0.00243318
CG-1_Unassigned_k127_137744_1	CG-1_Unassigned	geissoschizine synthase [EC:1.3.1.36]	Unassigned	0.001	2	186	0	0.00439689	0.0088286	0.0044085
CG-1_bin_73_k127_868171_2	CG-1_bin_73	gellan lyase [EC:4.2.2.25]	d__Bacteria;p__Bacteroidota;c__Bacteroidia;o__Flavobacteriales;f__Flavobacteriaceae;g__Winogradskyella;s__	0	2	527	0.00568296	0.00155184	0.00155799	0.00293093
CG-1_Unassigned_k127_584517_1	CG-1_Unassigned	general bacterial porin, GBP family	Unassigned	0	1	278	0.211871	0.21181	0.197881	0.207187
CG-1_bin_unbinned_k127_128401_1	CG-1_bin_unbinned	general bacterial porin, GBP family	Unassigned	0	2	157	0.165325	0.135435	0.130742	0.143834
CG-1_Unassigned_k127_384236_1	CG-1_Unassigned	general bacterial porin, GBP family	Unassigned	0	4	286	0.18151	0.102942	0.10335	0.129268
CG-1_Unassigned_k127_716467_6	CG-1_Unassigned	general bacterial porin, GBP family	Unassigned	0	5	357	0.0531312	0.121413	0.112695	0.0957463
CG-1_Unassigned_k127_828474_1	CG-1_Unassigned	general bacterial porin, GBP family	Unassigned	0	4	335	0.0655604	0.0488251	0.0735278	0.0626378
CG-1_Unassigned_k127_684190_1	CG-1_Unassigned	general bacterial porin, GBP family	Unassigned	0	1	157	0.0763037	0.0468814	0.0366078	0.0532643
CG-1_Unassigned_k127_711478_1	CG-1_Unassigned	general bacterial porin, GBP family	Unassigned	0	5	346	0.0577056	0.0307274	0.0261031	0.0381787
CG-1_Unassigned_k127_858976_2	CG-1_Unassigned	general bacterial porin, GBP family	Unassigned	0	6	341	0.0234207	0.0527626	0.0337092	0.0366308
CG-1_Unassigned_k127_647974_2	CG-1_Unassigned	general bacterial porin, GBP family	Unassigned	0	1	335	0.0506603	0.0268538	0.0269602	0.0348248
CG-1_Unassigned_k127_862574_2	CG-1_Unassigned	general bacterial porin, GBP family	Unassigned	0	2	331	0.0452405	0.0271783	0.00992218	0.027447
CG-1_bin_unbinned_k127_128401_2	CG-1_bin_unbinned	general bacterial porin, GBP family	Unassigned	0	3	335	0.0298002	0.0146475	0.0171565	0.0205347
CG-1_bin_129_k127_91265_33	CG-1_bin_129	general bacterial porin, GBP family	d__Bacteria;p__Proteobacteria;c__Gammaproteobacteria;o__Competibacterales;f__Competibacteraceae;g__Contendobacter;s__	0	4	357	0.00279638	0.0389438	0.0160992	0.0192798
CG-1_Unassigned_k127_510799_1	CG-1_Unassigned	general bacterial porin, GBP family	Unassigned	0	5	355	0.0140607	0.0184298	0.0208156	0.0177687
CG-1_bin_78_k127_739626_5	CG-1_bin_78	general bacterial porin, GBP family	d__Bacteria;p__Proteobacteria;c__Gammaproteobacteria;o__Burkholderiales;f__Burkholderiaceae;g__Rhodoferax;s__Rhodoferax sp001871515	0	1	333	0.0269813	0.0122796	0.0123282	0.0171964
CG-1_Unassigned_k127_197332_3	CG-1_Unassigned	general bacterial porin, GBP family	Unassigned	0	2	329	0.0242749	0.0124289	0.0124781	0.016394
CG-1_Unassigned_k127_339825_1	CG-1_Unassigned	general bacterial porin, GBP family	Unassigned	0	7	332	0.0060139	0.0270965	0.0148384	0.0159829
CG-1_bin_192_k127_224517_508	CG-1_bin_192	general bacterial porin, GBP family	d__Bacteria;p__Proteobacteria;c__Gammaproteobacteria;o__Burkholderiales;f__Burkholderiaceae;g__;s__	0	4	314	0.0286139	0.00520905	0.0104594	0.0147608
CG-1_Unassigned_k127_250101_1	CG-1_Unassigned	general bacterial porin, GBP family	Unassigned	0	2	363	0.0220013	0.0090118	0.0113094	0.0141075
CG-1_Unassigned_k127_881482_4	CG-1_Unassigned	general bacterial porin, GBP family	Unassigned	0	1	360	0.0194115	0.00681517	0.00912289	0.0117832
CG-1_Unassigned_k127_771397_2	CG-1_Unassigned	general bacterial porin, GBP family	Unassigned	0	1	338	0.0118143	0.00483918	0.00485834	0.0071706
CG-1_bin_97_k127_236277_8	CG-1_bin_97	general bacterial porin, GBP family	d__Bacteria;p__Proteobacteria;c__Gammaproteobacteria;o__Burkholderiales;f__Gallionellaceae;g__Sideroxydans;s__Sideroxydans sp002787455	0	4	345	0.00289364	0.00948198	0.00713965	0.00650509
CG-1_Unassigned_k127_197332_2	CG-1_Unassigned	general bacterial porin, GBP family	Unassigned	0	2	336	0.00891345	0.00486798	0.00488726	0.0062229
CG-1_Unassigned_k127_828474_2	CG-1_Unassigned	general bacterial porin, GBP family	Unassigned	0	3	338	0.00886071	0.00483918	0.00485834	0.00618608
CG-1_bin_13_k127_251878_5	CG-1_bin_13	general bacterial porin, GBP family	d__Bacteria;p__Proteobacteria;c__Gammaproteobacteria;o__Burkholderiales;f__Gallionellaceae;g__Sideroxydans;s__	0	1	345	0	0.00711148	0.00475977	0.00395708
CG-1_Unassigned_k127_430084_1	CG-1_Unassigned	general bacterial porin, GBP family	Unassigned	0	3	350	0	0.00233663	0.00469177	0.0023428
CG-1_Unassigned_k127_682219_2	CG-1_Unassigned	general bacterial porin, GBP family	Unassigned	0.001	1	335	0	0.00244126	0.00245093	0.00163073
CG-1_Unassigned_k127_363532_1	CG-1_Unassigned	general bacterial porin, GBP family	Unassigned	0	0	444	0	0.00184194	0.00184923	0.00123039
CG-1_Unassigned_k127_588995_5	CG-1_Unassigned	general L-amino acid transport system substrate-binding protein	Unassigned	0	13	340	0.578431	0.399289	0.31152	0.429746
CG-1_Unassigned_k127_689545_3	CG-1_Unassigned	general L-amino acid transport system substrate-binding protein	Unassigned	0	1	110	0.326719	0.297389	0.253782	0.29263
CG-1_Unassigned_k127_98609_1	CG-1_Unassigned	general L-amino acid transport system substrate-binding protein	Unassigned	0	2	230	0.455749	0.117339	0.135653	0.236247
CG-1_bin_157_k127_448281_138	CG-1_bin_157	general L-amino acid transport system substrate-binding protein	d__Bacteria;p__Proteobacteria;c__Alphaproteobacteria;o__Rhodobacterales;f__Rhodobacteraceae;g__Oceaniglobus;s__Oceaniglobus sp009992615	0	10	339	0.279761	0.180934	0.176806	0.212501
CG-1_bin_41_k127_800393_14	CG-1_bin_41	general L-amino acid transport system substrate-binding protein	d__Bacteria;p__Proteobacteria;c__Alphaproteobacteria;o__Rhodobacterales;f__Rhodobacteraceae;g__Roseovarius;s__	0	4	339	0.223809	0.202646	0.16954	0.198665
CG-1_bin_101_k127_504901_136	CG-1_bin_101	general L-amino acid transport system substrate-binding protein	d__Bacteria;p__Proteobacteria;c__Alphaproteobacteria;o__Rhodobacterales;f__Rhodobacteraceae;g__Roseicyclus;s__	0	8	338	0.209703	0.181469	0.172471	0.187881
CG-1_bin_117_k127_473229_89	CG-1_bin_117	general L-amino acid transport system substrate-binding protein	d__Bacteria;p__Proteobacteria;c__Alphaproteobacteria;o__Rhodobacterales;f__Rhodobacteraceae;g__JAACUH01;s__JAACUH01 sp009993005	0	8	338	0.242193	0.152434	0.133604	0.176077
CG-1_bin_60_k127_30594_10	CG-1_bin_60	general L-amino acid transport system substrate-binding protein	d__Bacteria;p__Proteobacteria;c__Alphaproteobacteria;o__Rhodobacterales;f__Rhodobacteraceae;g__Roseovarius;s__Roseovarius sp002783205	0	4	339	0.197305	0.142335	0.113834	0.151158
CG-1_bin_unbinned_k127_367160_26	CG-1_bin_unbinned	general L-amino acid transport system substrate-binding protein	Unassigned	0	4	339	0.214975	0.12786	0.0968802	0.146572
CG-1_bin_59_k127_273057_3	CG-1_bin_59	general L-amino acid transport system substrate-binding protein	d__Bacteria;p__Proteobacteria;c__Alphaproteobacteria;o__Rhodobacterales;f__Rhodobacteraceae;g__;s__	0	4	338	0.144725	0.140336	0.14575	0.143604
CG-1_bin_149_k127_681432_18	CG-1_bin_149	general L-amino acid transport system substrate-binding protein	d__Bacteria;p__Proteobacteria;c__Alphaproteobacteria;o__Rhodobacterales;f__Rhodobacteraceae;g__JAACUH01;s__	0	1	339	0.226754	0.0627237	0.0484401	0.112639
CG-1_bin_20_k127_653318_3	CG-1_bin_20	general L-amino acid transport system substrate-binding protein	d__Bacteria;p__Proteobacteria;c__Alphaproteobacteria;o__Rhodobacterales;f__Rhodobacteraceae;g__Loktanella;s__	0	1	339	0.223809	0.0410117	0.0363301	0.100384
CG-1_bin_150_k127_373183_40	CG-1_bin_150	general L-amino acid transport system substrate-binding protein	d__Bacteria;p__Proteobacteria;c__Alphaproteobacteria;o__Rhodobacterales;f__Rhodobacteraceae;g__Nioella;s__Nioella sp002783145	0	2	338	0.183121	0.0556505	0.0485834	0.0957851
CG-1_bin_156_k127_229560_22	CG-1_bin_156	general L-amino acid transport system substrate-binding protein	d__Bacteria;p__Proteobacteria;c__Alphaproteobacteria;o__Rhodobacterales;f__Rhodobacteraceae;g__Pikeienuella;s__	0	1	338	0.180168	0.0580701	0.0461543	0.0947974
CG-1_bin_195_k127_555979_177	CG-1_bin_195	general L-amino acid transport system substrate-binding protein	d__Bacteria;p__Proteobacteria;c__Alphaproteobacteria;o__Rhodobacterales;f__Rhodobacteraceae;g__Sulfitobacter;s__	0	1	338	0.183121	0.0435526	0.0534418	0.0933719
CG-1_bin_51_k127_477929_84	CG-1_bin_51	general L-amino acid transport system substrate-binding protein	d__Bacteria;p__Proteobacteria;c__Alphaproteobacteria;o__Rhodobacterales;f__Rhodobacteraceae;g__Pararhodobacter;s__	0	1	338	0.174261	0.0387134	0.0364376	0.0831372
CG-1_bin_unbinned_k127_591408_37	CG-1_bin_unbinned	general L-amino acid transport system substrate-binding protein	Unassigned	0	1	338	0.174261	0.0338742	0.0340084	0.0807144
CG-1_Unassigned_k127_97683_1	CG-1_Unassigned	general L-amino acid transport system substrate-binding protein	Unassigned	0	0	69	0.15915	0.0355574	0.0237988	0.0728355
CG-1_bin_74_k127_183028_35	CG-1_bin_74	general L-amino acid transport system substrate-binding protein	d__Bacteria;p__Proteobacteria;c__Alphaproteobacteria;o__Rhodobacterales;f__Rhodobacteraceae;g__Pseudorhodobacter_B;s__	0	2	340	0.0939583	0.0649446	0.0531274	0.0706768
CG-1_bin_98_k127_311878_34	CG-1_bin_98	general L-amino acid transport system substrate-binding protein	d__Bacteria;p__Proteobacteria;c__Alphaproteobacteria;o__Rhodobacterales;f__Rhodobacteraceae;g__Roseinatronobacter;s__	0	5	339	0.0912906	0.0506615	0.0508621	0.0642714
CG-1_Unassigned_k127_494194_3	CG-1_Unassigned	general L-amino acid transport system substrate-binding protein	Unassigned	0	1	236	0.118443	0.0346534	0.0313116	0.0614694
CG-1_bin_194_k127_37367_1	CG-1_bin_194	general L-amino acid transport system substrate-binding protein	d__Bacteria;p__Desulfobacterota;c__Desulfuromonadia;o__Desulfuromonadales;f__Geopsychrobacteraceae;g__Geopsychrobacter;s__Geopsychrobacter sp009993495	0	6	339	0.111905	0.0410117	0.014532	0.0558161
CG-1_Unassigned_k127_814839_2	CG-1_Unassigned	general L-amino acid transport system substrate-binding protein	Unassigned	0	3	340	0.0734049	0.0216482	0.0120744	0.0357092
CG-1_bin_178_k127_479546_306	CG-1_bin_178	general L-amino acid transport system substrate-binding protein	d__Bacteria;p__Deinococcota;c__Deinococci;o__Deinococcales;f__Trueperaceae;g__;s__	0	3	337	0.0207363	0.00970707	0.00487276	0.0117721
CG-1_Unassigned_k127_31733_1	CG-1_Unassigned	general L-amino acid transport system substrate-binding protein	Unassigned	0	2	113	0.0176691	0.00723735	0	0.00830217
CG-1_bin_39_k127_37603_10	CG-1_bin_39	general L-amino acid transport system substrate-binding protein	d__Bacteria;p__Proteobacteria;c__Alphaproteobacteria;o__Rhodobacterales;f__Rhodobacteraceae;g__HLUCCA09;s__	0	1	342	0.00583805	0.00717387	0.00480152	0.00593781
CG-1_Unassigned_k127_5612_3	CG-1_Unassigned	general L-amino acid transport system substrate-binding protein	Unassigned	0	0	344	0.00290205	0	0	0.000967352
CG-1_bin_139_k127_229774_7	CG-1_bin_139	general L-amino acid transport system substrate-binding protein	d__Bacteria;p__Cyanobacteria;c__Cyanobacteriia;o__Phormidesmiales;f__Phormidesmiaceae;g__Nodosilinea;s__	0.002	1	352	0	0	0.00233256	0.000777519
CG-1_bin_31_k127_501986_8	CG-1_bin_31	general L-amino acid transport system substrate-binding protein	d__Bacteria;p__Chloroflexota;c__Anaerolineae;o__Caldilineales;f__Caldilineaceae;g__JAGNDO01;s__	0.014	1	375	0	0	0.00218949	0.000729831
CG-1_bin_168_k127_73046_35	CG-1_bin_168	general nucleoside transport system ATP-binding protein	d__Bacteria;p__Proteobacteria;c__Alphaproteobacteria;o__Rhodobacterales;f__Rhodobacteraceae;g__Roseovarius;s__	0.047	1	509	0	0.00321344	0.00483925	0.00268423
CG-1_Unassigned_k127_332641_2	CG-1_Unassigned	general secretion pathway protein D	Unassigned	0.001	1	641	0.00155742	0	0	0.00051914
CG-1_bin_161_k127_149159_6	CG-1_bin_161	gentamicin A2 dehydrogenase [EC:1.1.1.-]	d__Bacteria;p__Proteobacteria;c__Alphaproteobacteria;o__Rhodobacterales;f__Rhodobacteraceae;g__Rubrimonas;s__	0	0	363	0.00825047	0.0112647	0.00678562	0.00876695
CG-1_Unassigned_k127_778718_2	CG-1_Unassigned	gentamicin A2 dehydrogenase [EC:1.1.1.-]	Unassigned	0.032	0	275	0	0.00297389	0.00298567	0.00198652
CG-1_bin_157_k127_43164_15	CG-1_bin_157	gentamicin A2 dehydrogenase [EC:1.1.1.-]	d__Bacteria;p__Proteobacteria;c__Alphaproteobacteria;o__Rhodobacterales;f__Rhodobacteraceae;g__Oceaniglobus;s__Oceaniglobus sp009992615	0	1	324	0	0.00252414	0	0.000841379
CG-1_Unassigned_k127_571274_1	CG-1_Unassigned	gentamicin A2 dehydrogenase [EC:1.1.1.-]	Unassigned	0.043	1	340	0	0	0.00241488	0.000804961
CG-1_Unassigned_k127_82918_1	CG-1_Unassigned	gentamicin-X2/G418 6'-oxidase	Unassigned	0	6	560	0.00534807	0.00584158	0.00733089	0.00617351
CG-1_Unassigned_k127_587365_2	CG-1_Unassigned	geranylgeranyl diphosphate/geranylgeranyl-bacteriochlorophyllide a reductase [EC:1.3.1.83 1.3.1.111]	Unassigned	0.001	1	360	0.0110923	0	0.00684217	0.00597815
CG-1_Unassigned_k127_774252_3	CG-1_Unassigned	geranylgeranyl diphosphate/geranylgeranyl-bacteriochlorophyllide a reductase [EC:1.3.1.83 1.3.1.111]	Unassigned	0.001	0	242	0	0.00337942	0.00339281	0.00225741
CG-1_bin_114_k127_698591_20	CG-1_bin_114	geranylgeranyl diphosphate/geranylgeranyl-bacteriochlorophyllide a reductase [EC:1.3.1.83 1.3.1.111]	d__Bacteria;p__Cyanobacteria;c__Cyanobacteriia;o__Cyanobacteriales;f__Cyanobacteriaceae;g__Geminocystis;s__Geminocystis sp009993045	0.001	0	407	0	0.00200939	0	0.000669796
CG-1_Unassigned_k127_343085_1	CG-1_Unassigned	glucose/mannose transport system substrate-binding protein	Unassigned	0.006	0	400	0	0.00613365	0.00205265	0.00272877
CG-1_bin_101_k127_263750_7	CG-1_bin_101	glucose/mannose transport system substrate-binding protein	d__Bacteria;p__Proteobacteria;c__Alphaproteobacteria;o__Rhodobacterales;f__Rhodobacteraceae;g__Roseicyclus;s__	0.048	1	420	0	0.00194719	0	0.000649064
CG-1_bin_161_k127_63951_4	CG-1_bin_161	glucose-1-phosphate adenylyltransferase [EC:2.7.7.27]	d__Bacteria;p__Proteobacteria;c__Alphaproteobacteria;o__Rhodobacterales;f__Rhodobacteraceae;g__Rubrimonas;s__	0	4	421	0.026084	0.0310811	0.0214529	0.026206
CG-1_bin_89_k127_860069_2	CG-1_bin_89	glucose-1-phosphate adenylyltransferase [EC:2.7.7.27]	d__Bacteria;p__Proteobacteria;c__Alphaproteobacteria;o__Rhodobacterales;f__Rhodobacteraceae;g__Rubrimonas;s__	0	3	421	0.0165989	0.0271959	0.0195026	0.0210992
CG-1_Unassigned_k127_426441_1	CG-1_Unassigned	glucose-1-phosphate adenylyltransferase [EC:2.7.7.27]	Unassigned	0.005	1	415	0	0.00197065	0.00395692	0.00197586
CG-1_bin_63_k127_412956_90	CG-1_bin_63	glucose-1-phosphate adenylyltransferase [EC:2.7.7.27]	d__Bacteria;p__Proteobacteria;c__Alphaproteobacteria;o__Rhodobacterales;f__Rhodobacteraceae;g__Fluviibacterium;s__	0.001	1	420	0	0.00194719	0.0019549	0.0013007
CG-1_bin_139_k127_179288_7	CG-1_bin_139	glucose-6-phosphate 1-dehydrogenase [EC:1.1.1.49 1.1.1.363]	d__Bacteria;p__Cyanobacteria;c__Cyanobacteriia;o__Phormidesmiales;f__Phormidesmiaceae;g__Nodosilinea;s__	0.007	1	378	0.00264102	0	0.00434423	0.00232842
CG-1_bin_150_k127_866071_45	CG-1_bin_150	glucose-6-phosphate 1-dehydrogenase [EC:1.1.1.49 1.1.1.363]	d__Bacteria;p__Proteobacteria;c__Alphaproteobacteria;o__Rhodobacterales;f__Rhodobacteraceae;g__Nioella;s__Nioella sp002783145	0.029	0	484	0	0	0.0016964	0.000565468
CG-1_Unassigned_k127_121667_1	CG-1_Unassigned	glucose-6-phosphate isomerase [EC:5.3.1.9]	Unassigned	0	0	287	0.0104353	0.0142477	0.00572167	0.0101349
CG-1_bin_89_k127_750224_5	CG-1_bin_89	glucose-6-phosphate isomerase [EC:5.3.1.9]	d__Bacteria;p__Proteobacteria;c__Alphaproteobacteria;o__Rhodobacterales;f__Rhodobacteraceae;g__Rubrimonas;s__	0	1	535	0	0.00458591	0.00153469	0.0020402
CG-1_stramenopiles_k127_432033_4272-9385	CG-1_stramenopiles	glucose-6-phosphate isomerase [EC:5.3.1.9]	Unassigned	0	1	938	0.00212859	0.00174375	0.00175066	0.00187433
CG-1_Unassigned_k127_890815_1	CG-1_Unassigned	glucosylglycerol-phosphate synthase [EC:2.4.1.213]	Unassigned	0	2	370	0.00539625	0.00663098	0	0.00400908
CG-1_bin_101_k127_497817_69	CG-1_bin_101	glucosylglycerol-phosphate synthase [EC:2.4.1.213]	d__Bacteria;p__Proteobacteria;c__Alphaproteobacteria;o__Rhodobacterales;f__Rhodobacteraceae;g__Roseicyclus;s__	0	2	495	0	0.00330433	0.00165871	0.00165434
CG-1_bin_157_k127_107018_9	CG-1_bin_157	glucosylglycerol-phosphate synthase [EC:2.4.1.213]	d__Bacteria;p__Proteobacteria;c__Alphaproteobacteria;o__Rhodobacterales;f__Rhodobacteraceae;g__Oceaniglobus;s__Oceaniglobus sp009992615	0.001	1	501	0	0	0.00163884	0.000546281
CG-1_Unassigned_k127_774733_1	CG-1_Unassigned	glutamate dehydrogenase (NAD(P)+) [EC:1.4.1.3]	Unassigned	0	4	478	0.0146196	0.0325075	0.051531	0.032886
CG-1_bin_60_k127_693441_6	CG-1_bin_60	glutamate dehydrogenase (NAD(P)+) [EC:1.4.1.3]	d__Bacteria;p__Proteobacteria;c__Alphaproteobacteria;o__Rhodobacterales;f__Rhodobacteraceae;g__Roseovarius;s__Roseovarius sp002783205	0	1	476	0	0.00859055	0	0.00286352
CG-1_bin_74_k127_421937_7	CG-1_bin_74	glutamate dehydrogenase (NAD(P)+) [EC:1.4.1.3]	d__Bacteria;p__Proteobacteria;c__Alphaproteobacteria;o__Rhodobacterales;f__Rhodobacteraceae;g__Pseudorhodobacter_B;s__	0	2	476	0.00209728	0.00171811	0.00344983	0.00242174
CG-1_Unassigned_k127_56865_1	CG-1_Unassigned	glutamate dehydrogenase (NAD(P)+) [EC:1.4.1.3]	Unassigned	0	3	478	0	0.00171092	0.0051531	0.00228801
CG-1_bin_90_k127_631881_4	CG-1_bin_90	glutamate dehydrogenase (NADP+) [EC:1.4.1.4]	d__Bacteria;p__Bacteroidota;c__Bacteroidia;o__Flavobacteriales;f__Flavobacteriaceae;g__Planktosalinus;s__Planktosalinus sp001873105	0	1	447	0.0044667	0.00182958	0.00183682	0.00271103
CG-1_bin_142_k127_524309_7	CG-1_bin_142	glutamate dehydrogenase (NADP+) [EC:1.4.1.4]	d__Bacteria;p__Bacteroidota;c__Bacteroidia;o__Flavobacteriales;f__Crocinitomicaceae;g__UBA4466;s__	0	0	451	0	0.00181335	0.00364106	0.00181814
CG-1_Unassigned_k127_335075_1	CG-1_Unassigned	glutamate dehydrogenase (NADP+) [EC:1.4.1.4]	Unassigned	0.025	1	427	0	0.00191527	0.00192286	0.00127938
CG-1_bin_108_k127_657581_35	CG-1_bin_108	glutamate dehydrogenase (NADP+) [EC:1.4.1.4]	d__Bacteria;p__Proteobacteria;c__Alphaproteobacteria;o__Sphingomonadales;f__Sphingomonadaceae;g__Erythrobacter;s__	0	0	449	0	0.00182143	0.00182864	0.00121669
CG-1_bin_44_k127_442872_7	CG-1_bin_44	glutamate dehydrogenase (NADP+) [EC:1.4.1.4]	d__Bacteria;p__Verrucomicrobiota;c__Verrucomicrobiae;o__Verrucomicrobiales;f__SLCJ01;g__JAAGVW01;s__	0.044	0	507	0.00196905	0	0	0.000656349
CG-1_bin_113_k127_10518_61	CG-1_bin_113	glutamate dehydrogenase (NADP+) [EC:1.4.1.4]	d__Bacteria;p__Bacteroidota;c__Bacteroidia;o__Bacteroidales;f__F082;g__UBA5536;s__	0.023	1	445	0	0.0018378	0	0.0006126
CG-1_bin_102_k127_74853_13	CG-1_bin_102	glutamate dehydrogenase [EC:1.4.1.2]	d__Bacteria;p__Proteobacteria;c__Gammaproteobacteria;o__Burkholderiales;f__Burkholderiaceae;g__Rhodoferax;s__Rhodoferax sp002789915	0.002	1	1589	0	0.000514676	0	0.000171559
CG-1_Unassigned_k127_780323_3	CG-1_Unassigned	glutamate N-acetyltransferase / amino-acid N-acetyltransferase [EC:2.3.1.35 2.3.1.1]	Unassigned	0	2	420	0.0166384	0.00194719	0.0019549	0.00684685
CG-1_Unassigned_k127_667879_5	CG-1_Unassigned	glutamate N-acetyltransferase / amino-acid N-acetyltransferase [EC:2.3.1.35 2.3.1.1]	Unassigned	0.001	0	256	0	0	0.00320727	0.00106909
CG-1_Unassigned_k127_444793_3	CG-1_Unassigned	glutamate synthase (NADPH) large chain [EC:1.4.1.13]	Unassigned	0	1	846	0	0.00193338	0	0.000644461
CG-1_bin_157_k127_3991_24	CG-1_bin_157	glutamate synthase (NADPH) large chain [EC:1.4.1.13]	d__Bacteria;p__Proteobacteria;c__Alphaproteobacteria;o__Rhodobacterales;f__Rhodobacteraceae;g__Oceaniglobus;s__Oceaniglobus sp009992615	0	1	1512	0.000660256	0.000540887	0.000543029	0.000581391
CG-1_bin_16_k127_536046_17	CG-1_bin_16	glutamate synthase (NADPH) large chain [EC:1.4.1.13]	d__Bacteria;p__Planctomycetota;c__Phycisphaerae;o__Phycisphaerales;f__Zrk34;g__;s__	0	1	1525	0.000654627	0	0.0005384	0.000397676
CG-1_bin_99_k127_52222_23	CG-1_bin_99	glutamate synthase (NADPH) large chain [EC:1.4.1.13]	d__Bacteria;p__Proteobacteria;c__Alphaproteobacteria;o__Rhodobacterales;f__Rhodobacteraceae;g__Wagnerdoeblera;s__	0	1	1512	0	0.000540887	0.000543029	0.000361305
CG-1_bin_150_k127_585511_36	CG-1_bin_150	glutamate synthase (NADPH) large chain [EC:1.4.1.13]	d__Bacteria;p__Proteobacteria;c__Alphaproteobacteria;o__Rhodobacterales;f__Rhodobacteraceae;g__Nioella;s__Nioella sp002783145	0	0	1512	0	0.00108177	0	0.000360591
CG-1_Unassigned_k127_119476_1	CG-1_Unassigned	glutamate synthase (NADPH) large chain [EC:1.4.1.13]	Unassigned	0.019	0	1473	0	0.000555207	0	0.000185069
CG-1_Unassigned_k127_728759_1	CG-1_Unassigned	glutamate-1-semialdehyde 2,1-aminomutase [EC:5.4.3.8]	Unassigned	0	2	120	0.0332769	0.0136303	0.0205265	0.0224779
CG-1_bin_124_k127_92999_55	CG-1_bin_124	glutamate-1-semialdehyde 2,1-aminomutase [EC:5.4.3.8]	d__Bacteria;p__Cyanobacteria;c__Cyanobacteriia;o__Cyanobacteriales;f__Microcoleaceae;g__Planktothrix;s__Planktothrix sp001873365	0	0	431	0.00694877	0.0018975	0.00571503	0.00485377
CG-1_bin_103_k127_859078_2	CG-1_bin_103	glutamate-1-semialdehyde 2,1-aminomutase [EC:5.4.3.8]	d__Bacteria;p__Planctomycetota;c__Planctomycetia;o__Pirellulales;f__Pirellulaceae;g__Aureliella;s__	0.001	1	435	0.00229496	0.00564014	0	0.00264503
CG-1_Unassigned_k127_501771_1	CG-1_Unassigned	glutamate-5-semialdehyde dehydrogenase [EC:1.2.1.41]	Unassigned	0	2	632	0.0031592	0.00517608	0.00259829	0.00364452
CG-1_bin_89_k127_437709_7	CG-1_bin_89	glutamate--cysteine ligase [EC:6.3.2.2]	d__Bacteria;p__Proteobacteria;c__Alphaproteobacteria;o__Rhodobacterales;f__Rhodobacteraceae;g__Rubrimonas;s__	0	1	454	0.00219891	0	0	0.000732971
CG-1_Unassigned_k127_792685_1	CG-1_Unassigned	glutamine synthetase [EC:6.3.1.2]	Unassigned	0	0	144	0.00693269	0.073831	0.0171054	0.032623
CG-1_stramenopiles_k127_438027_742-3099	CG-1_stramenopiles	glutamine synthetase [EC:6.3.1.2]	Unassigned	0	10	711	0.0196572	0.0184038	0.0207863	0.0196158
CG-1_Unassigned_k127_685505_2	CG-1_Unassigned	glutamine synthetase [EC:6.3.1.2]	Unassigned	0	2	643	0.0232886	0.0152626	0.015323	0.0179581
CG-1_bin_149_k127_816703_8	CG-1_bin_149	glutamine synthetase [EC:6.3.1.2]	d__Bacteria;p__Proteobacteria;c__Alphaproteobacteria;o__Rhodobacterales;f__Rhodobacteraceae;g__JAACUH01;s__	0.002	1	212	0.00470899	0.0115729	0.00387292	0.00671828
CG-1_Unassigned_k127_773247_3	CG-1_Unassigned	glutamine synthetase [EC:6.3.1.2]	Unassigned	0	0	460	0.00217023	0.00533361	0.00535474	0.00428619
CG-1_stramenopiles_k127_62384_63147-66372	CG-1_stramenopiles	glutamine synthetase [EC:6.3.1.2]	Unassigned	0	2	397	0	0.00618	0.00620448	0.00412816
CG-1_bin_161_k127_93992_2	CG-1_bin_161	glutamine---fructose-6-phosphate transaminase (isomerizing) [EC:2.6.1.16]	d__Bacteria;p__Proteobacteria;c__Alphaproteobacteria;o__Rhodobacterales;f__Rhodobacteraceae;g__Rubrimonas;s__	0	4	603	0.00331113	0.00406876	0.00136163	0.00291384
CG-1_bin_89_k127_493675_1	CG-1_bin_89	glutamine---fructose-6-phosphate transaminase (isomerizing) [EC:2.6.1.16]	d__Bacteria;p__Proteobacteria;c__Alphaproteobacteria;o__Rhodobacterales;f__Rhodobacteraceae;g__Rubrimonas;s__	0	2	606	0.00164737	0.00134954	0.00135488	0.0014506
CG-1_Unassigned_k127_900218_1	CG-1_Unassigned	glutamine---fructose-6-phosphate transaminase (isomerizing) [EC:2.6.1.16]	Unassigned	0	1	414	0	0.00197541	0	0.000658471
CG-1_bin_161_k127_194397_6	CG-1_bin_161	glutathione reductase (NADPH) [EC:1.8.1.7]	d__Bacteria;p__Proteobacteria;c__Alphaproteobacteria;o__Rhodobacterales;f__Rhodobacteraceae;g__Rubrimonas;s__	0.003	2	460	0.00217023	0.00177787	0.00356983	0.00250598
CG-1_Unassigned_k127_39388_2	CG-1_Unassigned	glutathione synthase [EC:6.3.2.3]	Unassigned	0.006	1	313	0.00318948	0.00261285	0	0.00193411
CG-1_Unassigned_k127_430651_3	CG-1_Unassigned	glutathione-dependent peroxiredoxin [EC:1.11.1.27]	Unassigned	0	2	162	0.141735	0.0403862	0.0760241	0.0860484
CG-1_bin_unbinned_k127_342596_5	CG-1_bin_unbinned	glutathione-dependent peroxiredoxin [EC:1.11.1.27]	Unassigned	0	3	162	0.141735	0.0403862	0.0608193	0.0809801
CG-1_bin_139_k127_520824_13	CG-1_bin_139	glutathione-dependent peroxiredoxin [EC:1.11.1.27]	d__Bacteria;p__Cyanobacteria;c__Cyanobacteriia;o__Phormidesmiales;f__Phormidesmiaceae;g__Nodosilinea;s__	0.014	0	193	0	0.00423741	0.00850839	0.0042486
CG-1_bin_102_k127_835113_13	CG-1_bin_102	glutathione-dependent peroxiredoxin [EC:1.11.1.27]	d__Bacteria;p__Proteobacteria;c__Gammaproteobacteria;o__Burkholderiales;f__Burkholderiaceae;g__Rhodoferax;s__Rhodoferax sp002789915	0.001	0	168	0.0059423	0	0	0.00198077
CG-1_bin_198_k127_459143_8	CG-1_bin_198	glutathione-dependent peroxiredoxin [EC:1.11.1.27]	d__Bacteria;p__Proteobacteria;c__Gammaproteobacteria;o__Xanthomonadales;f__Wenzhouxiangellaceae;g__GCA-2722315;s__	0.039	1	160	0	0	0.00513162	0.00171054
CG-1_bin_101_k127_854374_15	CG-1_bin_101	glutathione-dependent peroxiredoxin [EC:1.11.1.27]	d__Bacteria;p__Proteobacteria;c__Alphaproteobacteria;o__Rhodobacterales;f__Rhodobacteraceae;g__Roseicyclus;s__	0.005	1	162	0	0	0.00506827	0.00168942
CG-1_Unassigned_k127_535812_1	CG-1_Unassigned	glutathione-regulated potassium-efflux system ancillary protein KefC	Unassigned	0.05	1	386	0	0.00211871	0	0.000706235
CG-1_bin_161_k127_248750_8	CG-1_bin_161	glyceraldehyde 3-phosphate dehydrogenase (phosphorylating) [EC:1.2.1.12]	d__Bacteria;p__Proteobacteria;c__Alphaproteobacteria;o__Rhodobacterales;f__Rhodobacteraceae;g__Rubrimonas;s__	0	10	333	0.44669	0.218577	0.145473	0.270247
CG-1_Unassigned_k127_614661_1	CG-1_Unassigned	glyceraldehyde 3-phosphate dehydrogenase (phosphorylating) [EC:1.2.1.12]	Unassigned	0	12	300	0.369374	0.0926863	0.0766323	0.179564
CG-1_Unassigned_k127_642077_1	CG-1_Unassigned	glyceraldehyde 3-phosphate dehydrogenase (phosphorylating) [EC:1.2.1.12]	Unassigned	0	2	175	0.182548	0.0327128	0.0328424	0.0827009
CG-1_bin_unbinned_k127_258720_8	CG-1_bin_unbinned	glyceraldehyde 3-phosphate dehydrogenase (phosphorylating) [EC:1.2.1.12]	Unassigned	0	0	333	0.149896	0.058942	0.0369847	0.0819409
CG-1_Unassigned_k127_299197_1	CG-1_Unassigned	glyceraldehyde 3-phosphate dehydrogenase (phosphorylating) [EC:1.2.1.12]	Unassigned	0	1	220	0.176973	0.0334563	0.0261246	0.0788512
CG-1_bin_157_k127_476074_13	CG-1_bin_157	glyceraldehyde 3-phosphate dehydrogenase (phosphorylating) [EC:1.2.1.12]	d__Bacteria;p__Proteobacteria;c__Alphaproteobacteria;o__Rhodobacterales;f__Rhodobacteraceae;g__Oceaniglobus;s__Oceaniglobus sp009992615	0	1	333	0.12891	0.0564861	0.034519	0.0733052
CG-1_bin_117_k127_51543_7	CG-1_bin_117	glyceraldehyde 3-phosphate dehydrogenase (phosphorylating) [EC:1.2.1.12]	d__Bacteria;p__Proteobacteria;c__Alphaproteobacteria;o__Rhodobacterales;f__Rhodobacteraceae;g__JAACUH01;s__JAACUH01 sp009993005	0	1	334	0.125536	0.056317	0.0344157	0.0720894
CG-1_bin_51_k127_914997_5	CG-1_bin_51	glyceraldehyde 3-phosphate dehydrogenase (phosphorylating) [EC:1.2.1.12]	d__Bacteria;p__Proteobacteria;c__Alphaproteobacteria;o__Rhodobacterales;f__Rhodobacteraceae;g__Pararhodobacter;s__	0	1	333	0.125913	0.0540302	0.034519	0.0714873
CG-1_bin_141_k127_786054_146	CG-1_bin_141	glyceraldehyde 3-phosphate dehydrogenase (phosphorylating) [EC:1.2.1.12]	d__Bacteria;p__Proteobacteria;c__Alphaproteobacteria;o__Rhodobacterales;f__Rhodobacteraceae;g__Flavimaricola;s__	0	1	333	0.125913	0.0515743	0.034519	0.0706686
CG-1_bin_101_k127_910888_21	CG-1_bin_101	glyceraldehyde 3-phosphate dehydrogenase (phosphorylating) [EC:1.2.1.12]	d__Bacteria;p__Proteobacteria;c__Alphaproteobacteria;o__Rhodobacterales;f__Rhodobacteraceae;g__Roseicyclus;s__	0	0	333	0.125913	0.0540302	0.0320534	0.0706654
CG-1_Unassigned_k127_877608_2	CG-1_Unassigned	glyceraldehyde 3-phosphate dehydrogenase (phosphorylating) [EC:1.2.1.12]	Unassigned	0	1	300	0.109814	0.0190825	0.0191581	0.0493514
CG-1_bin_156_k127_275099_8	CG-1_bin_156	glyceraldehyde 3-phosphate dehydrogenase (phosphorylating) [EC:1.2.1.12]	d__Bacteria;p__Proteobacteria;c__Alphaproteobacteria;o__Rhodobacterales;f__Rhodobacteraceae;g__Pikeienuella;s__	0	0	333	0.0299792	0.0564861	0.0197252	0.0353968
CG-1_bin_129_k127_162372_19	CG-1_bin_129	glyceraldehyde 3-phosphate dehydrogenase (phosphorylating) [EC:1.2.1.12]	d__Bacteria;p__Proteobacteria;c__Gammaproteobacteria;o__Competibacterales;f__Competibacteraceae;g__Contendobacter;s__	0	1	332	0.0150347	0.039413	0.0370961	0.0305146
CG-1_bin_19_k127_787643_6	CG-1_bin_19	glyceraldehyde 3-phosphate dehydrogenase (phosphorylating) [EC:1.2.1.12]	d__Bacteria;p__Proteobacteria;c__Gammaproteobacteria;o__Burkholderiales;f__Burkholderiaceae;g__Rhodoferax;s__Rhodoferax sp002784245	0	0	332	0.0180417	0.0344864	0.0247307	0.0257529
CG-1_bin_143_k127_161107_25	CG-1_bin_143	glyceraldehyde 3-phosphate dehydrogenase (phosphorylating) [EC:1.2.1.12]	d__Bacteria;p__Proteobacteria;c__Gammaproteobacteria;o__Thiomicrospirales;f__Thiomicrospiraceae;g__Hydrogenovibrio;s__Hydrogenovibrio sp002779995	0	1	332	0.0240556	0.0295598	0.0222577	0.025291
CG-1_bin_162_k127_347323_9	CG-1_bin_162	glyceraldehyde 3-phosphate dehydrogenase (phosphorylating) [EC:1.2.1.12]	d__Bacteria;p__Bacteroidota;c__Bacteroidia;o__Flavobacteriales;f__Flavobacteriaceae;g__CG1-02-35-72;s__CG1-02-35-72 sp002793215	0	1	332	0.0330764	0.0172432	0.0173115	0.0225437
CG-1_Unassigned_k127_581992_4	CG-1_Unassigned	glyceraldehyde 3-phosphate dehydrogenase (phosphorylating) [EC:1.2.1.12]	Unassigned	0	0	321	0.0310999	0.0229296	0.00767346	0.0205676
CG-1_Unassigned_k127_323235_1	CG-1_Unassigned	glyceraldehyde 3-phosphate dehydrogenase (phosphorylating) [EC:1.2.1.12]	Unassigned	0	0	297	0.0470582	0.0110144	0.00276451	0.0202791
CG-1_bin_63_k127_892577_22	CG-1_bin_63	glyceraldehyde 3-phosphate dehydrogenase (phosphorylating) [EC:1.2.1.12]	d__Bacteria;p__Proteobacteria;c__Alphaproteobacteria;o__Rhodobacterales;f__Rhodobacteraceae;g__Fluviibacterium;s__	0	2	335	0.0298002	0.0122063	0.0147056	0.018904
CG-1_bin_115_k127_648227_273	CG-1_bin_115	glyceraldehyde 3-phosphate dehydrogenase (phosphorylating) [EC:1.2.1.12]	d__Bacteria;p__Patescibacteria;c__Gracilibacteria;o__UBA4473;f__UBA4473;g__JAACPJ01;s__JAACPJ01 sp009995455	0	0	334	0.0239115	0.0220371	0.00983305	0.0185939
CG-1_bin_196_k127_58241_15	CG-1_bin_196	glyceraldehyde 3-phosphate dehydrogenase (phosphorylating) [EC:1.2.1.12]	d__Bacteria;p__Myxococcota_A;c__UBA796;o__UBA796;f__GCA-2862545;g__REDI01;s__	0	1	338	0.0295357	0.0145175	0.00971669	0.0179233
CG-1_bin_61_k127_855223_4	CG-1_bin_61	glyceraldehyde 3-phosphate dehydrogenase (phosphorylating) [EC:1.2.1.12]	d__Bacteria;p__Proteobacteria;c__Alphaproteobacteria;o__UBA1280;f__RI-95;g__RI-95;s__	0	1	336	0.038625	0.01217	0.00244363	0.0177462
CG-1_bin_73_k127_783116_37	CG-1_bin_73	glyceraldehyde 3-phosphate dehydrogenase (phosphorylating) [EC:1.2.1.12]	d__Bacteria;p__Bacteroidota;c__Bacteroidia;o__Flavobacteriales;f__Flavobacteriaceae;g__Winogradskyella;s__	0	3	333	0.0239833	0.0147355	0.00739694	0.0153719
CG-1_Unassigned_k127_35475_3	CG-1_Unassigned	glyceraldehyde 3-phosphate dehydrogenase (phosphorylating) [EC:1.2.1.12]	Unassigned	0	1	332	0.0180417	0.0197065	0.00741922	0.0150558
CG-1_Unassigned_k127_426732_2	CG-1_Unassigned	glyceraldehyde 3-phosphate dehydrogenase (phosphorylating) [EC:1.2.1.12]	Unassigned	0	1	333	0.0269813	0.00736775	0.00739694	0.0139153
CG-1_bin_124_k127_306236_38	CG-1_bin_124	glyceraldehyde 3-phosphate dehydrogenase (phosphorylating) [EC:1.2.1.12]	d__Bacteria;p__Cyanobacteria;c__Cyanobacteriia;o__Cyanobacteriales;f__Microcoleaceae;g__Planktothrix;s__Planktothrix sp001873365	0	1	339	0.0176691	0.0192996	0.00242201	0.0131303
CG-1_bin_65_k127_225236_26	CG-1_bin_65	glyceraldehyde 3-phosphate dehydrogenase (phosphorylating) [EC:1.2.1.12]	d__Bacteria;p__Bacteroidota;c__Bacteroidia;o__Flavobacteriales;f__Flavobacteriaceae;g__Psychroflexus;s__	0	0	332	0.0180417	0.0123166	0.00741922	0.0125925
CG-1_bin_37_k127_232077_15	CG-1_bin_37	glyceraldehyde 3-phosphate dehydrogenase (phosphorylating) [EC:1.2.1.12]	d__Bacteria;p__Verrucomicrobiota;c__Verrucomicrobiae;o__Opitutales;f__DSM-45221;g__WN38;s__	0	2	341	0.0175655	0.0071949	0.0096312	0.0114639
CG-1_bin_169_k127_165603_6	CG-1_bin_169	glyceraldehyde 3-phosphate dehydrogenase (phosphorylating) [EC:1.2.1.12]	d__Bacteria;p__Verrucomicrobiota;c__Verrucomicrobiae;o__Opitutales;f__DSM-45221;g__;s__	0	1	341	0.0175655	0.0095932	0.0072234	0.0114607
CG-1_bin_67_k127_244831_11	CG-1_bin_67	glyceraldehyde 3-phosphate dehydrogenase (phosphorylating) [EC:1.2.1.12]	d__Bacteria;p__Bacteroidota;c__Bacteroidia;o__Cytophagales;f__Bernardetiaceae;g__Bernardetia;s__Bernardetia sp002784125	0	1	331	0.0120641	0.0148245	0.00744163	0.0114434
CG-1_bin_139_k127_155915_27	CG-1_bin_139	glyceraldehyde 3-phosphate dehydrogenase (phosphorylating) [EC:1.2.1.12]	d__Bacteria;p__Cyanobacteria;c__Cyanobacteriia;o__Phormidesmiales;f__Phormidesmiaceae;g__Nodosilinea;s__	0	0	361	0.013827	0.0135926	0.00682321	0.0114143
CG-1_bin_unbinned_k127_916395_1	CG-1_bin_unbinned	glyceraldehyde 3-phosphate dehydrogenase (phosphorylating) [EC:1.2.1.12]	Unassigned	0	0	335	0.0238402	0.00732377	0.00245093	0.011205
CG-1_Unassigned_k127_26724_5	CG-1_Unassigned	glyceraldehyde 3-phosphate dehydrogenase (phosphorylating) [EC:1.2.1.12]	Unassigned	0	1	340	0.0234896	0.00481071	0.00241488	0.0102384
CG-1_bin_40_k127_863382_43	CG-1_bin_40	glyceraldehyde 3-phosphate dehydrogenase (phosphorylating) [EC:1.2.1.12]	d__Bacteria;p__Bacteroidota;c__Bacteroidia;o__Flavobacteriales;f__Flavobacteriaceae;g__Polaribacter;s__Polaribacter sp001873065	0	0	332	0.0180417	0.00738995	0.00494614	0.0101259
CG-1_Unassigned_k127_856283_4	CG-1_Unassigned	glyceraldehyde 3-phosphate dehydrogenase (phosphorylating) [EC:1.2.1.12]	Unassigned	0	0	335	0.0119201	0.0146475	0.00245093	0.00967285
CG-1_Unassigned_k127_83719_1	CG-1_Unassigned	glyceraldehyde 3-phosphate dehydrogenase (phosphorylating) [EC:1.2.1.12]	Unassigned	0	0	243	0.00821652	0.0100966	0.0101365	0.0094832
CG-1_bin_106_k127_667053_97	CG-1_bin_106	glyceraldehyde 3-phosphate dehydrogenase (phosphorylating) [EC:1.2.1.12]	d__Bacteria;p__Proteobacteria;c__Alphaproteobacteria;o__Sphingomonadales;f__Sphingomonadaceae;g__Parasphingorhabdus;s__	0.001	0	334	0.0119558	0.0122428	0.00245826	0.00888562
CG-1_bin_150_k127_866071_126	CG-1_bin_150	glyceraldehyde 3-phosphate dehydrogenase (phosphorylating) [EC:1.2.1.12]	d__Bacteria;p__Proteobacteria;c__Alphaproteobacteria;o__Rhodobacterales;f__Rhodobacteraceae;g__Nioella;s__Nioella sp002783145	0.003	1	333	0.0119917	0.00982367	0.00246565	0.00809366
CG-1_bin_113_k127_476781_7	CG-1_bin_113	glyceraldehyde 3-phosphate dehydrogenase (phosphorylating) [EC:1.2.1.12]	d__Bacteria;p__Bacteroidota;c__Bacteroidia;o__Bacteroidales;f__F082;g__UBA5536;s__	0	1	335	0.0149001	0.00244126	0.00490185	0.0074144
CG-1_bin_82_k127_733869_73	CG-1_bin_82	glyceraldehyde 3-phosphate dehydrogenase (phosphorylating) [EC:1.2.1.12]	d__Bacteria;p__Actinobacteriota;c__Actinomycetia;o__Propionibacteriales;f__Propionibacteriaceae;g__;s__	0	0	335	0	0.0122063	0.00490185	0.00570271
CG-1_bin_124_k127_579594_25	CG-1_bin_124	glyceraldehyde 3-phosphate dehydrogenase (phosphorylating) [EC:1.2.1.12]	d__Bacteria;p__Cyanobacteria;c__Cyanobacteriia;o__Cyanobacteriales;f__Microcoleaceae;g__Planktothrix;s__Planktothrix sp001873365	0	1	340	0.00587239	0.00481071	0.00482976	0.00517096
CG-1_Unassigned_k127_647190_2	CG-1_Unassigned	glyceraldehyde 3-phosphate dehydrogenase (phosphorylating) [EC:1.2.1.12]	Unassigned	0.017	0	196	0.0101868	0	0	0.0033956
CG-1_bin_197_k127_9658_57	CG-1_bin_197	glyceraldehyde 3-phosphate dehydrogenase (phosphorylating) [EC:1.2.1.12]	d__Bacteria;p__Bacteroidota;c__Bacteroidia;o__Cytophagales;f__Spirosomaceae;g__;s__	0.001	1	336	0.00297115	0.00243399	0.00244363	0.00261626
CG-1_Unassigned_k127_77369_2	CG-1_Unassigned	glyceraldehyde 3-phosphate dehydrogenase (phosphorylating) [EC:1.2.1.12]	Unassigned	0.01	1	351	0.00284418	0.00232997	0.0023392	0.00250445
CG-1_bin_193_k127_312348_139	CG-1_bin_193	glyceraldehyde 3-phosphate dehydrogenase (phosphorylating) [EC:1.2.1.12]	d__Bacteria;p__Proteobacteria;c__Alphaproteobacteria;o__Parvibaculales;f__CGMCC-115125;g__;s__	0	1	336	0	0.00486798	0.00244363	0.0024372
CG-1_bin_194_k127_551712_7	CG-1_bin_194	glyceraldehyde 3-phosphate dehydrogenase (phosphorylating) [EC:1.2.1.12]	d__Bacteria;p__Desulfobacterota;c__Desulfuromonadia;o__Desulfuromonadales;f__Geopsychrobacteraceae;g__Geopsychrobacter;s__Geopsychrobacter sp009993495	0	1	480	0.00207981	0.00170379	0	0.0012612
CG-1_bin_90_k127_371119_3	CG-1_bin_90	glyceraldehyde 3-phosphate dehydrogenase (phosphorylating) [EC:1.2.1.12]	d__Bacteria;p__Bacteroidota;c__Bacteroidia;o__Flavobacteriales;f__Flavobacteriaceae;g__Planktosalinus;s__Planktosalinus sp001873105	0.033	1	482	0	0.00169672	0.00170344	0.00113339
CG-1_bin_unbinned_k127_142854_2	CG-1_bin_unbinned	glyceraldehyde dehydrogenase large subunit [EC:1.2.99.8]	Unassigned	0	10	795	0.0364162	0.0606936	0.0537046	0.0502715
CG-1_bin_69_k127_375450_31	CG-1_bin_69	glyceraldehyde dehydrogenase large subunit [EC:1.2.99.8]	d__Bacteria;p__Proteobacteria;c__Alphaproteobacteria;o__Rhodobacterales;f__Rhodobacteraceae;g__Roseovarius;s__	0	0	781	0.0127824	0.0188486	0.0220772	0.0179027
CG-1_bin_150_k127_450457_24	CG-1_bin_150	glyceraldehyde dehydrogenase large subunit [EC:1.2.99.8]	d__Bacteria;p__Proteobacteria;c__Alphaproteobacteria;o__Rhodobacterales;f__Rhodobacteraceae;g__Nioella;s__Nioella sp002783145	0	1	786	0.00762066	0.00728339	0.00940145	0.00810183
CG-1_bin_39_k127_897052_19	CG-1_bin_39	glyceraldehyde dehydrogenase large subunit [EC:1.2.99.8]	d__Bacteria;p__Proteobacteria;c__Alphaproteobacteria;o__Rhodobacterales;f__Rhodobacteraceae;g__HLUCCA09;s__	0.001	0	786	0	0.00104048	0.00208921	0.00104323
CG-1_Unassigned_k127_834375_2	CG-1_Unassigned	glyceraldehyde-3-phosphate dehydrogenase (arsenate-transferring) [EC:1.2.1.107]	Unassigned	0	1	214	0.0326549	0.0305727	0.0268571	0.0300282
CG-1_Unassigned_k127_743577_1	CG-1_Unassigned	glyceraldehyde-3-phosphate dehydrogenase (arsenate-transferring) [EC:1.2.1.107]	Unassigned	0	1	150	0.053243	0.0109043	0.0164212	0.0268562
CG-1_Unassigned_k127_394252_1	CG-1_Unassigned	glyceraldehyde-3-phosphate dehydrogenase (arsenate-transferring) [EC:1.2.1.107]	Unassigned	0.004	1	114	0.00875708	0.0143477	0	0.0077016
CG-1_Unassigned_k127_33377_1	CG-1_Unassigned	glyceraldehyde-3-phosphate dehydrogenase (arsenate-transferring) [EC:1.2.1.107]	Unassigned	0	1	232	0	0.0105753	0.0106172	0.00706414
CG-1_Unassigned_k127_497797_1	CG-1_Unassigned	glycerate 2-kinase [EC:2.7.1.165]	Unassigned	0	1	384	0.00259976	0	0	0.000866586
CG-1_Unassigned_k127_517168_2	CG-1_Unassigned	glycerol kinase [EC:2.7.1.30]	Unassigned	0	2	250	0.00798645	0.0196277	0.0164212	0.0146784
CG-1_Unassigned_k127_183595_1	CG-1_Unassigned	glycerol kinase [EC:2.7.1.30]	Unassigned	0	0	264	0.00378147	0.00929342	0.0155504	0.00954175
CG-1_bin_82_k127_898218_37	CG-1_bin_82	glycerol kinase [EC:2.7.1.30]	d__Bacteria;p__Actinobacteriota;c__Actinomycetia;o__Propionibacteriales;f__Propionibacteriaceae;g__;s__	0.001	1	508	0	0.00160988	0.00323252	0.00161413
CG-1_bin_150_k127_309706_4	CG-1_bin_150	glycerol kinase [EC:2.7.1.30]	d__Bacteria;p__Proteobacteria;c__Alphaproteobacteria;o__Rhodobacterales;f__Rhodobacteraceae;g__Nioella;s__Nioella sp002783145	0.001	1	494	0	0.00165551	0.00166206	0.00110586
CG-1_bin_15_k127_388085_2	CG-1_bin_15	glycerol kinase [EC:2.7.1.30]	d__Bacteria;p__Proteobacteria;c__Alphaproteobacteria;o__Rhodobacterales;f__Rhodobacteraceae;g__Sulfitobacter;s__	0	1	495	0	0.00165216	0.00165871	0.00110362
CG-1_Unassigned_k127_63823_2	CG-1_Unassigned	glycerol kinase [EC:2.7.1.30]	Unassigned	0.003	1	502	0	0	0.00163558	0.000545193
CG-1_bin_148_k127_112541_43	CG-1_bin_148	glycerol uptake facilitator protein	d__Bacteria;p__Bacteroidota;c__Rhodothermia;o__Rhodothermales;f__Rubricoccaceae;g__;s__	0	0	235	0	0.00348009	0.00349387	0.00232465
CG-1_Unassigned_k127_3429_3	CG-1_Unassigned	glycine betaine/proline transport system substrate-binding protein	Unassigned	0	3	115	0.0173619	0.0355574	0.0428379	0.0319191
CG-1_bin_unbinned_k127_203805_5	CG-1_bin_unbinned	glycine betaine/proline transport system substrate-binding protein	Unassigned	0	4	321	0.0217699	0.0178341	0.0409251	0.026843
CG-1_Unassigned_k127_561043_1	CG-1_Unassigned	glycine betaine/proline transport system substrate-binding protein	Unassigned	0	1	257	0.00776892	0.0190931	0.00958436	0.0121488
CG-1_Unassigned_k127_125115_1	CG-1_Unassigned	glycine betaine/proline transport system substrate-binding protein	Unassigned	0	1	250	0.0159729	0.0130851	0.00656848	0.0118755
CG-1_Unassigned_k127_348615_1	CG-1_Unassigned	glycine betaine/proline transport system substrate-binding protein	Unassigned	0	2	257	0.00388446	0.0190931	0.00958436	0.010854
CG-1_bin_102_k127_388435_29	CG-1_bin_102	glycine betaine/proline transport system substrate-binding protein	d__Bacteria;p__Proteobacteria;c__Gammaproteobacteria;o__Burkholderiales;f__Burkholderiaceae;g__Rhodoferax;s__Rhodoferax sp002789915	0	2	350	0	0.00233663	0.00469177	0.0023428
CG-1_bin_71_k127_561333_7	CG-1_bin_71	glycine betaine/proline transport system substrate-binding protein	d__Bacteria;p__Proteobacteria;c__Alphaproteobacteria;o__Rhodobacterales;f__Rhodobacteraceae;g__Paracoccus;s__	0	1	332	0.0060139	0	0	0.00200463
CG-1_Unassigned_k127_254275_4	CG-1_Unassigned	glycine cleavage system H protein	Unassigned	0	1	122	0	0.0201103	0.02019	0.0134334
CG-1_stramenopiles_k127_542280_1696-7000	CG-1_stramenopiles	glycine dehydrogenase subunit 2 [EC:1.4.4.2]	Unassigned	0	3	1304	0	0.00188149	0.00251859	0.00146669
CG-1_Unassigned_k127_781840_1	CG-1_Unassigned	glycine dehydrogenase subunit 2 [EC:1.4.4.2]	Unassigned	0	1	728	0	0.00224676	0.00112783	0.00112486
CG-1_bin_189_k127_811381_4	CG-1_bin_189	glycine dehydrogenase subunit 2 [EC:1.4.4.2]	d__Bacteria;p__Bacteroidota;c__Bacteroidia;o__Cytophagales;f__Cyclobacteriaceae;g__Algoriphagus;s__	0.033	0	962	0	0.00255038	0	0.000850125
CG-1_Unassigned_k127_593551_1	CG-1_Unassigned	glycine hydroxymethyltransferase [EC:2.1.2.1]	Unassigned	0	1	212	0.00470899	0.00385764	0.0116188	0.00672847
CG-1_Unassigned_k127_809643_1	CG-1_Unassigned	glycine hydroxymethyltransferase [EC:2.1.2.1]	Unassigned	0	0	403	0.00247719	0.00405866	0.00407474	0.00353686
CG-1_Unassigned_k127_200513_5	CG-1_Unassigned	glycine hydroxymethyltransferase [EC:2.1.2.1]	Unassigned	0.003	1	317	0.00314923	0.00515975	0	0.00276966
CG-1_Unassigned_k127_636157_2	CG-1_Unassigned	glycine hydroxymethyltransferase [EC:2.1.2.1]	Unassigned	0	1	283	0	0.00288983	0.00290127	0.00193037
CG-1_bin_75_k127_691058_30	CG-1_bin_75	glycine hydroxymethyltransferase [EC:2.1.2.1]	d__Bacteria;p__Bacteroidota;c__Rhodothermia;o__Rhodothermales;f__Rubricoccaceae;g__Rubrivirga;s__	0.005	0	439	0	0.00186292	0.00374059	0.00186784
CG-1_bin_5_k127_876675_3	CG-1_bin_5	glycine hydroxymethyltransferase [EC:2.1.2.1]	Unclassified Bacteria	0.021	0	560	0	0.00146039	0.00146618	0.000975524
CG-1_bin_102_k127_97162_1	CG-1_bin_102	glycine hydroxymethyltransferase [EC:2.1.2.1]	d__Bacteria;p__Proteobacteria;c__Gammaproteobacteria;o__Burkholderiales;f__Burkholderiaceae;g__Rhodoferax;s__Rhodoferax sp002789915	0	1	415	0	0.00197065	0	0.000656884
CG-1_bin_29_k127_475602_6	CG-1_bin_29	glycine hydroxymethyltransferase [EC:2.1.2.1]	d__Bacteria;p__Proteobacteria;c__Alphaproteobacteria;o__Sphingomonadales;f__Sphingomonadaceae;g__Alteriqipengyuania;s__	0.033	0	443	0	0	0.00185341	0.000617803
CG-1_Unassigned_k127_137416_2	CG-1_Unassigned	glycogen phosphorylase [EC:2.4.1.1]	Unassigned	0	2	785	0.00508691	0.00416724	0.00627562	0.00517659
CG-1_bin_63_k127_412956_92	CG-1_bin_63	glycogen phosphorylase [EC:2.4.1.1]	d__Bacteria;p__Proteobacteria;c__Alphaproteobacteria;o__Rhodobacterales;f__Rhodobacteraceae;g__Fluviibacterium;s__	0	0	794	0.00125731	0.00103	0.00206816	0.00145183
CG-1_bin_129_k127_831063_8	CG-1_bin_129	glycogen phosphorylase [EC:2.4.1.1]	d__Bacteria;p__Proteobacteria;c__Gammaproteobacteria;o__Competibacterales;f__Competibacteraceae;g__Contendobacter;s__	0	1	855	0	0.000956515	0.00288091	0.00127914
CG-1_bin_15_k127_493108_7	CG-1_bin_15	glycosyltransferase [EC:2.4.1.-]	d__Bacteria;p__Proteobacteria;c__Alphaproteobacteria;o__Rhodobacterales;f__Rhodobacteraceae;g__Sulfitobacter;s__	0.035	1	284	0	0	0.00289106	0.000963685
CG-1_bin_161_k127_555631_5	CG-1_bin_161	glycosyltransferase [EC:2.4.1.-]	d__Bacteria;p__Proteobacteria;c__Alphaproteobacteria;o__Rhodobacterales;f__Rhodobacteraceae;g__Rubrimonas;s__	0	1	380	0	0	0.00216068	0.000720228
CG-1_bin_50_k127_481017_3	CG-1_bin_50	glycosyltransferase [EC:2.4.1.-]	d__Bacteria;p__Actinobacteriota;c__Actinomycetia;o__Mycobacteriales;f__SCTD01;g__SCTD01;s__	0.029	1	729	0.00136942	0	0	0.000456473
CG-1_Unassigned_k127_478813_1	CG-1_Unassigned	glyoxal/methylglyoxal oxidase [EC:1.2.3.15]	Unassigned	0	1	147	0	0	0.0111709	0.00372363
CG-1_Unassigned_k127_535560_1	CG-1_Unassigned	GMP synthase (glutamine-hydrolysing) [EC:6.3.5.2]	Unassigned	0	1	476	0.00209728	0.00515433	0.00862458	0.00529206
CG-1_bin_29_k127_704172_23	CG-1_bin_29	GntR family transcriptional regulator / MocR family aminotransferase	d__Bacteria;p__Proteobacteria;c__Alphaproteobacteria;o__Sphingomonadales;f__Sphingomonadaceae;g__Alteriqipengyuania;s__	0.047	1	614	0.00162591	0	0	0.000541969
CG-1_Unassigned_k127_901390_1	CG-1_Unassigned	GTP diphosphokinase / guanosine-3',5'-bis(diphosphate) 3'-diphosphatase [EC:2.7.6.5 3.1.7.2]	Unassigned	0.043	1	583	0.00171236	0	0	0.000570787
CG-1_bin_63_k127_481714_65	CG-1_bin_63	GTPase	d__Bacteria;p__Proteobacteria;c__Alphaproteobacteria;o__Rhodobacterales;f__Rhodobacteraceae;g__Fluviibacterium;s__	0.041	1	419	0	0	0.00195957	0.00065319
CG-1_bin_unbinned_k127_713466_2	CG-1_bin_unbinned	GTPase	Unassigned	0.017	0	496	0	0.00164883	0	0.000549611
CG-1_Unassigned_k127_570520_1	CG-1_Unassigned	GTPase [EC:3.6.5.-]	Unassigned	0	0	170	0	0	0.00482976	0.00160992
CG-1_Unassigned_k127_817458_1	CG-1_Unassigned	GTP-binding nuclear protein Ran	Unassigned	0	0	205	0.00973958	0.00398937	0.0120155	0.00858149
CG-1_Unassigned_k127_194264_2	CG-1_Unassigned	GTP-binding protein	Unassigned	0	3	387	0.0025796	0.0105662	0.010608	0.00791792
CG-1_Unassigned_k127_158920_1	CG-1_Unassigned	GTP-binding protein	Unassigned	0	1	260	0	0.00629093	0.00315792	0.00314962
CG-1_bin_150_k127_618451_68	CG-1_bin_150	GTP-binding protein	d__Bacteria;p__Proteobacteria;c__Alphaproteobacteria;o__Rhodobacterales;f__Rhodobacteraceae;g__Nioella;s__Nioella sp002783145	0	1	605	0	0.00540708	0.00271425	0.00270711
CG-1_bin_56_k127_674688_1	CG-1_bin_56	GTP-binding protein	d__Bacteria;p__Bacteroidota;c__Bacteroidia;o__Flavobacteriales;f__Vicingaceae;g__BRH-c54;s__BRH-c54 sp002770955	0.027	0	196	0.0050934	0	0	0.0016978
CG-1_bin_94_k127_853465_6	CG-1_bin_94	GTP-binding protein	d__Bacteria;p__Proteobacteria;c__Alphaproteobacteria;o__Micavibrionales;f__Micavibrionaceae;g__UBA2638;s__	0	1	605	0.00165009	0.00135177	0	0.00100062
CG-1_bin_99_k127_275997_86	CG-1_bin_99	GTP-binding protein	d__Bacteria;p__Proteobacteria;c__Alphaproteobacteria;o__Rhodobacterales;f__Rhodobacteraceae;g__Wagnerdoeblera;s__	0	1	605	0	0.00135177	0.00135712	0.000902965
CG-1_bin_137_k127_479884_11	CG-1_bin_137	GTP-binding protein	d__Bacteria;p__Spirochaetota;c__Spirochaetia;o__DSM-27196;f__Salinispiraceae;g__SKVS01;s__SKVS01 sp009991955	0	1	610	0	0.00134069	0.001346	0.000895563
CG-1_Unassigned_k127_765724_2	CG-1_Unassigned	GTP-binding protein	Unassigned	0.015	1	382	0	0	0.00214937	0.000716457
CG-1_Unassigned_k127_98100_1	CG-1_Unassigned	GTP-binding protein LepA	Unassigned	0.026	0	279	0	0.00293126	0	0.000977086
CG-1_bin_unbinned_k127_732328_6	CG-1_bin_unbinned	guanylate cyclase, other [EC:4.6.1.2]	Unassigned	0.027	1	478	0.00626552	0.00171092	0.0034354	0.00380395
CG-1_bin_63_k127_46699_7	CG-1_bin_63	H+-translocating NAD(P) transhydrogenase [EC:1.6.1.2 7.1.1.1]	d__Bacteria;p__Proteobacteria;c__Alphaproteobacteria;o__Rhodobacterales;f__Rhodobacteraceae;g__Fluviibacterium;s__	0	2	523	0.00381762	0.0140734	0.00941943	0.00910348
CG-1_bin_102_k127_686405_8	CG-1_bin_102	H+-translocating NAD(P) transhydrogenase [EC:1.6.1.2 7.1.1.1]	d__Bacteria;p__Proteobacteria;c__Gammaproteobacteria;o__Burkholderiales;f__Burkholderiaceae;g__Rhodoferax;s__Rhodoferax sp002789915	0	2	552	0	0.00444468	0.00148743	0.00197737
CG-1_Unassigned_k127_288624_2	CG-1_Unassigned	H+-translocating NAD(P) transhydrogenase subunit alpha [EC:1.6.1.2 7.1.1.1]	Unassigned	0	1	134	0.0670505	0.0793408	0.0367639	0.0610517
CG-1_Unassigned_k127_748153_6	CG-1_Unassigned	H+-translocating NAD(P) transhydrogenase subunit alpha [EC:1.6.1.2 7.1.1.1]	Unassigned	0	3	251	0.0238639	0.0423572	0.0261692	0.0307968
CG-1_bin_156_k127_655458_13	CG-1_bin_156	H+-translocating NAD(P) transhydrogenase subunit alpha [EC:1.6.1.2 7.1.1.1]	d__Bacteria;p__Proteobacteria;c__Alphaproteobacteria;o__Rhodobacterales;f__Rhodobacteraceae;g__Pikeienuella;s__	0	1	378	0.00792307	0.0129813	0.0217212	0.0142085
CG-1_Unassigned_k127_225478_1	CG-1_Unassigned	H+-translocating NAD(P) transhydrogenase subunit alpha [EC:1.6.1.2 7.1.1.1]	Unassigned	0	1	191	0.0104535	0.00856357	0.00859749	0.00920484
CG-1_bin_146_k127_631088_13	CG-1_bin_146	H+-translocating NAD(P) transhydrogenase subunit alpha [EC:1.6.1.2 7.1.1.1]	d__Bacteria;p__Proteobacteria;c__Alphaproteobacteria;o__Micavibrionales;f__UBA2020;g__CSBR16-224;s__	0	0	423	0.00236006	0.0154671	0.00776416	0.00853043
CG-1_bin_101_k127_263750_47	CG-1_bin_101	H+-translocating NAD(P) transhydrogenase subunit alpha [EC:1.6.1.2 7.1.1.1]	d__Bacteria;p__Proteobacteria;c__Alphaproteobacteria;o__Rhodobacterales;f__Rhodobacteraceae;g__Roseicyclus;s__	0	1	524	0.00381033	0.00780363	0.00783454	0.00648284
CG-1_bin_98_k127_127182_20	CG-1_bin_98	H+-translocating NAD(P) transhydrogenase subunit alpha [EC:1.6.1.2 7.1.1.1]	d__Bacteria;p__Proteobacteria;c__Alphaproteobacteria;o__Rhodobacterales;f__Rhodobacteraceae;g__Roseinatronobacter;s__	0	1	523	0.00381762	0.00781855	0.00470971	0.00544863
CG-1_bin_157_k127_545660_27	CG-1_bin_157	H+-translocating NAD(P) transhydrogenase subunit alpha [EC:1.6.1.2 7.1.1.1]	d__Bacteria;p__Proteobacteria;c__Alphaproteobacteria;o__Rhodobacterales;f__Rhodobacteraceae;g__Oceaniglobus;s__Oceaniglobus sp009992615	0	1	524	0.00381033	0.00624291	0.00626763	0.00544029
CG-1_Unassigned_k127_546936_1	CG-1_Unassigned	H+-translocating NAD(P) transhydrogenase subunit beta [EC:1.6.1.2 7.1.1.1]	Unassigned	0	0	134	0.0223502	0.0793408	0.0674004	0.0563638
CG-1_bin_156_k127_655458_11	CG-1_bin_156	H+-translocating NAD(P) transhydrogenase subunit beta [EC:1.6.1.2 7.1.1.1]	d__Bacteria;p__Proteobacteria;c__Alphaproteobacteria;o__Rhodobacterales;f__Rhodobacteraceae;g__Pikeienuella;s__	0	0	466	0.0107114	0.00526494	0.00880966	0.00826201
CG-1_bin_63_k127_46699_8	CG-1_bin_63	H+-translocating NAD(P) transhydrogenase subunit beta [EC:1.6.1.2 7.1.1.1]	d__Bacteria;p__Proteobacteria;c__Alphaproteobacteria;o__Rhodobacterales;f__Rhodobacteraceae;g__Fluviibacterium;s__	0.009	1	477	0	0	0.0017213	0.000573767
CG-1_bin_101_k127_263750_46	CG-1_bin_101	H+-translocating NAD(P) transhydrogenase subunit beta [EC:1.6.1.2 7.1.1.1]	d__Bacteria;p__Proteobacteria;c__Alphaproteobacteria;o__Rhodobacterales;f__Rhodobacteraceae;g__Roseicyclus;s__	0.027	1	495	0	0	0.00165871	0.000552902
CG-1_Unassigned_k127_164485_1	CG-1_Unassigned	heam-based aerotactic trancducer	Unassigned	0.048	1	162	0.00616239	0	0	0.00205413
CG-1_bin_188_k127_902234_59	CG-1_bin_188	heam-based aerotactic trancducer	d__Bacteria;p__Proteobacteria;c__Gammaproteobacteria;o__Xanthomonadales;f__Wenzhouxiangellaceae;g__JAHJQV01;s__	0	1	694	0	0	0.00118308	0.000394361
CG-1_bin_161_k127_246588_11	CG-1_bin_161	heat-inducible transcriptional repressor	d__Bacteria;p__Proteobacteria;c__Alphaproteobacteria;o__Rhodobacterales;f__Rhodobacteraceae;g__Rubrimonas;s__	0	2	373	0	0.00657765	0	0.00219255
CG-1_bin_198_k127_424365_6	CG-1_bin_198	hemoglobin/transferrin/lactoferrin receptor protein	d__Bacteria;p__Proteobacteria;c__Gammaproteobacteria;o__Xanthomonadales;f__Wenzhouxiangellaceae;g__GCA-2722315;s__	0	21	887	0.26674	0.159507	0.101823	0.176023
CG-1_Unassigned_k127_424371_3	CG-1_Unassigned	hemoglobin/transferrin/lactoferrin receptor protein	Unassigned	0	30	973	0.271892	0.136163	0.119826	0.175961
CG-1_bin_188_k127_338614_32	CG-1_bin_188	hemoglobin/transferrin/lactoferrin receptor protein	d__Bacteria;p__Proteobacteria;c__Gammaproteobacteria;o__Xanthomonadales;f__Wenzhouxiangellaceae;g__JAHJQV01;s__	0	22	967	0.244673	0.106562	0.107833	0.153023
CG-1_bin_199_k127_831224_8	CG-1_bin_199	hemoglobin/transferrin/lactoferrin receptor protein	d__Bacteria;p__Proteobacteria;c__Gammaproteobacteria;o__Xanthomonadales;f__Xanthomonadaceae;g__GCA-002840015;s__GCA-002840015 sp002782905	0	25	861	0.0776847	0.0740883	0.0410053	0.0642594
CG-1_bin_unbinned_k127_773939_3	CG-1_bin_unbinned	hemoglobin/transferrin/lactoferrin receptor protein	Unassigned	0	20	995	0.0913024	0.0517816	0.0437349	0.062273
CG-1_bin_35_k127_492279_17	CG-1_bin_35	hemoglobin/transferrin/lactoferrin receptor protein	d__Bacteria;p__Proteobacteria;c__Alphaproteobacteria;o__Sphingomonadales;f__Sphingomonadaceae;g__Erythrobacter;s__	0	10	983	0.0528097	0.0141434	0.0133642	0.0267724
CG-1_Unassigned_k127_617696_2	CG-1_Unassigned	hemoglobin/transferrin/lactoferrin receptor protein	Unassigned	0	11	901	0.017728	0.022692	0.0182255	0.0195485
CG-1_bin_48_k127_527466_1	CG-1_bin_48	hemoglobin/transferrin/lactoferrin receptor protein	d__Bacteria;p__Proteobacteria;c__Gammaproteobacteria;o__Enterobacterales;f__Shewanellaceae;g__Shewanella;s__Shewanella vesiculosa	0	8	852	0.0199193	0.0115186	0.0173463	0.0162614
CG-1_bin_128_k127_233330_5	CG-1_bin_128	hemoglobin/transferrin/lactoferrin receptor protein	d__Bacteria;p__Proteobacteria;c__Alphaproteobacteria;o__Sphingomonadales;f__Sphingomonadaceae;g__Parasphingorhabdus;s__Parasphingorhabdus sp018067055	0	7	948	0.00210613	0.00776412	0.00173219	0.00386748
CG-1_bin_199_k127_556828_4	CG-1_bin_199	hemoglobin/transferrin/lactoferrin receptor protein	d__Bacteria;p__Proteobacteria;c__Gammaproteobacteria;o__Xanthomonadales;f__Xanthomonadaceae;g__GCA-002840015;s__GCA-002840015 sp002782905	0	2	981	0.00305293	0.00583562	0.00251089	0.00379981
CG-1_bin_161_k127_263572_1	CG-1_bin_161	hemoglobin/transferrin/lactoferrin receptor protein	d__Bacteria;p__Proteobacteria;c__Alphaproteobacteria;o__Rhodobacterales;f__Rhodobacteraceae;g__Rubrimonas;s__	0	2	493	0	0.0049766	0.00499631	0.0033243
CG-1_bin_19_k127_899678_23	CG-1_bin_19	hemoglobin/transferrin/lactoferrin receptor protein	d__Bacteria;p__Proteobacteria;c__Gammaproteobacteria;o__Burkholderiales;f__Burkholderiaceae;g__Rhodoferax;s__Rhodoferax sp002784245	0	2	655	0.00304826	0.00249716	0.00125353	0.00226632
CG-1_bin_73_k127_290060_1	CG-1_bin_73	hemoglobin/transferrin/lactoferrin receptor protein	d__Bacteria;p__Bacteroidota;c__Bacteroidia;o__Flavobacteriales;f__Flavobacteriaceae;g__Winogradskyella;s__	0.001	0	480	0	0	0.00342108	0.00114036
CG-1_bin_151_k127_700516_24	CG-1_bin_151	hemoglobin/transferrin/lactoferrin receptor protein	d__Bacteria;p__Proteobacteria;c__Alphaproteobacteria;o__Sphingomonadales;f__Sphingomonadaceae;g__Erythrobacter;s__	0	3	917	0.00108867	0.000891844	0.000895376	0.000958629
CG-1_Unassigned_k127_667423_2	CG-1_Unassigned	hemoglobin/transferrin/lactoferrin receptor protein	Unassigned	0.009	1	654	0	0	0.00125544	0.000418481
CG-1_bin_unbinned_k127_368119_13	CG-1_bin_unbinned	Herpesviridae large tegument protein deneddylase [EC:3.4.19.12 3.4.22.-]	Unassigned	0	1	675	0	0	0.00121639	0.000405462
CG-1_bin_139_k127_158126_9	CG-1_bin_139	heterocyst glycolipid deposition protein	d__Bacteria;p__Cyanobacteria;c__Cyanobacteriia;o__Phormidesmiales;f__Phormidesmiaceae;g__Nodosilinea;s__	0	3	566	0.00529138	0.00433474	0.00435191	0.00465934
CG-1_bin_unbinned_k127_10730_3	CG-1_bin_unbinned	hexosaminidase [EC:3.2.1.52]	Unassigned	0.03	1	598	0	0.00136759	0	0.000455864
CG-1_bin_60_k127_841422_2	CG-1_bin_60	histidinol-phosphatase [EC:3.1.3.15]	d__Bacteria;p__Proteobacteria;c__Alphaproteobacteria;o__Rhodobacterales;f__Rhodobacteraceae;g__Roseovarius;s__Roseovarius sp002783205	0.037	1	259	0	0.00315761	0	0.00105254
CG-1_bin_26_k127_341911_107	CG-1_bin_26	histidyl-tRNA synthetase [EC:6.1.1.21]	d__Bacteria;p__Proteobacteria;c__Alphaproteobacteria;o__Rhodobacterales;f__Rhodobacteraceae;g__Sulfitobacter;s__	0.029	1	502	0.00198866	0.00488737	0.00327116	0.0033824
CG-1_Unassigned_k127_527955_1	CG-1_Unassigned	histidyl-tRNA synthetase [EC:6.1.1.21]	Unassigned	0	0	270	0.00369743	0	0	0.00123248
CG-1_Unassigned_k127_744397_2	CG-1_Unassigned	histone H2A	Unassigned	0.003	1	131	0	0.0187287	0.0125353	0.0104213
CG-1_Unassigned_k127_160657_4	CG-1_Unassigned	histone H4	Unassigned	0	1	103	0.0096923	0.00794001	0	0.00587744
CG-1_Unassigned_k127_716178_1	CG-1_Unassigned	HlyD family secretion protein	Unassigned	0	2	282	0.00354009	0.00580015	0.0116462	0.00699549
CG-1_bin_89_k127_323039_2	CG-1_bin_89	HlyD family secretion protein	d__Bacteria;p__Proteobacteria;c__Alphaproteobacteria;o__Rhodobacterales;f__Rhodobacteraceae;g__Rubrimonas;s__	0	1	443	0	0.00369219	0.00741363	0.00370194
CG-1_bin_unbinned_k127_813885_4	CG-1_bin_unbinned	homoaconitate hydratase [EC:4.2.1.36]	Unassigned	0	0	867	0.0046058	0.00377311	0.0075761	0.00531834
CG-1_bin_194_k127_554239_1	CG-1_bin_194	homoaconitate hydratase [EC:4.2.1.36]	d__Bacteria;p__Desulfobacterota;c__Desulfuromonadia;o__Desulfuromonadales;f__Geopsychrobacteraceae;g__Geopsychrobacter;s__Geopsychrobacter sp009993495	0	8	844	0.00236566	0.00775185	0.00194564	0.00402105
CG-1_bin_102_k127_133350_5	CG-1_bin_102	homoisocitrate dehydrogenase [EC:1.1.1.87]	d__Bacteria;p__Proteobacteria;c__Gammaproteobacteria;o__Burkholderiales;f__Burkholderiaceae;g__Rhodoferax;s__Rhodoferax sp002789915	0	2	417	0.00239402	0.009806	0.00196897	0.004723
CG-1_Unassigned_k127_595772_2	CG-1_Unassigned	homoserine dehydrogenase [EC:1.1.1.3]	Unassigned	0	1	444	0	0.00368388	0.00184923	0.00184437
CG-1_bin_198_k127_195362_14	CG-1_bin_198	hydrogenase large subunit [EC:1.12.99.6]	d__Bacteria;p__Proteobacteria;c__Gammaproteobacteria;o__Xanthomonadales;f__Wenzhouxiangellaceae;g__GCA-2722315;s__	0.002	1	581	0	0.00281522	0.00282637	0.00188053
CG-1_bin_161_k127_276442_2	CG-1_bin_161	hydrogenase-4 component G [EC:1.-.-.-]	d__Bacteria;p__Proteobacteria;c__Alphaproteobacteria;o__Rhodobacterales;f__Rhodobacteraceae;g__Rubrimonas;s__	0	1	493	0	0.00331773	0.00333087	0.0022162
CG-1_Unassigned_k127_562280_1	CG-1_Unassigned	hydrophobic/amphiphilic exporter-1 (mainly G- bacteria), HAE1 family	Unassigned	0	0	960	0	0.00170379	0.00342108	0.00170829
CG-1_bin_48_k127_620926_1	CG-1_bin_48	hydrophobic/amphiphilic exporter-1 (mainly G- bacteria), HAE1 family	d__Bacteria;p__Proteobacteria;c__Gammaproteobacteria;o__Enterobacterales;f__Shewanellaceae;g__Shewanella;s__Shewanella vesiculosa	0.011	1	1044	0	0.00235006	0.00235937	0.00156981
CG-1_Unassigned_k127_495978_2	CG-1_Unassigned	hydrophobic/amphiphilic exporter-1 (mainly G- bacteria), HAE1 family	Unassigned	0.014	1	573	0	0.00142726	0	0.000475754
CG-1_Unassigned_k127_53092_2	CG-1_Unassigned	hydroxylamine dehydrogenase [EC:1.7.2.6]	Unassigned	0.001	1	437	0.00456891	0.00187144	0	0.00214678
CG-1_Unassigned_k127_213227_2	CG-1_Unassigned	hydroxylamine dehydrogenase [EC:1.7.2.6]	Unassigned	0	2	269	0	0.00608045	0	0.00202682
CG-1_bin_179_k127_703193_2	CG-1_bin_179	hydroxylamine reductase [EC:1.7.99.1]	Unclassified Bacteria	0.012	1	543	0.003677	0.00150612	0.00151208	0.00223173
CG-1_Unassigned_k127_819711_1	CG-1_Unassigned	hydroxymethylglutaryl-CoA lyase [EC:4.1.3.4]	Unassigned	0.003	1	138	0	0.0177787	0.00594971	0.00790947
CG-1_bin_unbinned_k127_601025_9	CG-1_bin_unbinned	hydroxymethylglutaryl-CoA lyase [EC:4.1.3.4]	Unassigned	0	1	500	0.00199661	0.00490692	0.00492636	0.0039433
CG-1_bin_unbinned_k127_597129_6	CG-1_bin_unbinned	hydroxymethylglutaryl-CoA reductase (NADPH) [EC:1.1.1.34]	Unassigned	0	4	544	0	0.00300669	0.0135837	0.00553014
CG-1_Unassigned_k127_184075_4	CG-1_Unassigned	hydroxymethylpyrimidine kinase / phosphomethylpyrimidine kinase / thiamine-phosphate diphosphorylase [EC:2.7.1.49 2.7.4.7 2.5.1.3]	Unassigned	0.003	1	420	0	0	0.0019549	0.000651635
CG-1_Unassigned_k127_344532_2	CG-1_Unassigned	hydroxymethylpyrimidine/phosphomethylpyrimidine kinase [EC:2.7.1.49 2.7.4.7]	Unassigned	0	2	267	0	0.006126	0.00307513	0.00306704
CG-1_bin_63_k127_278255_24	CG-1_bin_63	hydroxyproline transporter system substrate-binding protein	d__Bacteria;p__Proteobacteria;c__Alphaproteobacteria;o__Rhodobacterales;f__Rhodobacteraceae;g__Fluviibacterium;s__	0	1	269	0.0259782	0.00912068	0.0122091	0.0157693
CG-1_bin_60_k127_778254_36	CG-1_bin_60	hydroxyproline transporter system substrate-binding protein	d__Bacteria;p__Proteobacteria;c__Alphaproteobacteria;o__Rhodobacterales;f__Rhodobacteraceae;g__Roseovarius;s__Roseovarius sp002783205	0	1	266	0.00375303	0.00614903	0.0123468	0.00741628
CG-1_Unassigned_k127_180317_2	CG-1_Unassigned	imidazole glycerol-phosphate synthase subunit HisH [EC:4.3.2.10]	Unassigned	0.037	1	207	0	0	0.00396647	0.00132216
CG-1_Unassigned_k127_747791_5	CG-1_Unassigned	IMP dehydrogenase [EC:1.1.1.205]	Unassigned	0	3	485	0.00617509	0.0134898	0.0101574	0.00994079
CG-1_bin_59_k127_471450_2	CG-1_bin_59	IMP dehydrogenase [EC:1.1.1.205]	d__Bacteria;p__Proteobacteria;c__Alphaproteobacteria;o__Rhodobacterales;f__Rhodobacteraceae;g__;s__	0	0	484	0.00412523	0.00506914	0.00508921	0.0047612
CG-1_Unassigned_k127_32837_1	CG-1_Unassigned	IMP dehydrogenase [EC:1.1.1.205]	Unassigned	0	1	359	0.0055616	0	0	0.00185387
CG-1_Unassigned_k127_309383_1	CG-1_Unassigned	IMP dehydrogenase [EC:1.1.1.205]	Unassigned	0.001	1	400	0	0.00204455	0	0.000681517
CG-1_Unassigned_k127_585402_2	CG-1_Unassigned	indolepyruvate ferredoxin oxidoreductase [EC:1.2.7.8]	Unassigned	0.005	1	916	0	0	0.000896354	0.000298785
CG-1_bin_89_k127_312869_4	CG-1_bin_89	inorganic pyrophosphatase [EC:3.6.1.1]	d__Bacteria;p__Proteobacteria;c__Alphaproteobacteria;o__Rhodobacterales;f__Rhodobacteraceae;g__Rubrimonas;s__	0	2	178	0.00560847	0.0045945	0	0.00340099
CG-1_Unassigned_k127_425718_3	CG-1_Unassigned	inorganic pyrophosphatase [EC:3.6.1.1]	Unassigned	0.001	1	120	0	0.00681517	0	0.00227172
CG-1_Unassigned_k127_249435_2	CG-1_Unassigned	inositol transport system substrate-binding protein	Unassigned	0.001	1	304	0	0	0.00270086	0.000900285
CG-1_Unassigned_k127_602026_1	CG-1_Unassigned	insulysin [EC:3.4.24.56]	Unassigned	0	1	350	0.00285231	0.00233663	0	0.00172965
CG-1_bin_29_k127_801767_4	CG-1_bin_29	ipsdienol dehydrogenase [EC:1.1.1.386]	d__Bacteria;p__Proteobacteria;c__Alphaproteobacteria;o__Sphingomonadales;f__Sphingomonadaceae;g__Alteriqipengyuania;s__	0.005	0	261	0.00382493	0.00313341	0	0.00231945
CG-1_bin_196_k127_141715_7	CG-1_bin_196	iron(III) transport system permease protein	d__Bacteria;p__Myxococcota_A;c__UBA796;o__UBA796;f__GCA-2862545;g__REDI01;s__	0.036	1	556	0.00538655	0	0.00147673	0.00228776
CG-1_bin_161_k127_63951_2	CG-1_bin_161	isoamylase [EC:3.2.1.68]	d__Bacteria;p__Proteobacteria;c__Alphaproteobacteria;o__Rhodobacterales;f__Rhodobacteraceae;g__Rubrimonas;s__	0	2	690	0	0.00237049	0.00237988	0.00158346
CG-1_Unassigned_k127_433753_1	CG-1_Unassigned	isocitrate dehydrogenase [EC:1.1.1.42]	Unassigned	0	2	221	0.112931	0.0518076	0.0557281	0.0734888
CG-1_bin_161_k127_770950_7	CG-1_bin_161	isocitrate dehydrogenase [EC:1.1.1.42]	d__Bacteria;p__Proteobacteria;c__Alphaproteobacteria;o__Rhodobacterales;f__Rhodobacteraceae;g__Rubrimonas;s__	0	2	225	0.0399323	0.0690604	0.0875797	0.0655241
CG-1_Unassigned_k127_692439_7	CG-1_Unassigned	isocitrate dehydrogenase [EC:1.1.1.42]	Unassigned	0	1	225	0.0931753	0.0290781	0.0437899	0.0553477
CG-1_Unassigned_k127_477776_3	CG-1_Unassigned	isocitrate dehydrogenase [EC:1.1.1.42]	Unassigned	0	1	355	0.064679	0.0322521	0.030067	0.0423327
CG-1_bin_101_k127_540442_86	CG-1_bin_101	isocitrate dehydrogenase [EC:1.1.1.42]	d__Bacteria;p__Proteobacteria;c__Alphaproteobacteria;o__Rhodobacterales;f__Rhodobacteraceae;g__Roseicyclus;s__	0	1	402	0.0571171	0.0203438	0.0204244	0.0326284
CG-1_bin_35_k127_695441_34	CG-1_bin_35	isocitrate dehydrogenase [EC:1.1.1.42]	d__Bacteria;p__Proteobacteria;c__Alphaproteobacteria;o__Sphingomonadales;f__Sphingomonadaceae;g__Erythrobacter;s__	0	0	445	0.0493545	0.018378	0.0221409	0.0299578
CG-1_bin_20_k127_172587_7	CG-1_bin_20	isocitrate dehydrogenase [EC:1.1.1.42]	d__Bacteria;p__Proteobacteria;c__Alphaproteobacteria;o__Rhodobacterales;f__Rhodobacteraceae;g__Loktanella;s__	0	0	402	0.0099334	0.0122063	0.0122546	0.0114648
CG-1_bin_41_k127_799722_58	CG-1_bin_41	isocitrate dehydrogenase [EC:1.1.1.42]	d__Bacteria;p__Proteobacteria;c__Alphaproteobacteria;o__Rhodobacterales;f__Rhodobacteraceae;g__Roseovarius;s__	0	1	404	0.00741317	0.0101215	0.0101616	0.00923212
CG-1_bin_156_k127_27624_6	CG-1_bin_156	isocitrate dehydrogenase [EC:1.1.1.42]	d__Bacteria;p__Proteobacteria;c__Alphaproteobacteria;o__Rhodobacterales;f__Rhodobacteraceae;g__Pikeienuella;s__	0	1	403	0.00495438	0.00811733	0.0142616	0.0091111
CG-1_bin_157_k127_644905_50	CG-1_bin_157	isocitrate dehydrogenase [EC:1.1.1.42]	d__Bacteria;p__Proteobacteria;c__Alphaproteobacteria;o__Rhodobacterales;f__Rhodobacteraceae;g__Oceaniglobus;s__Oceaniglobus sp009992615	0	1	402	0.0049667	0.0101719	0.00816975	0.00776945
CG-1_Unassigned_k127_107522_2	CG-1_Unassigned	isocitrate dehydrogenase [EC:1.1.1.42]	Unassigned	0	0	413	0.00483442	0.00396039	0.00795215	0.00558232
CG-1_Unassigned_k127_839297_1	CG-1_Unassigned	isocitrate lyase [EC:4.1.3.1]	Unassigned	0.005	1	128	0	0	0.00641453	0.00213818
CG-1_bin_102_k127_683860_19	CG-1_bin_102	isocitrate lyase [EC:4.1.3.1]	d__Bacteria;p__Proteobacteria;c__Gammaproteobacteria;o__Burkholderiales;f__Burkholderiaceae;g__Rhodoferax;s__Rhodoferax sp002789915	0.004	0	439	0.00227405	0.00186292	0	0.00137899
CG-1_Unassigned_k127_833499_1	CG-1_Unassigned	isoleucyl-tRNA synthetase [EC:6.1.1.5]	Unassigned	0.001	0	591	0	0.00138379	0	0.000461264
CG-1_bin_161_k127_892449_1	CG-1_bin_161	isopiperitenol dehydrogenase [EC:1.1.1.223]	d__Bacteria;p__Proteobacteria;c__Alphaproteobacteria;o__Rhodobacterales;f__Rhodobacteraceae;g__Rubrimonas;s__	0	0	206	0	0.00397	0	0.00132333
CG-1_Unassigned_k127_338053_1	CG-1_Unassigned	isopiperitenol dehydrogenase [EC:1.1.1.223]	Unassigned	0.005	0	298	0	0.00274436	0	0.000914788
CG-1_Unassigned_k127_563800_1	CG-1_Unassigned	isoquinoline 1-oxidoreductase subunit beta [EC:1.3.99.16]	Unassigned	0	2	406	0.0122944	0.0141004	0.0101116	0.0121688
CG-1_bin_161_k127_553950_1	CG-1_bin_161	isoquinoline 1-oxidoreductase subunit beta [EC:1.3.99.16]	d__Bacteria;p__Proteobacteria;c__Alphaproteobacteria;o__Rhodobacterales;f__Rhodobacteraceae;g__Rubrimonas;s__	0	3	401	0.00497909	0.0122367	0.0102377	0.00915115
CG-1_bin_59_k127_9558_6	CG-1_bin_59	isoquinoline 1-oxidoreductase subunit beta [EC:1.3.99.16]	d__Bacteria;p__Proteobacteria;c__Alphaproteobacteria;o__Rhodobacterales;f__Rhodobacteraceae;g__;s__	0	2	770	0	0.00212421	0.00213262	0.00141894
CG-1_bin_48_k127_132782_1	CG-1_bin_48	isoquinoline 1-oxidoreductase subunit beta [EC:1.3.99.16]	d__Bacteria;p__Proteobacteria;c__Gammaproteobacteria;o__Enterobacterales;f__Shewanellaceae;g__Shewanella;s__Shewanella vesiculosa	0.037	1	767	0.00130157	0	0	0.000433858
CG-1_bin_101_k127_99052_56	CG-1_bin_101	isovaleryl-CoA dehydrogenase [EC:1.3.8.4]	d__Bacteria;p__Proteobacteria;c__Alphaproteobacteria;o__Rhodobacterales;f__Rhodobacteraceae;g__Roseicyclus;s__	0.001	1	387	0.0025796	0.00211323	0.0021216	0.00227148
CG-1_bin_99_k127_511919_16	CG-1_bin_99	isovaleryl-CoA dehydrogenase [EC:1.3.8.4]	d__Bacteria;p__Proteobacteria;c__Alphaproteobacteria;o__Rhodobacterales;f__Rhodobacteraceae;g__Wagnerdoeblera;s__	0.001	1	387	0	0.00422646	0.0021216	0.00211602
CG-1_bin_146_k127_756920_11	CG-1_bin_146	isovaleryl-CoA dehydrogenase [EC:1.3.8.4]	d__Bacteria;p__Proteobacteria;c__Alphaproteobacteria;o__Micavibrionales;f__UBA2020;g__CSBR16-224;s__	0.001	0	390	0	0.00419395	0.00210528	0.00209974
CG-1_bin_161_k127_838941_1	CG-1_bin_161	iterative type I polyketide synthase KedU38	d__Bacteria;p__Proteobacteria;c__Alphaproteobacteria;o__Rhodobacterales;f__Rhodobacteraceae;g__Rubrimonas;s__	0	0	241	0.00414235	0.00339345	0.00340689	0.00364756
CG-1_stramenopiles_k127_249581_13360-15603	CG-1_stramenopiles	K(+)-stimulated pyrophosphate-energized sodium pump [EC:7.1.3.2]	Unassigned	0	4	586	0.0306647	0.020934	0.022418	0.0246722
CG-1_bin_112_k127_340587_6	CG-1_bin_112	K(+)-stimulated pyrophosphate-energized sodium pump [EC:7.1.3.2]	d__Bacteria;p__Planctomycetota;c__Planctomycetia;o__Planctomycetales;f__Planctomycetaceae;g__;s__	0	0	885	0.0135364	0.00646864	0.00742201	0.00914234
CG-1_bin_166_k127_375478_164	CG-1_bin_166	K(+)-stimulated pyrophosphate-energized sodium pump [EC:7.1.3.2]	d__Bacteria;p__Eremiobacterota;c__Xenobia;o__Xenobiales;f__JADMJV01;g__;s__	0	1	746	0.0160586	0.0043851	0.0066037	0.00901578
CG-1_Unassigned_k127_799517_3	CG-1_Unassigned	K(+)-stimulated pyrophosphate-energized sodium pump [EC:7.1.3.2]	Unassigned	0	0	674	0.0133305	0.00485353	0.00852733	0.00890379
CG-1_bin_90_k127_865946_6	CG-1_bin_90	K(+)-stimulated pyrophosphate-energized sodium pump [EC:7.1.3.2]	d__Bacteria;p__Bacteroidota;c__Bacteroidia;o__Flavobacteriales;f__Flavobacteriaceae;g__Planktosalinus;s__Planktosalinus sp001873105	0	1	812	0.011065	0.00503584	0.00606695	0.00738925
CG-1_Unassigned_k127_904600_1	CG-1_Unassigned	K(+)-stimulated pyrophosphate-energized sodium pump [EC:7.1.3.2]	Unassigned	0	0	513	0.00583805	0.00478258	0.00320101	0.00460721
CG-1_bin_199_k127_310990_19	CG-1_bin_199	K(+)-stimulated pyrophosphate-energized sodium pump [EC:7.1.3.2]	d__Bacteria;p__Proteobacteria;c__Gammaproteobacteria;o__Xanthomonadales;f__Xanthomonadaceae;g__GCA-002840015;s__GCA-002840015 sp002782905	0	0	675	0.00443692	0.00363476	0.00486554	0.00431241
CG-1_bin_129_k127_517774_5	CG-1_bin_129	K(+)-stimulated pyrophosphate-energized sodium pump [EC:7.1.3.2]	d__Bacteria;p__Proteobacteria;c__Gammaproteobacteria;o__Competibacterales;f__Competibacteraceae;g__Contendobacter;s__	0	1	679	0.00441078	0.00481779	0.00362766	0.00428541
CG-1_bin_192_k127_224517_53	CG-1_bin_192	K(+)-stimulated pyrophosphate-energized sodium pump [EC:7.1.3.2]	d__Bacteria;p__Proteobacteria;c__Gammaproteobacteria;o__Burkholderiales;f__Burkholderiaceae;g__;s__	0	0	1966	0.00152336	0.00166393	0.00125289	0.00148006
CG-1_Unassigned_k127_898662_2	CG-1_Unassigned	ketol-acid reductoisomerase [EC:1.1.1.86]	Unassigned	0	5	340	0.0499153	0.0432964	0.0434679	0.0455599
CG-1_bin_157_k127_599117_24	CG-1_bin_157	ketol-acid reductoisomerase [EC:1.1.1.86]	d__Bacteria;p__Proteobacteria;c__Alphaproteobacteria;o__Rhodobacterales;f__Rhodobacteraceae;g__Oceaniglobus;s__Oceaniglobus sp009992615	0	0	340	0.00587239	0.00481071	0	0.00356103
CG-1_bin_102_k127_469360_7	CG-1_bin_102	ketol-acid reductoisomerase [EC:1.1.1.86]	d__Bacteria;p__Proteobacteria;c__Gammaproteobacteria;o__Burkholderiales;f__Burkholderiaceae;g__Rhodoferax;s__Rhodoferax sp002789915	0	1	338	0.00295357	0.00725876	0	0.00340411
CG-1_bin_168_k127_92230_22	CG-1_bin_168	ketol-acid reductoisomerase [EC:1.1.1.86]	d__Bacteria;p__Proteobacteria;c__Alphaproteobacteria;o__Rhodobacterales;f__Rhodobacteraceae;g__Roseovarius;s__	0.002	1	340	0.0029362	0.00481071	0	0.0025823
CG-1_bin_194_k127_592424_9	CG-1_bin_194	ketol-acid reductoisomerase [EC:1.1.1.86]	d__Bacteria;p__Desulfobacterota;c__Desulfuromonadia;o__Desulfuromonadales;f__Geopsychrobacteraceae;g__Geopsychrobacter;s__Geopsychrobacter sp009993495	0	2	336	0	0.00486798	0.00244363	0.0024372
CG-1_bin_4_k127_258122_286	CG-1_bin_4	ketol-acid reductoisomerase [EC:1.1.1.86]	d__Bacteria;p__Proteobacteria;c__Alphaproteobacteria;o__Sphingomonadales;f__Sphingomonadaceae;g__Novosphingopyxis;s__	0	0	339	0	0.00241245	0.00242201	0.00161149
CG-1_bin_106_k127_101230_51	CG-1_bin_106	kynureninase [EC:3.7.1.3]	d__Bacteria;p__Proteobacteria;c__Alphaproteobacteria;o__Sphingomonadales;f__Sphingomonadaceae;g__Parasphingorhabdus;s__	0.039	1	373	0.00267643	0	0.00220123	0.00162589
CG-1_bin_63_k127_378380_46	CG-1_bin_63	LacI family transcriptional regulator, gluconate utilization system Gnt-I transcriptional repressor	d__Bacteria;p__Proteobacteria;c__Alphaproteobacteria;o__Rhodobacterales;f__Rhodobacteraceae;g__Fluviibacterium;s__	0.046	0	353	0	0.00463354	0.00232595	0.00231983
CG-1_Unassigned_k127_418304_2	CG-1_Unassigned	lactate permease	Unassigned	0	1	408	0.00244683	0.00400892	0.0020124	0.00282272
CG-1_Unassigned_k127_159810_1	CG-1_Unassigned	lactate permease	Unassigned	0	1	159	0	0.00514353	0	0.00171451
CG-1_bin_117_k127_621877_57	CG-1_bin_117	lactose/L-arabinose transport system substrate-binding protein	d__Bacteria;p__Proteobacteria;c__Alphaproteobacteria;o__Rhodobacterales;f__Rhodobacteraceae;g__JAACUH01;s__JAACUH01 sp009993005	0	2	422	0.00236566	0.00387593	0.00389128	0.00337762
CG-1_Unassigned_k127_800318_2	CG-1_Unassigned	lactoylglutathione lyase [EC:4.4.1.5]	Unassigned	0	1	142	0.00703033	0.0057593	0.0115642	0.00811795
CG-1_Unassigned_k127_549904_1	CG-1_Unassigned	lanthanide-dependent methanol dehydrogenase [EC:1.1.2.10]	Unassigned	0	3	384	0.0701934	0.0468543	0.0256581	0.0475686
CG-1_bin_63_k127_351061_8	CG-1_bin_63	L-arabonate dehydrase [EC:4.2.1.25]	d__Bacteria;p__Proteobacteria;c__Alphaproteobacteria;o__Rhodobacterales;f__Rhodobacteraceae;g__Fluviibacterium;s__	0.003	0	593	0	0.00413737	0	0.00137912
CG-1_Unassigned_k127_33453_1	CG-1_Unassigned	L-arabonate dehydrase [EC:4.2.1.25]	Unassigned	0.001	2	577	0.00173017	0.00141737	0	0.00104918
CG-1_Unassigned_k127_1678_4	CG-1_Unassigned	large subunit ribosomal protein L1	Unassigned	0	2	238	0.0209728	0.0103087	0.0137993	0.0150269
CG-1_bin_102_k127_678124_5	CG-1_bin_102	large subunit ribosomal protein L1	d__Bacteria;p__Proteobacteria;c__Gammaproteobacteria;o__Burkholderiales;f__Burkholderiaceae;g__Rhodoferax;s__Rhodoferax sp002789915	0	1	231	0	0.0070807	0.00355437	0.00354502
CG-1_bin_67_k127_156340_3	CG-1_bin_67	large subunit ribosomal protein L1	d__Bacteria;p__Bacteroidota;c__Bacteroidia;o__Cytophagales;f__Bernardetiaceae;g__Bernardetia;s__Bernardetia sp002784125	0.002	0	232	0	0.00705018	0.00353905	0.00352974
CG-1_bin_unbinned_k127_385703_4	CG-1_bin_unbinned	large subunit ribosomal protein L1	Unassigned	0	1	231	0	0.00354035	0.00355437	0.00236491
CG-1_bin_59_k127_609566_16	CG-1_bin_59	large subunit ribosomal protein L1	d__Bacteria;p__Proteobacteria;c__Alphaproteobacteria;o__Rhodobacterales;f__Rhodobacteraceae;g__;s__	0	0	232	0	0.00352509	0.00353905	0.00235471
CG-1_Unassigned_k127_96542_2	CG-1_Unassigned	large subunit ribosomal protein L10	Unassigned	0	1	177	0.0338409	0.00462046	0.00463876	0.0143667
CG-1_stramenopiles_k127_485772_1538-2215	CG-1_stramenopiles	large subunit ribosomal protein L10	Unassigned	0	1	182	0	0	0.00451132	0.00150377
CG-1_Unassigned_k127_1678_5	CG-1_Unassigned	large subunit ribosomal protein L11	Unassigned	0	1	89	0	0.009189	0.00922539	0.00613813
CG-1_bin_149_k127_598008_4	CG-1_bin_149	large subunit ribosomal protein L11	d__Bacteria;p__Proteobacteria;c__Alphaproteobacteria;o__Rhodobacterales;f__Rhodobacteraceae;g__JAACUH01;s__	0	0	150	0.00665538	0.00545214	0.00547373	0.00586042
CG-1_bin_unbinned_k127_385703_5	CG-1_bin_unbinned	large subunit ribosomal protein L11	Unassigned	0.047	0	144	0	0.00567931	0	0.0018931
CG-1_bin_unbinned_k127_737902_8	CG-1_bin_unbinned	large subunit ribosomal protein L14	Unassigned	0	1	122	0.0409142	0.0201103	0.01346	0.0248282
CG-1_bin_101_k127_504901_161	CG-1_bin_101	large subunit ribosomal protein L14	d__Bacteria;p__Proteobacteria;c__Alphaproteobacteria;o__Rhodobacterales;f__Rhodobacteraceae;g__Roseicyclus;s__	0	0	122	0	0.0134069	0.01346	0.00895563
CG-1_Unassigned_k127_572373_1	CG-1_Unassigned	large subunit ribosomal protein L14	Unassigned	0	1	70	0	0.0233663	0	0.00778877
CG-1_bin_unbinned_k127_902631_11	CG-1_bin_unbinned	large subunit ribosomal protein L14	Unassigned	0.004	1	122	0	0.00670345	0.00673	0.00447782
CG-1_bin_65_k127_238640_46	CG-1_bin_65	large subunit ribosomal protein L14	d__Bacteria;p__Bacteroidota;c__Bacteroidia;o__Flavobacteriales;f__Flavobacteriaceae;g__Psychroflexus;s__	0.019	0	122	0	0	0.00673	0.00224333
CG-1_bin_unbinned_k127_330774_18	CG-1_bin_unbinned	large subunit ribosomal protein L14	Unassigned	0.004	0	194	0	0.00421557	0	0.00140519
CG-1_Unassigned_k127_214268_6	CG-1_Unassigned	large subunit ribosomal protein L15	Unassigned	0.002	1	170	0	0.00962142	0	0.00320714
CG-1_bin_65_k127_238640_43	CG-1_bin_65	large subunit ribosomal protein L16	d__Bacteria;p__Bacteroidota;c__Bacteroidia;o__Flavobacteriales;f__Flavobacteriaceae;g__Psychroflexus;s__	0.044	1	139	0	0	0.00590691	0.00196897
CG-1_bin_161_k127_317019_2	CG-1_bin_161	large subunit ribosomal protein L19	d__Bacteria;p__Proteobacteria;c__Alphaproteobacteria;o__Rhodobacterales;f__Rhodobacteraceae;g__Rubrimonas;s__	0	1	129	0.0464329	0.0316985	0.031824	0.0366518
CG-1_bin_unbinned_k127_737902_15	CG-1_bin_unbinned	large subunit ribosomal protein L2	Unassigned	0	1	227	0.0131935	0.0108082	0.014468	0.0128232
CG-1_bin_101_k127_504901_171	CG-1_bin_101	large subunit ribosomal protein L2	d__Bacteria;p__Proteobacteria;c__Alphaproteobacteria;o__Rhodobacterales;f__Rhodobacteraceae;g__Roseicyclus;s__	0	0	280	0	0.00584158	0.0146618	0.00683445
CG-1_stramenopiles_k127_495321_1745-3077	CG-1_stramenopiles	large subunit ribosomal protein L2	Unassigned	0	5	257	0.00388446	0.00636436	0.00958436	0.00661106
CG-1_bin_150_k127_158486_6	CG-1_bin_150	large subunit ribosomal protein L2	d__Bacteria;p__Proteobacteria;c__Alphaproteobacteria;o__Rhodobacterales;f__Rhodobacteraceae;g__Nioella;s__Nioella sp002783145	0	1	280	0.00356538	0.00584158	0.00586471	0.00509056
CG-1_Unassigned_k127_98279_5	CG-1_Unassigned	large subunit ribosomal protein L2	Unassigned	0	0	278	0	0.0029418	0.0118138	0.00491854
CG-1_bin_unbinned_k127_755938_14	CG-1_bin_unbinned	large subunit ribosomal protein L2	Unassigned	0	1	275	0	0.00297389	0.00895702	0.00397697
CG-1_bin_51_k127_839633_26	CG-1_bin_51	large subunit ribosomal protein L2	d__Bacteria;p__Proteobacteria;c__Alphaproteobacteria;o__Rhodobacterales;f__Rhodobacteraceae;g__Pararhodobacter;s__	0	1	279	0	0.00586251	0.00588573	0.00391608
CG-1_bin_37_k127_354736_14	CG-1_bin_37	large subunit ribosomal protein L2	d__Bacteria;p__Verrucomicrobiota;c__Verrucomicrobiae;o__Opitutales;f__DSM-45221;g__WN38;s__	0	1	281	0	0.00291039	0.00584384	0.00291808
CG-1_bin_unbinned_k127_572545_31	CG-1_bin_unbinned	large subunit ribosomal protein L2	Unassigned	0.005	1	275	0	0	0.00597135	0.00199045
CG-1_bin_67_k127_585744_9	CG-1_bin_67	large subunit ribosomal protein L2	d__Bacteria;p__Bacteroidota;c__Bacteroidia;o__Cytophagales;f__Bernardetiaceae;g__Bernardetia;s__Bernardetia sp002784125	0	1	269	0	0	0.00305227	0.00101742
CG-1_bin_102_k127_835113_6	CG-1_bin_102	large subunit ribosomal protein L2	d__Bacteria;p__Proteobacteria;c__Gammaproteobacteria;o__Burkholderiales;f__Burkholderiaceae;g__Rhodoferax;s__Rhodoferax sp002789915	0.001	0	274	0	0	0.00299657	0.000998856
CG-1_bin_unbinned_k127_236409_6	CG-1_bin_unbinned	large subunit ribosomal protein L2	Unassigned	0.024	0	274	0	0	0.00299657	0.000998856
CG-1_bin_unbinned_k127_485709_6	CG-1_bin_unbinned	large subunit ribosomal protein L2	Unassigned	0.009	1	275	0	0	0.00298567	0.000995224
CG-1_bin_124_k127_780201_38	CG-1_bin_124	large subunit ribosomal protein L2	d__Bacteria;p__Cyanobacteria;c__Cyanobacteriia;o__Cyanobacteriales;f__Microcoleaceae;g__Planktothrix;s__Planktothrix sp001873365	0.009	1	287	0	0	0.00286084	0.000953612
CG-1_bin_150_k127_866071_12	CG-1_bin_150	large subunit ribosomal protein L21	d__Bacteria;p__Proteobacteria;c__Alphaproteobacteria;o__Rhodobacterales;f__Rhodobacteraceae;g__Nioella;s__Nioella sp002783145	0.04	1	205	0	0	0.00400517	0.00133506
CG-1_Unassigned_k127_364532_5	CG-1_Unassigned	large subunit ribosomal protein L24	Unassigned	0	1	104	0.0479955	0.0550456	0.0473688	0.0501367
CG-1_bin_unbinned_k127_737902_7	CG-1_bin_unbinned	large subunit ribosomal protein L24	Unassigned	0	1	104	0.0287973	0.0550456	0.039474	0.0411057
CG-1_bin_101_k127_438418_15	CG-1_bin_101	large subunit ribosomal protein L25	d__Bacteria;p__Proteobacteria;c__Alphaproteobacteria;o__Rhodobacterales;f__Rhodobacteraceae;g__Roseicyclus;s__	0	2	212	0	0.00385764	0.00774585	0.00386783
CG-1_Unassigned_k127_644811_3	CG-1_Unassigned	large subunit ribosomal protein L25	Unassigned	0.01	1	205	0	0.00398937	0.00400517	0.00266485
CG-1_bin_70_k127_543873_36	CG-1_bin_70	large subunit ribosomal protein L27	d__Bacteria;p__Verrucomicrobiota;c__Verrucomicrobiae;o__Verrucomicrobiales;f__Akkermansiaceae;g__Haloferula;s__	0.042	1	86	0.0232164	0	0	0.00773881
CG-1_Unassigned_k127_615648_2	CG-1_Unassigned	large subunit ribosomal protein L3	Unassigned	0	5	241	0.0372812	0.0271476	0.0272551	0.0305613
CG-1_Unassigned_k127_425542_1	CG-1_Unassigned	large subunit ribosomal protein L3	Unassigned	0	1	102	0.0195746	0.0160357	0.00804961	0.0145533
CG-1_bin_63_k127_760728_72	CG-1_bin_63	large subunit ribosomal protein L3	d__Bacteria;p__Proteobacteria;c__Alphaproteobacteria;o__Rhodobacterales;f__Rhodobacteraceae;g__Fluviibacterium;s__	0	3	290	0.00688487	0.00846021	0.00849372	0.00794627
CG-1_bin_168_k127_206437_131	CG-1_bin_168	large subunit ribosomal protein L3	d__Bacteria;p__Proteobacteria;c__Alphaproteobacteria;o__Rhodobacterales;f__Rhodobacteraceae;g__Roseovarius;s__	0	1	281	0.00355269	0.0116416	0.00584384	0.0070127
CG-1_bin_unbinned_k127_755938_11	CG-1_bin_unbinned	large subunit ribosomal protein L3	Unassigned	0	0	227	0.0131935	0.00360273	0.003617	0.00680441
CG-1_bin_unbinned_k127_578445_18	CG-1_bin_unbinned	large subunit ribosomal protein L3	Unassigned	0	0	295	0.00338409	0.00831682	0.00556651	0.00575581
CG-1_bin_unbinned_k127_54767_21	CG-1_bin_unbinned	large subunit ribosomal protein L3	Unassigned	0.001	0	293	0.00340719	0.00837359	0.00280225	0.00486101
CG-1_bin_unbinned_k127_236409_3	CG-1_bin_unbinned	large subunit ribosomal protein L3	Unassigned	0	1	208	0	0.00786366	0.0039474	0.00393702
CG-1_Unassigned_k127_760558_2	CG-1_Unassigned	large subunit ribosomal protein L3	Unassigned	0.001	1	211	0	0.00387593	0.00389128	0.00258907
CG-1_bin_3_k127_782085_51	CG-1_bin_3	large subunit ribosomal protein L3	d__Bacteria;p__Bacteroidota;c__Bacteroidia;o__Bacteroidales;f__Paludibacteraceae;g__Paludibacter;s__Paludibacter sp001873635	0.001	1	195	0	0.00419395	0	0.00139798
CG-1_bin_unbinned_k127_358227_5	CG-1_bin_unbinned	large subunit ribosomal protein L4	Unassigned	0.001	1	209	0	0.00391302	0.00392852	0.00261384
CG-1_Unassigned_k127_615648_3	CG-1_Unassigned	large subunit ribosomal protein L4	Unassigned	0	1	216	0.00462179	0	0	0.0015406
CG-1_bin_117_k127_473229_123	CG-1_bin_117	large subunit ribosomal protein L4	d__Bacteria;p__Proteobacteria;c__Alphaproteobacteria;o__Rhodobacterales;f__Rhodobacteraceae;g__JAACUH01;s__JAACUH01 sp009993005	0.011	0	206	0	0	0.00398573	0.00132858
CG-1_Unassigned_k127_561991_2	CG-1_Unassigned	large subunit ribosomal protein L4e	Unassigned	0.001	1	141	0	0.00580015	0.00582312	0.00387442
CG-1_Unassigned_k127_215061_1	CG-1_Unassigned	large subunit ribosomal protein L4e	Unassigned	0	2	381	0.00262023	0	0.00215501	0.00159175
CG-1_Unassigned_k127_101896_1	CG-1_Unassigned	large subunit ribosomal protein L5	Unassigned	0	2	176	0.0226888	0.0139401	0.00466511	0.0137647
CG-1_bin_unbinned_k127_755938_22	CG-1_bin_unbinned	large subunit ribosomal protein L5	Unassigned	0.002	1	238	0	0.00343622	0.00344983	0.00229535
CG-1_bin_unbinned_k127_737902_3	CG-1_bin_unbinned	large subunit ribosomal protein L6	Unassigned	0	5	177	0.0112803	0.0369636	0.0371101	0.0284513
CG-1_bin_40_k127_815146_26	CG-1_bin_40	large subunit ribosomal protein L6	d__Bacteria;p__Bacteroidota;c__Bacteroidia;o__Flavobacteriales;f__Flavobacteriaceae;g__Polaribacter;s__Polaribacter sp001873065	0.022	0	181	0	0.013555	0.00453624	0.00603043
CG-1_bin_unbinned_k127_755938_24	CG-1_bin_unbinned	large subunit ribosomal protein L6	Unassigned	0	2	178	0.0112169	0	0.0046127	0.00527654
CG-1_bin_unbinned_k127_236409_18	CG-1_bin_unbinned	large subunit ribosomal protein L6	Unassigned	0.012	2	178	0.00560847	0.0045945	0	0.00340099
CG-1_bin_63_k127_864387_49	CG-1_bin_63	large subunit ribosomal protein L6	d__Bacteria;p__Proteobacteria;c__Alphaproteobacteria;o__Rhodobacterales;f__Rhodobacteraceae;g__Fluviibacterium;s__	0.003	0	177	0	0.00462046	0.00463876	0.0030864
CG-1_Unassigned_k127_1678_2	CG-1_Unassigned	large subunit ribosomal protein L7/L12	Unassigned	0	0	127	0.0157214	0.0128791	0.00646504	0.0116885
CG-1_bin_89_k127_245825_3	CG-1_bin_89	large subunit ribosomal protein L9	d__Bacteria;p__Proteobacteria;c__Alphaproteobacteria;o__Rhodobacterales;f__Rhodobacteraceae;g__Rubrimonas;s__	0	3	198	0.0100839	0.0247824	0.0331741	0.0226802
CG-1_bin_63_k127_340091_21	CG-1_bin_63	large subunit ribosomal protein L9	d__Bacteria;p__Proteobacteria;c__Alphaproteobacteria;o__Rhodobacterales;f__Rhodobacteraceae;g__Fluviibacterium;s__	0	2	203	0.00491777	0.00805735	0.00808926	0.00702146
CG-1_Unassigned_k127_501459_1	CG-1_Unassigned	large subunit ribosomal protein L9	Unassigned	0	1	158	0	0.00517608	0.00519658	0.00345755
CG-1_bin_20_k127_94352_8	CG-1_bin_20	large subunit ribosomal protein L9	d__Bacteria;p__Proteobacteria;c__Alphaproteobacteria;o__Rhodobacterales;f__Rhodobacteraceae;g__Loktanella;s__	0.002	1	199	0	0	0.00825186	0.00275062
CG-1_bin_59_k127_193782_3	CG-1_bin_59	large subunit ribosomal protein L9	d__Bacteria;p__Proteobacteria;c__Alphaproteobacteria;o__Rhodobacterales;f__Rhodobacteraceae;g__;s__	0.008	1	209	0.00477659	0	0	0.0015922
CG-1_Unassigned_k127_747909_2	CG-1_Unassigned	lariat debranching enzyme [EC:3.1.-.-]	Unassigned	0.044	1	442	0	0.00185027	0	0.000616758
CG-1_bin_89_k127_250757_5	CG-1_bin_89	L-cystine transport system substrate-binding protein	d__Bacteria;p__Proteobacteria;c__Alphaproteobacteria;o__Rhodobacterales;f__Rhodobacteraceae;g__Rubrimonas;s__	0	1	276	0	0.00592624	0.0118994	0.00594189
CG-1_Unassigned_k127_188136_4	CG-1_Unassigned	L-cystine transport system substrate-binding protein	Unassigned	0.024	1	308	0	0.00265526	0.00266578	0.00177368
CG-1_bin_51_k127_137051_22	CG-1_bin_51	L-cystine transport system substrate-binding protein	d__Bacteria;p__Proteobacteria;c__Alphaproteobacteria;o__Rhodobacterales;f__Rhodobacteraceae;g__Pararhodobacter;s__	0.025	1	262	0	0.00312145	0	0.00104048
CG-1_bin_63_k127_721356_56	CG-1_bin_63	L-cystine transport system substrate-binding protein	d__Bacteria;p__Proteobacteria;c__Alphaproteobacteria;o__Rhodobacterales;f__Rhodobacteraceae;g__Fluviibacterium;s__	0	1	289	0	0	0.00284104	0.000947013
CG-1_bin_188_k127_77633_19	CG-1_bin_188	leucine dehydrogenase [EC:1.4.1.9]	d__Bacteria;p__Proteobacteria;c__Gammaproteobacteria;o__Xanthomonadales;f__Wenzhouxiangellaceae;g__JAHJQV01;s__	0.043	0	367	0	0	0.00223722	0.00074574
CG-1_bin_161_k127_839147_1	CG-1_bin_161	leucyl aminopeptidase [EC:3.4.11.1]	d__Bacteria;p__Proteobacteria;c__Alphaproteobacteria;o__Rhodobacterales;f__Rhodobacteraceae;g__Rubrimonas;s__	0	5	348	0.0344244	0.039951	0.0353905	0.0365886
CG-1_Unassigned_k127_569251_1	CG-1_Unassigned	leucyl aminopeptidase [EC:3.4.11.1]	Unassigned	0	1	177	0.00564015	0	0.00463876	0.0034263
CG-1_bin_161_k127_829851_5	CG-1_bin_161	leucyl aminopeptidase [EC:3.4.11.1]	d__Bacteria;p__Proteobacteria;c__Alphaproteobacteria;o__Rhodobacterales;f__Rhodobacteraceae;g__Rubrimonas;s__	0	2	462	0	0.00531052	0.00355437	0.00295497
CG-1_bin_63_k127_278255_6	CG-1_bin_63	leucyl aminopeptidase [EC:3.4.11.1]	d__Bacteria;p__Proteobacteria;c__Alphaproteobacteria;o__Rhodobacterales;f__Rhodobacteraceae;g__Fluviibacterium;s__	0.005	1	464	0	0.00176254	0.00176953	0.00117736
CG-1_bin_182_k127_605489_132	CG-1_bin_182	leucyl aminopeptidase [EC:3.4.11.1]	d__Bacteria;p__Proteobacteria;c__Alphaproteobacteria;o__Sphingomonadales;f__Sphingomonadaceae;g__Sphingorhabdus_C;s__Sphingorhabdus_C sp009993585	0.019	0	489	0	0	0.00167906	0.000559686
CG-1_bin_89_k127_437709_15	CG-1_bin_89	leucyl-tRNA synthetase [EC:6.1.1.4]	d__Bacteria;p__Proteobacteria;c__Alphaproteobacteria;o__Rhodobacterales;f__Rhodobacteraceae;g__Rubrimonas;s__	0	1	682	0.00146379	0.0023983	0.0012039	0.00168866
CG-1_Unassigned_k127_487810_1	CG-1_Unassigned	leucyl-tRNA synthetase [EC:6.1.1.4]	Unassigned	0	1	519	0	0.00157576	0.001582	0.00105259
CG-1_Unassigned_k127_788378_1	CG-1_Unassigned	leukotriene-A4 hydrolase [EC:3.3.2.6]	Unassigned	0	1	854	0.00467591	0.00191527	0.00192286	0.00283801
CG-1_Unassigned_k127_776938_1	CG-1_Unassigned	light-independent protochlorophyllide reductase subunit B [EC:1.3.7.7]	Unassigned	0.001	1	287	0	0	0.00286084	0.000953612
CG-1_Unassigned_k127_737604_2	CG-1_Unassigned	light-independent protochlorophyllide reductase subunit B [EC:1.3.7.7]	Unassigned	0.002	1	513	0	0	0.00160051	0.000533502
CG-1_bin_89_k127_558278_7	CG-1_bin_89	light-independent protochlorophyllide reductase subunit N [EC:1.3.7.7]	d__Bacteria;p__Proteobacteria;c__Alphaproteobacteria;o__Rhodobacterales;f__Rhodobacteraceae;g__Rubrimonas;s__	0	1	421	0.00237128	0.00194257	0	0.00143795
CG-1_Unassigned_k127_555985_4	CG-1_Unassigned	limonene hydroxylase [EC:1.14.14.51 1.14.14.52 1.1.1.243 1.1.1.144]	Unassigned	0	1	254	0.0471641	0.041857	0.0484878	0.0458363
CG-1_bin_unbinned_k127_899285_8	CG-1_bin_unbinned	limonene hydroxylase [EC:1.14.14.51 1.14.14.52 1.1.1.243 1.1.1.144]	Unassigned	0	1	423	0.00708019	0.00580015	0.0097052	0.00752851
CG-1_bin_117_k127_597448_1	CG-1_bin_117	limulus clotting factor C [EC:3.4.21.84]	d__Bacteria;p__Proteobacteria;c__Alphaproteobacteria;o__Rhodobacterales;f__Rhodobacteraceae;g__JAACUH01;s__JAACUH01 sp009993005	0	2	207	0	0.00395082	0.00793295	0.00396126
CG-1_bin_120_k127_281875_6	CG-1_bin_120	limulus clotting factor C [EC:3.4.21.84]	d__Bacteria;p__Proteobacteria;c__Alphaproteobacteria;o__Sphingomonadales;f__Sphingomonadaceae;g__Erythrobacter;s__	0	2	1174	0	0.00208983	0.00069937	0.000929734
CG-1_bin_57_k127_774457_4	CG-1_bin_57	L-lactate dehydrogenase (cytochrome) [EC:1.1.2.3]	Unclassified Bacteria	0	3	387	0.0025796	0.00422646	0.0021216	0.00297589
CG-1_Unassigned_k127_2997_1	CG-1_Unassigned	L-lactate dehydrogenase (cytochrome) [EC:1.1.2.3]	Unassigned	0	0	326	0.00306229	0.00250865	0.00251859	0.00269651
CG-1_bin_3_k127_735712_31	CG-1_bin_3	L-lactate dehydrogenase complex protein LldF	d__Bacteria;p__Bacteroidota;c__Bacteroidia;o__Bacteroidales;f__Paludibacteraceae;g__Paludibacter;s__Paludibacter sp001873635	0.03	1	459	0	0.00178174	0	0.000593915
CG-1_Unassigned_k127_25407_1	CG-1_Unassigned	LL-diaminopimelate aminotransferase [EC:2.6.1.83]	Unassigned	0.006	1	213	0	0	0.00385474	0.00128491
CG-1_Unassigned_k127_777110_2	CG-1_Unassigned	long-chain fatty acid transport protein	Unassigned	0.003	1	446	0.00223836	0.00183368	0	0.00135734
CG-1_bin_188_k127_879439_22	CG-1_bin_188	lovastatin enoyl reductase [EC:2.3.1.161]	d__Bacteria;p__Proteobacteria;c__Gammaproteobacteria;o__Xanthomonadales;f__Wenzhouxiangellaceae;g__JAHJQV01;s__	0	1	150	0	0.00545214	0.0164212	0.00729111
CG-1_Unassigned_k127_275763_4	CG-1_Unassigned	lovastatin enoyl reductase [EC:2.3.1.161]	Unassigned	0	3	353	0	0.00463354	0.00697785	0.00387046
CG-1_bin_57_k127_407289_4	CG-1_bin_57	L-proline---[L-prolyl-carrier protein] ligase [EC:6.2.1.53]	Unclassified Bacteria	0	6	633	0.0473131	0.0258395	0.0246448	0.0325991
CG-1_bin_161_k127_667596_5	CG-1_bin_161	L-proline---[L-prolyl-carrier protein] ligase [EC:6.2.1.53]	d__Bacteria;p__Proteobacteria;c__Alphaproteobacteria;o__Rhodobacterales;f__Rhodobacteraceae;g__Rubrimonas;s__	0	5	632	0.0458084	0.0297625	0.0194872	0.031686
CG-1_bin_113_k127_34380_16	CG-1_bin_113	L-proline---[L-prolyl-carrier protein] ligase [EC:6.2.1.53]	d__Bacteria;p__Bacteroidota;c__Bacteroidia;o__Bacteroidales;f__F082;g__UBA5536;s__	0	0	632	0.007898	0.00517608	0.00389744	0.00565717
CG-1_bin_148_k127_836466_25	CG-1_bin_148	L-proline---[L-prolyl-carrier protein] ligase [EC:6.2.1.53]	d__Bacteria;p__Bacteroidota;c__Rhodothermia;o__Rhodothermales;f__Rubricoccaceae;g__;s__	0	1	665	0.00600485	0.00245961	0.00493871	0.00446772
CG-1_Unassigned_k127_867071_3	CG-1_Unassigned	L-proline---[L-prolyl-carrier protein] ligase [EC:6.2.1.53]	Unassigned	0	0	511	0	0.00160043	0	0.000533477
CG-1_bin_unbinned_k127_527795_2	CG-1_bin_unbinned	L-proline---[L-prolyl-carrier protein] ligase [EC:6.2.1.53]	Unassigned	0.002	1	631	0	0	0.0013012	0.000433735
CG-1_bin_91_k127_295455_2	CG-1_bin_91	L-proline---[L-prolyl-carrier protein] ligase [EC:6.2.1.53]	d__Bacteria;p__Verrucomicrobiota;c__Verrucomicrobiae;o__Opitutales;f__Opitutaceae;g__Cephaloticoccus;s__	0.022	1	649	0	0.00126012	0	0.000420041
CG-1_Unassigned_k127_281215_1	CG-1_Unassigned	L-prolyl-[peptidyl-carrier protein] dehydrogenase [EC:1.3.8.14]	Unassigned	0	0	211	0.0141939	0.0271315	0.0155651	0.0189635
CG-1_Unassigned_k127_624338_1	CG-1_Unassigned	L-prolyl-[peptidyl-carrier protein] dehydrogenase [EC:1.3.8.14]	Unassigned	0.021	1	105	0	0	0.00781962	0.00260654
CG-1_bin_59_k127_888958_1	CG-1_bin_59	L-prolyl-[peptidyl-carrier protein] dehydrogenase [EC:1.3.8.14]	d__Bacteria;p__Proteobacteria;c__Alphaproteobacteria;o__Rhodobacterales;f__Rhodobacteraceae;g__;s__	0.002	1	371	0	0.00440874	0.0022131	0.00220728
CG-1_Unassigned_k127_99335_1	CG-1_Unassigned	L-prolyl-[peptidyl-carrier protein] dehydrogenase [EC:1.3.8.14]	Unassigned	0	2	339	0	0.0048249	0	0.0016083
CG-1_bin_88_k127_812473_17	CG-1_bin_88	L-prolyl-[peptidyl-carrier protein] dehydrogenase [EC:1.3.8.14]	d__Bacteria;p__Bacteroidota;c__Bacteroidia;o__Flavobacteriales;f__Flavobacteriaceae;g__Yeosuana;s__Yeosuana sp002784145	0	1	602	0	0.00407552	0	0.00135851
CG-1_Unassigned_k127_664374_1	CG-1_Unassigned	L-prolyl-[peptidyl-carrier protein] dehydrogenase [EC:1.3.8.14]	Unassigned	0.002	1	250	0	0	0.00328424	0.00109475
CG-1_bin_89_k127_743909_2	CG-1_bin_89	LPS-assembly protein	d__Bacteria;p__Proteobacteria;c__Alphaproteobacteria;o__Rhodobacterales;f__Rhodobacteraceae;g__Rubrimonas;s__	0	3	748	0	0.00218669	0.00329302	0.00182657
CG-1_bin_161_k127_896434_4	CG-1_bin_161	LPS-assembly protein	d__Bacteria;p__Proteobacteria;c__Alphaproteobacteria;o__Rhodobacterales;f__Rhodobacteraceae;g__Rubrimonas;s__	0	1	733	0	0	0.00224027	0.000746758
CG-1_Unassigned_k127_297600_1	CG-1_Unassigned	L-seryl-tRNA(Ser) seleniumtransferase [EC:2.9.1.1]	Unassigned	0.027	1	630	0.00475384	0	0	0.00158461
CG-1_Unassigned_k127_572499_3	CG-1_Unassigned	L-threonate 2-dehydrogenase [EC:1.1.1.411]	Unassigned	0.017	0	296	0	0.00276291	0.00277385	0.00184559
CG-1_Unassigned_k127_768148_2	CG-1_Unassigned	lysine decarboxylase [EC:4.1.1.18]	Unassigned	0	2	920	0.00108512	0.00444468	0.00535474	0.00362818
CG-1_Unassigned_k127_296620_2	CG-1_Unassigned	lysine/arginine/ornithine transport system substrate-binding protein	Unassigned	0	5	195	0.0153586	0.0125819	0.0168423	0.0149276
CG-1_Unassigned_k127_173226_1	CG-1_Unassigned	LysR family transcriptional regulator, regulator of the ytmI operon	Unassigned	0.043	1	309	0	0	0.00265715	0.000885717
CG-1_Unassigned_k127_62909_5	CG-1_Unassigned	lysyl-tRNA synthetase, class I [EC:6.1.1.6]	Unassigned	0.002	1	398	0	0.00205483	0	0.000684942
CG-1_stramenopiles_k127_93127_3006-5150	CG-1_stramenopiles	lysyl-tRNA synthetase, class II [EC:6.1.1.6]	Unassigned	0	2	607	0	0.00134732	0.00405796	0.00180176
CG-1_Unassigned_k127_34746_2	CG-1_Unassigned	macrolide transport system ATP-binding/permease protein	Unassigned	0.012	0	254	0	0.00643953	0	0.00214651
CG-1_Unassigned_k127_170668_1	CG-1_Unassigned	macrolide transport system ATP-binding/permease protein	Unassigned	0	1	188	0	0	0.00436734	0.00145578
CG-1_Unassigned_k127_151180_1	CG-1_Unassigned	magnesium chelatase subunit H [EC:6.6.1.1]	Unassigned	0	1	483	0	0	0.00169992	0.000566639
CG-1_bin_74_k127_690226_1	CG-1_bin_74	magnesium chelatase subunit H [EC:6.6.1.1]	d__Bacteria;p__Proteobacteria;c__Alphaproteobacteria;o__Rhodobacterales;f__Rhodobacteraceae;g__Pseudorhodobacter_B;s__	0.032	1	1078	0	0.000758646	0	0.000252882
CG-1_bin_139_k127_558864_4	CG-1_bin_139	magnesium chelatase subunit I [EC:6.6.1.1]	d__Bacteria;p__Cyanobacteria;c__Cyanobacteriia;o__Phormidesmiales;f__Phormidesmiaceae;g__Nodosilinea;s__	0	0	368	0	0.00444468	0.00669342	0.0037127
CG-1_bin_161_k127_193603_13	CG-1_bin_161	magnesium-protoporphyrin IX monomethyl ester (oxidative) cyclase [EC:1.14.13.81]	d__Bacteria;p__Proteobacteria;c__Alphaproteobacteria;o__Rhodobacterales;f__Rhodobacteraceae;g__Rubrimonas;s__	0	1	360	0	0	0.00228072	0.000760241
CG-1_bin_83_k127_292002_8	CG-1_bin_83	major capsid protein	Unclassified Bacteria	0	2	399	0	0.00409935	0.00617338	0.00342424
CG-1_bin_57_k127_407289_7	CG-1_bin_57	malate dehydrogenase (oxaloacetate-decarboxylating) [EC:1.1.1.38]	Unclassified Bacteria	0	3	763	0.0117756	0.0107185	0.0129131	0.0118024
CG-1_bin_161_k127_667596_8	CG-1_bin_161	malate dehydrogenase (oxaloacetate-decarboxylating) [EC:1.1.1.38]	d__Bacteria;p__Proteobacteria;c__Alphaproteobacteria;o__Rhodobacterales;f__Rhodobacteraceae;g__Rubrimonas;s__	0	3	763	0.0117756	0.00857479	0.011837	0.0107291
CG-1_Unassigned_k127_799061_1	CG-1_Unassigned	malate dehydrogenase (oxaloacetate-decarboxylating) [EC:1.1.1.38]	Unassigned	0	3	726	0.00137508	0.00337942	0	0.00158483
CG-1_bin_63_k127_339214_10	CG-1_bin_63	malate dehydrogenase (oxaloacetate-decarboxylating) [EC:1.1.1.38]	d__Bacteria;p__Proteobacteria;c__Alphaproteobacteria;o__Rhodobacterales;f__Rhodobacteraceae;g__Fluviibacterium;s__	0	3	759	0.00131529	0	0.0032453	0.0015202
CG-1_bin_156_k127_760951_6	CG-1_bin_156	malate dehydrogenase (oxaloacetate-decarboxylating) [EC:1.1.1.38]	d__Bacteria;p__Proteobacteria;c__Alphaproteobacteria;o__Rhodobacterales;f__Rhodobacteraceae;g__Pikeienuella;s__	0.03	1	751	0	0.00108898	0	0.000362992
CG-1_bin_157_k127_593201_21	CG-1_bin_157	malate dehydrogenase (oxaloacetate-decarboxylating) [EC:1.1.1.38]	d__Bacteria;p__Proteobacteria;c__Alphaproteobacteria;o__Rhodobacterales;f__Rhodobacteraceae;g__Oceaniglobus;s__Oceaniglobus sp009992615	0	1	759	0	0	0.00108177	0.000360588
CG-1_bin_14_k127_576628_4	CG-1_bin_14	malate dehydrogenase (oxaloacetate-decarboxylating)(NADP+) [EC:1.1.1.40]	d__Bacteria;p__Desulfobacterota;c__Desulfobulbia;o__Desulfobulbales;f__Desulfocapsaceae;g__Desulforhopalus;s__	0.015	1	577	0	0.00141737	0.00142298	0.000946783
CG-1_Unassigned_k127_326802_2	CG-1_Unassigned	malate dehydrogenase [EC:1.1.1.37]	Unassigned	0	1	325	0.156657	0.108204	0.0682111	0.111024
CG-1_bin_116_k127_889789_52	CG-1_bin_116	malate dehydrogenase [EC:1.1.1.37]	d__Bacteria;p__Proteobacteria;c__Alphaproteobacteria;o__Parvibaculales;f__Parvibaculaceae;g__Parvibaculum;s__	0	0	334	0.050812	0.0514199	0.0442487	0.0488269
CG-1_bin_unbinned_k127_1251_14	CG-1_bin_unbinned	malate dehydrogenase [EC:1.1.1.37]	Unassigned	0	1	320	0.0436759	0.0255569	0.0153949	0.0282092
CG-1_bin_194_k127_737218_8	CG-1_bin_194	malate dehydrogenase [EC:1.1.1.37]	d__Bacteria;p__Desulfobacterota;c__Desulfuromonadia;o__Desulfuromonadales;f__Geopsychrobacteraceae;g__Geopsychrobacter;s__Geopsychrobacter sp009993495	0	12	318	0.0408113	0.0308612	0.00774585	0.0264728
CG-1_bin_163_k127_681478_39	CG-1_bin_163	malate dehydrogenase [EC:1.1.1.37]	d__Bacteria;p__Proteobacteria;c__Alphaproteobacteria;o__Micavibrionales;f__UBA2020;g__UBA2020;s__	0	1	319	0.0344244	0.0230733	0.0128693	0.0234557
CG-1_bin_120_k127_418391_3	CG-1_bin_120	malate dehydrogenase [EC:1.1.1.37]	d__Bacteria;p__Proteobacteria;c__Alphaproteobacteria;o__Sphingomonadales;f__Sphingomonadaceae;g__Erythrobacter;s__	0	0	324	0.0338931	0.0201931	0.0152048	0.023097
CG-1_bin_63_k127_588036_59	CG-1_bin_63	malate dehydrogenase [EC:1.1.1.37]	d__Bacteria;p__Proteobacteria;c__Alphaproteobacteria;o__Rhodobacterales;f__Rhodobacteraceae;g__Fluviibacterium;s__	0	1	320	0.0155985	0.0127784	0.0153949	0.0145906
CG-1_bin_157_k127_94650_19	CG-1_bin_157	malate dehydrogenase [EC:1.1.1.37]	d__Bacteria;p__Proteobacteria;c__Alphaproteobacteria;o__Rhodobacterales;f__Rhodobacteraceae;g__Oceaniglobus;s__Oceaniglobus sp009992615	0	1	320	0.00935913	0.0153341	0.0179607	0.014218
CG-1_bin_101_k127_398046_15	CG-1_bin_101	malate dehydrogenase [EC:1.1.1.37]	d__Bacteria;p__Proteobacteria;c__Alphaproteobacteria;o__Rhodobacterales;f__Rhodobacteraceae;g__Roseicyclus;s__	0	1	320	0.00935913	0.0127784	0.0153949	0.0125108
CG-1_bin_90_k127_174016_7	CG-1_bin_90	malate dehydrogenase [EC:1.1.1.37]	d__Bacteria;p__Bacteroidota;c__Bacteroidia;o__Flavobacteriales;f__Flavobacteriaceae;g__Planktosalinus;s__Planktosalinus sp001873105	0	2	307	0.0162591	0.00799173	0.00267446	0.00897509
CG-1_bin_102_k127_339084_33	CG-1_bin_102	malate dehydrogenase [EC:1.1.1.37]	d__Bacteria;p__Proteobacteria;c__Gammaproteobacteria;o__Burkholderiales;f__Burkholderiaceae;g__Rhodoferax;s__Rhodoferax sp002789915	0	1	328	0.0121745	0.00997342	0.00250323	0.00821704
CG-1_bin_67_k127_271847_2	CG-1_bin_67	malate dehydrogenase [EC:1.1.1.37]	d__Bacteria;p__Bacteroidota;c__Bacteroidia;o__Cytophagales;f__Bernardetiaceae;g__Bernardetia;s__Bernardetia sp002784125	0	0	313	0.00637896	0.00522569	0.00786958	0.00649141
CG-1_bin_73_k127_370146_5	CG-1_bin_73	malate dehydrogenase [EC:1.1.1.37]	d__Bacteria;p__Bacteroidota;c__Bacteroidia;o__Flavobacteriales;f__Flavobacteriaceae;g__Winogradskyella;s__	0	1	308	0.00648251	0.00531052	0.00533156	0.0057082
CG-1_bin_117_k127_239714_3	CG-1_bin_117	malate dehydrogenase [EC:1.1.1.37]	d__Bacteria;p__Proteobacteria;c__Alphaproteobacteria;o__Rhodobacterales;f__Rhodobacteraceae;g__JAACUH01;s__JAACUH01 sp009993005	0	1	320	0.00311971	0.00255569	0.00256581	0.00274707
CG-1_Unassigned_k127_734407_1	CG-1_Unassigned	malate dehydrogenase [EC:1.1.1.37]	Unassigned	0	1	325	0	0.00251637	0.00252634	0.0016809
CG-1_bin_129_k127_162372_12	CG-1_bin_129	malate dehydrogenase [EC:1.1.1.37]	d__Bacteria;p__Proteobacteria;c__Gammaproteobacteria;o__Competibacterales;f__Competibacteraceae;g__Contendobacter;s__	0.003	1	327	0	0	0.00251089	0.000836962
CG-1_bin_161_k127_254162_3	CG-1_bin_161	malate synthase [EC:2.3.3.9]	d__Bacteria;p__Proteobacteria;c__Alphaproteobacteria;o__Rhodobacterales;f__Rhodobacteraceae;g__Rubrimonas;s__	0	2	716	0.00139428	0.00913766	0.00688039	0.00580411
CG-1_bin_89_k127_66866_1	CG-1_bin_89	malate synthase [EC:2.3.3.9]	d__Bacteria;p__Proteobacteria;c__Alphaproteobacteria;o__Rhodobacterales;f__Rhodobacteraceae;g__Rubrimonas;s__	0	1	716	0.00139428	0.00799545	0.00573366	0.00504113
CG-1_stramenopiles_k127_346140_10746-12678	CG-1_stramenopiles	malate synthase [EC:2.3.3.9]	Unassigned	0	2	547	0	0.0029902	0.00150102	0.00149708
CG-1_bin_102_k127_437294_4	CG-1_bin_102	malate synthase [EC:2.3.3.9]	d__Bacteria;p__Proteobacteria;c__Gammaproteobacteria;o__Burkholderiales;f__Burkholderiaceae;g__Rhodoferax;s__Rhodoferax sp002789915	0	1	741	0	0.00110367	0	0.000367891
CG-1_Unassigned_k127_403883_1	CG-1_Unassigned	malolactic enzyme [EC:4.1.1.101]	Unassigned	0	0	205	0	0.0119681	0	0.00398937
CG-1_bin_60_k127_319869_8	CG-1_bin_60	malonate-semialdehyde dehydrogenase (acetylating) / methylmalonate-semialdehyde dehydrogenase [EC:1.2.1.18 1.2.1.27]	d__Bacteria;p__Proteobacteria;c__Alphaproteobacteria;o__Rhodobacterales;f__Rhodobacteraceae;g__Roseovarius;s__Roseovarius sp002783205	0	0	499	0.00800246	0.00163892	0.00164541	0.00376226
CG-1_bin_41_k127_799722_13	CG-1_bin_41	malonate-semialdehyde dehydrogenase (acetylating) / methylmalonate-semialdehyde dehydrogenase [EC:1.2.1.18 1.2.1.27]	d__Bacteria;p__Proteobacteria;c__Alphaproteobacteria;o__Rhodobacterales;f__Rhodobacteraceae;g__Roseovarius;s__	0.021	1	499	0.00600184	0	0.00164541	0.00254909
CG-1_bin_39_k127_191230_13	CG-1_bin_39	malonate-semialdehyde dehydrogenase (acetylating) / methylmalonate-semialdehyde dehydrogenase [EC:1.2.1.18 1.2.1.27]	d__Bacteria;p__Proteobacteria;c__Alphaproteobacteria;o__Rhodobacterales;f__Rhodobacteraceae;g__HLUCCA09;s__	0	0	499	0	0.00163892	0.00329082	0.00164325
CG-1_bin_150_k127_866071_164	CG-1_bin_150	malonate-semialdehyde dehydrogenase (acetylating) / methylmalonate-semialdehyde dehydrogenase [EC:1.2.1.18 1.2.1.27]	d__Bacteria;p__Proteobacteria;c__Alphaproteobacteria;o__Rhodobacterales;f__Rhodobacteraceae;g__Nioella;s__Nioella sp002783145	0.001	1	499	0.00200061	0	0.00164541	0.00121534
CG-1_Unassigned_k127_676505_2	CG-1_Unassigned	malyl-CoA/(S)-citramalyl-CoA lyase [EC:4.1.3.24 4.1.3.25]	Unassigned	0	3	319	0.00312949	0.0076911	0.00257386	0.00446482
CG-1_Unassigned_k127_643057_2	CG-1_Unassigned	malyl-CoA/(S)-citramalyl-CoA lyase [EC:4.1.3.24 4.1.3.25]	Unassigned	0	2	299	0	0.00547037	0.00274602	0.0027388
CG-1_bin_63_k127_365693_27	CG-1_bin_63	Mammalian orthoreovirus 3 outer capsid protein sigma-1	d__Bacteria;p__Proteobacteria;c__Alphaproteobacteria;o__Rhodobacterales;f__Rhodobacteraceae;g__Fluviibacterium;s__	0	2	710	0.00140607	0.00460744	0.00462569	0.0035464
CG-1_Unassigned_k127_139176_2	CG-1_Unassigned	Mammarenavirus nucleoprotein [EC:3.1.13.-]	Unassigned	0	1	142	0.00703033	0	0	0.00234344
CG-1_Unassigned_k127_73546_4	CG-1_Unassigned	manganese/iron transport system permease protein	Unassigned	0	2	364	0.0219408	0.0134806	0.0203009	0.0185741
CG-1_bin_101_k127_246173_11	CG-1_bin_101	manganese/iron transport system permease protein	d__Bacteria;p__Proteobacteria;c__Alphaproteobacteria;o__Rhodobacterales;f__Rhodobacteraceae;g__Roseicyclus;s__	0	1	365	0.00547017	0.0022406	0.00674844	0.00481974
CG-1_bin_161_k127_624804_6	CG-1_bin_161	manganese/iron transport system permease protein	d__Bacteria;p__Proteobacteria;c__Alphaproteobacteria;o__Rhodobacterales;f__Rhodobacteraceae;g__Rubrimonas;s__	0	0	367	0.00544036	0.00222839	0.00447444	0.00404773
CG-1_Unassigned_k127_387120_1	CG-1_Unassigned	manganese/iron transport system permease protein	Unassigned	0	1	361	0	0.00453086	0.0022744	0.00226842
CG-1_bin_89_k127_839341_2	CG-1_bin_89	manganese/zinc/iron transport system substrate-binding protein	d__Bacteria;p__Proteobacteria;c__Alphaproteobacteria;o__Rhodobacterales;f__Rhodobacteraceae;g__Rubrimonas;s__	0.029	2	321	0	0.00254773	0.00255782	0.00170185
CG-1_bin_63_k127_644466_11	CG-1_bin_63	manganese-dependent inorganic pyrophosphatase [EC:3.6.1.1]	d__Bacteria;p__Proteobacteria;c__Alphaproteobacteria;o__Rhodobacterales;f__Rhodobacteraceae;g__Fluviibacterium;s__	0.009	1	306	0	0	0.0026832	0.000894401
CG-1_bin_89_k127_543470_8	CG-1_bin_89	mannitol 2-dehydrogenase [EC:1.1.1.67]	d__Bacteria;p__Proteobacteria;c__Alphaproteobacteria;o__Rhodobacterales;f__Rhodobacteraceae;g__Rubrimonas;s__	0	1	497	0	0	0.00165203	0.000550677
CG-1_bin_161_k127_778452_7	CG-1_bin_161	mannose-1-phosphate guanylyltransferase / mannose-6-phosphate isomerase [EC:2.7.7.13 5.3.1.8]	d__Bacteria;p__Proteobacteria;c__Alphaproteobacteria;o__Rhodobacterales;f__Rhodobacteraceae;g__Rubrimonas;s__	0.005	1	472	0	0.00173267	0.00173953	0.0011574
CG-1_Unassigned_k127_234124_1	CG-1_Unassigned	marinolic acid---CoA ligase [EC:6.2.1.60]	Unassigned	0	2	613	0.15797	0.0653723	0.0535765	0.0923063
CG-1_bin_192_k127_255426_92	CG-1_bin_192	marinolic acid---CoA ligase [EC:6.2.1.60]	d__Bacteria;p__Proteobacteria;c__Gammaproteobacteria;o__Burkholderiales;f__Burkholderiaceae;g__;s__	0	1	645	0.0139299	0.0126794	0.0140026	0.0135373
CG-1_bin_63_k127_563907_16	CG-1_bin_63	marinolic acid---CoA ligase [EC:6.2.1.60]	d__Bacteria;p__Proteobacteria;c__Alphaproteobacteria;o__Rhodobacterales;f__Rhodobacteraceae;g__Fluviibacterium;s__	0	4	655	0.00609653	0.0124858	0.00877469	0.00911901
CG-1_bin_117_k127_831735_36	CG-1_bin_117	marinolic acid---CoA ligase [EC:6.2.1.60]	d__Bacteria;p__Proteobacteria;c__Alphaproteobacteria;o__Rhodobacterales;f__Rhodobacteraceae;g__JAACUH01;s__JAACUH01 sp009993005	0	0	651	0.00613399	0.00376876	0.00378369	0.00456214
CG-1_bin_120_k127_69498_3	CG-1_bin_120	melamine deaminase [EC:3.5.4.45]	d__Bacteria;p__Proteobacteria;c__Alphaproteobacteria;o__Sphingomonadales;f__Sphingomonadaceae;g__Erythrobacter;s__	0	0	435	0	0.00188005	0.00188749	0.00125585
CG-1_bin_198_k127_195362_16	CG-1_bin_198	melamine deaminase [EC:3.5.4.45]	d__Bacteria;p__Proteobacteria;c__Gammaproteobacteria;o__Xanthomonadales;f__Wenzhouxiangellaceae;g__GCA-2722315;s__	0.006	1	406	0.00245888	0	0	0.000819628
CG-1_Unassigned_k127_721392_1	CG-1_Unassigned	melamine deaminase [EC:3.5.4.45]	Unassigned	0.016	1	965	0	0.000847483	0.000850839	0.000566107
CG-1_bin_89_k127_543470_10	CG-1_bin_89	membrane dipeptidase [EC:3.4.13.19]	d__Bacteria;p__Proteobacteria;c__Alphaproteobacteria;o__Rhodobacterales;f__Rhodobacteraceae;g__Rubrimonas;s__	0.02	1	358	0	0.00228442	0	0.000761472
CG-1_Unassigned_k127_724313_1	CG-1_Unassigned	membrane fusion protein, gold/copper resistance efflux system	Unassigned	0	1	228	0.0131356	0	0	0.00437854
CG-1_bin_63_k127_771291_26	CG-1_bin_63	membrane fusion protein, gold/copper resistance efflux system	d__Bacteria;p__Proteobacteria;c__Alphaproteobacteria;o__Rhodobacterales;f__Rhodobacteraceae;g__Fluviibacterium;s__	0.01	1	232	0	0	0.00353905	0.00117968
CG-1_Unassigned_k127_534551_1	CG-1_Unassigned	membrane fusion protein, multidrug efflux system	Unassigned	0	2	317	0.0314923	0.0128994	0.0155406	0.0199774
CG-1_Unassigned_k127_833616_2	CG-1_Unassigned	membrane fusion protein, multidrug efflux system	Unassigned	0	2	386	0	0.00423741	0.0063813	0.00353957
CG-1_Unassigned_k127_123650_3	CG-1_Unassigned	membrane fusion protein, multidrug efflux system	Unassigned	0	0	392	0.0025467	0.00208628	0.00209454	0.00224251
CG-1_bin_199_k127_190153_22	CG-1_bin_199	membrane fusion protein, multidrug efflux system	d__Bacteria;p__Proteobacteria;c__Gammaproteobacteria;o__Xanthomonadales;f__Xanthomonadaceae;g__GCA-002840015;s__GCA-002840015 sp002782905	0.04	1	368	0	0	0.00223114	0.000743714
CG-1_bin_65_k127_852030_36	CG-1_bin_65	membrane fusion protein, multidrug efflux system	d__Bacteria;p__Bacteroidota;c__Bacteroidia;o__Flavobacteriales;f__Flavobacteriaceae;g__Psychroflexus;s__	0.012	1	393	0	0	0.00208921	0.000696404
CG-1_bin_73_k127_705572_8	CG-1_bin_73	membrane fusion protein, multidrug efflux system	d__Bacteria;p__Bacteroidota;c__Bacteroidia;o__Flavobacteriales;f__Flavobacteriaceae;g__Winogradskyella;s__	0.012	0	430	0	0	0.00190944	0.000636481
CG-1_Unassigned_k127_65368_3	CG-1_Unassigned	membrane-bound lytic murein transglycosylase B [EC:4.2.2.-]	Unassigned	0.004	1	423	0	0.00193338	0	0.000644461
CG-1_bin_166_k127_442311_75	CG-1_bin_166	menaquinone reductase, molybdopterin-binding-like subunit	d__Bacteria;p__Eremiobacterota;c__Xenobia;o__Xenobiales;f__JADMJV01;g__;s__	0	1	709	0	0	0.00115805	0.000386018
CG-1_Unassigned_k127_553242_1	CG-1_Unassigned	menaquinone-specific isochorismate synthase [EC:5.4.4.2]	Unassigned	0	0	242	0.00825047	0.00675885	0.00678562	0.00726498
CG-1_Unassigned_k127_769975_7	CG-1_Unassigned	metallo-beta-lactamase class B GIM [EC:3.5.2.6]	Unassigned	0	1	259	0	0.00631522	0	0.00210507
CG-1_bin_55_k127_737706_7	CG-1_bin_55	metallo-beta-lactamase class B GIM [EC:3.5.2.6]	d__Bacteria;p__Bacteroidota;c__Bacteroidia;o__Cytophagales;f__Cyclobacteriaceae;g__Cyclobacterium;s__Cyclobacterium amurskyense	0.041	1	472	0	0.00173267	0	0.000577557
CG-1_Unassigned_k127_506211_1	CG-1_Unassigned	methane/ammonia monooxygenase subunit B	Unassigned	0	6	264	0.0264703	0.0402715	0.0311008	0.0326142
CG-1_Unassigned_k127_696610_1	CG-1_Unassigned	methane/ammonia monooxygenase subunit C	Unassigned	0.012	1	160	0	0.00511138	0	0.00170379
CG-1_bin_unbinned_k127_234105_3	CG-1_bin_unbinned	methanol dehydrogenase (cytochrome c) subunit 1 [EC:1.1.2.7]	Unassigned	0	7	642	0.195929	0.0547761	0.0370884	0.0959313
CG-1_bin_34_k127_909889_1	CG-1_bin_34	methanol dehydrogenase (cytochrome c) subunit 1 [EC:1.1.2.7]	d__Bacteria;p__Proteobacteria;c__Alphaproteobacteria;o__Rhizobiales;f__Rhizobiaceae;g__Aurantimonas;s__	0	0	631	0.0015821	0.00388821	0.00260241	0.00269091
CG-1_bin_63_k127_385122_2	CG-1_bin_63	methionine sulfoxide reductase catalytic subunit [EC:1.8.-.-]	d__Bacteria;p__Proteobacteria;c__Alphaproteobacteria;o__Rhodobacterales;f__Rhodobacteraceae;g__Fluviibacterium;s__	0	3	431	0	0.00569249	0.00381002	0.0031675
CG-1_Unassigned_k127_553588_1	CG-1_Unassigned	methionine synthase / methylenetetrahydrofolate reductase (NADH) [EC:2.1.1.13 1.5.1.54]	Unassigned	0	0	316	0.0031592	0.00258804	0.00259829	0.00278184
CG-1_Unassigned_k127_834159_1	CG-1_Unassigned	methionyl aminopeptidase [EC:3.4.11.18]	Unassigned	0	1	357	0	0.00229081	0.00229989	0.00153023
CG-1_bin_117_k127_812369_36	CG-1_bin_117	methionyl-tRNA synthetase [EC:6.1.1.10]	d__Bacteria;p__Proteobacteria;c__Alphaproteobacteria;o__Rhodobacterales;f__Rhodobacteraceae;g__JAACUH01;s__JAACUH01 sp009993005	0	0	580	0.00172122	0.00141004	0.00141562	0.00151562
CG-1_bin_176_k127_77467_2	CG-1_bin_176	methionyl-tRNA synthetase [EC:6.1.1.10]	d__Bacteria;p__Proteobacteria;c__Alphaproteobacteria;o__Micavibrionales;f__Micavibrionaceae;g__UBA6147;s__	0.014	0	520	0.00191982	0	0	0.00063994
CG-1_Unassigned_k127_839610_1	CG-1_Unassigned	methyl acetate hydrolase [EC:3.1.1.114]	Unassigned	0	2	370	0	0.0088413	0.0155336	0.00812496
CG-1_Unassigned_k127_24395_2	CG-1_Unassigned	methyl acetate hydrolase [EC:3.1.1.114]	Unassigned	0	2	383	0	0.00640591	0.0150063	0.00713741
CG-1_bin_89_k127_528481_5	CG-1_bin_89	methyl acetate hydrolase [EC:3.1.1.114]	d__Bacteria;p__Proteobacteria;c__Alphaproteobacteria;o__Rhodobacterales;f__Rhodobacteraceae;g__Rubrimonas;s__	0	1	387	0	0.00633969	0.010608	0.00564924
CG-1_bin_19_k127_67412_4	CG-1_bin_19	methyl-accepting chemotaxis protein I, serine sensor receptor	d__Bacteria;p__Proteobacteria;c__Gammaproteobacteria;o__Burkholderiales;f__Burkholderiaceae;g__Rhodoferax;s__Rhodoferax sp002784245	0.017	1	518	0	0	0.00158506	0.000528353
CG-1_Unassigned_k127_316646_1	CG-1_Unassigned	methyl-accepting chemotaxis protein II, aspartate sensor receptor	Unassigned	0.046	1	191	0	0.0128454	0	0.00428178
CG-1_Unassigned_k127_468798_1	CG-1_Unassigned	methyl-accepting chemotaxis protein II, aspartate sensor receptor	Unassigned	0	0	195	0	0	0.00421056	0.00140352
CG-1_Unassigned_k127_134006_2	CG-1_Unassigned	methyl-accepting chemotaxis protein II, aspartate sensor receptor	Unassigned	0.032	1	581	0	0	0.00141318	0.000471061
CG-1_Unassigned_k127_653107_5	CG-1_Unassigned	methyl-accepting chemotaxis protein IV, peptide sensor receptor	Unassigned	0	2	588	0	0.00417255	0.00279272	0.00232176
CG-1_Unassigned_k127_765738_1	CG-1_Unassigned	methylecgonone reductase [EC:1.1.1.334]	Unassigned	0.017	1	149	0	0.00548873	0	0.00182958
CG-1_bin_unbinned_k127_237684_2	CG-1_bin_unbinned	methylenetetrahydrofolate dehydrogenase (NADP+) / methenyltetrahydrofolate cyclohydrolase / formyltetrahydrofolate synthetase [EC:1.5.1.5 3.5.4.9 6.3.4.3]	Unassigned	0	1	591	0	0.00276758	0	0.000922528
CG-1_Unassigned_k127_833377_1	CG-1_Unassigned	methylmalonyl-CoA decarboxylase subunit alpha [EC:7.2.4.3]	Unassigned	0	2	505	0.00197685	0.00161945	0.00650345	0.00336658
CG-1_bin_194_k127_893931_4	CG-1_bin_194	methylmalonyl-CoA decarboxylase subunit alpha [EC:7.2.4.3]	d__Bacteria;p__Desulfobacterota;c__Desulfuromonadia;o__Desulfuromonadales;f__Geopsychrobacteraceae;g__Geopsychrobacter;s__Geopsychrobacter sp009993495	0	1	574	0	0.00142477	0.00143042	0.000951731
CG-1_Unassigned_k127_343014_1	CG-1_Unassigned	methylmalonyl-CoA mutase [EC:5.4.99.2]	Unassigned	0	1	334	0.0358673	0.0342799	0.0344157	0.0348543
CG-1_Unassigned_k127_676208_1	CG-1_Unassigned	methylmalonyl-CoA mutase [EC:5.4.99.2]	Unassigned	0	1	215	0.0371463	0.0266267	0.0267322	0.0301684
CG-1_Unassigned_k127_591879_1	CG-1_Unassigned	methylmalonyl-CoA mutase [EC:5.4.99.2]	Unassigned	0	1	536	0.00186251	0.00457735	0.00459549	0.00367845
CG-1_Unassigned_k127_456575_1	CG-1_Unassigned	methylmalonyl-CoA mutase [EC:5.4.99.2]	Unassigned	0.012	1	291	0	0.00281038	0	0.000936793
CG-1_Unassigned_k127_285530_2	CG-1_Unassigned	methylmalonyl-CoA mutase, N-terminal domain [EC:5.4.99.2]	Unassigned	0	0	710	0.0126546	0.0126705	0.0104078	0.011911
CG-1_bin_116_k127_535267_22	CG-1_bin_116	methylmalonyl-CoA mutase, N-terminal domain [EC:5.4.99.2]	d__Bacteria;p__Proteobacteria;c__Alphaproteobacteria;o__Parvibaculales;f__Parvibaculaceae;g__Parvibaculum;s__	0	1	718	0.0013904	0.0045561	0.00571769	0.00388806
CG-1_bin_101_k127_263750_124	CG-1_bin_101	methylmalonyl-CoA mutase, N-terminal domain [EC:5.4.99.2]	d__Bacteria;p__Proteobacteria;c__Alphaproteobacteria;o__Rhodobacterales;f__Rhodobacteraceae;g__Roseicyclus;s__	0	1	709	0.00140805	0.00461394	0.00347416	0.00316538
CG-1_bin_189_k127_32363_7	CG-1_bin_189	methylmalonyl-CoA mutase, N-terminal domain [EC:5.4.99.2]	d__Bacteria;p__Bacteroidota;c__Bacteroidia;o__Cytophagales;f__Cyclobacteriaceae;g__Algoriphagus;s__	0	0	708	0.00141004	0.00231023	0.00463876	0.00278634
CG-1_bin_8_k127_439116_22	CG-1_bin_8	methylmalonyl-CoA mutase, N-terminal domain [EC:5.4.99.2]	d__Bacteria;p__Bacteroidota;c__Bacteroidia;o__Flavobacteriales;f__Flavobacteriaceae;g__Aequorivita;s__	0	1	716	0	0.00114221	0.0034402	0.00152747
CG-1_bin_51_k127_506152_116	CG-1_bin_51	methylmalonyl-CoA mutase, N-terminal domain [EC:5.4.99.2]	d__Bacteria;p__Proteobacteria;c__Alphaproteobacteria;o__Rhodobacterales;f__Rhodobacteraceae;g__Pararhodobacter;s__	0	1	712	0	0.00229725	0.00115317	0.00115014
CG-1_bin_161_k127_551366_1	CG-1_bin_161	methylthioribose-1-phosphate isomerase [EC:5.3.1.23]	d__Bacteria;p__Proteobacteria;c__Alphaproteobacteria;o__Rhodobacterales;f__Rhodobacteraceae;g__Rubrimonas;s__	0	2	360	0	0.00454345	0.00912289	0.00455545
CG-1_bin_59_k127_600672_4	CG-1_bin_59	MFS transporter, BCD family, chlorophyll transporter	d__Bacteria;p__Proteobacteria;c__Alphaproteobacteria;o__Rhodobacterales;f__Rhodobacteraceae;g__;s__	0.018	1	495	0	0	0.00331741	0.0011058
CG-1_bin_38_k127_854192_5	CG-1_bin_38	MFS transporter, DHA2 family, multidrug resistance protein	d__Bacteria;p__Actinobacteriota;c__Acidimicrobiia;o__Acidimicrobiales;f__SZUA-35;g__;s__	0.031	1	501	0	0	0.00163884	0.000546281
CG-1_Unassigned_k127_191528_1	CG-1_Unassigned	MFS transporter, FHS family, L-fucose permease	Unassigned	0.042	1	333	0	0.00245592	0	0.000818639
CG-1_Unassigned_k127_137597_1	CG-1_Unassigned	microcin C transport system substrate-binding protein	Unassigned	0	1	446	0.00447671	0.00733471	0	0.00393714
CG-1_Unassigned_k127_231106_2	CG-1_Unassigned	microcin C transport system substrate-binding protein	Unassigned	0	1	613	0.00162856	0.00400238	0.00133941	0.00232345
CG-1_Unassigned_k127_84190_1	CG-1_Unassigned	microcin C transport system substrate-binding protein	Unassigned	0	1	522	0.00191247	0.00470012	0	0.00220419
CG-1_bin_117_k127_8227_60	CG-1_bin_117	microcin C transport system substrate-binding protein	d__Bacteria;p__Proteobacteria;c__Alphaproteobacteria;o__Rhodobacterales;f__Rhodobacteraceae;g__JAACUH01;s__JAACUH01 sp009993005	0	1	604	0.00330565	0	0	0.00110188
CG-1_bin_101_k127_203974_6	CG-1_bin_101	microcin C transport system substrate-binding protein	d__Bacteria;p__Proteobacteria;c__Alphaproteobacteria;o__Rhodobacterales;f__Rhodobacteraceae;g__Roseicyclus;s__	0	1	601	0	0.00136077	0.00136616	0.000908974
CG-1_Unassigned_k127_480909_3	CG-1_Unassigned	microcin C transport system substrate-binding protein	Unassigned	0.025	0	529	0	0.00154597	0	0.000515325
CG-1_Unassigned_k127_122557_1	CG-1_Unassigned	microcin C transport system substrate-binding protein	Unassigned	0	1	618	0	0.00132333	0	0.000441111
CG-1_Unassigned_k127_337268_5	CG-1_Unassigned	minor curlin subunit	Unassigned	0	1	588	0	0.00139085	0	0.000463617
CG-1_bin_178_k127_53847_330	CG-1_bin_178	minor extracellular protease Epr [EC:3.4.21.-]	d__Bacteria;p__Deinococcota;c__Deinococci;o__Deinococcales;f__Trueperaceae;g__;s__	0.017	1	843	0	0.000970131	0	0.000323377
CG-1_bin_67_k127_464265_6	CG-1_bin_67	minor extracellular protease Epr [EC:3.4.21.-]	d__Bacteria;p__Bacteroidota;c__Bacteroidia;o__Cytophagales;f__Bernardetiaceae;g__Bernardetia;s__Bernardetia sp002784125	0	2	2073	0	0.000394511	0.000396073	0.000263528
CG-1_bin_48_k127_796663_58	CG-1_bin_48	minor extracellular serine protease Vpr [EC:3.4.21.-]	d__Bacteria;p__Proteobacteria;c__Gammaproteobacteria;o__Enterobacterales;f__Shewanellaceae;g__Shewanella;s__Shewanella vesiculosa	0	1	1287	0	0.000635447	0	0.000211816
CG-1_bin_161_k127_194397_8	CG-1_bin_161	modulator of FtsH protease HflC	d__Bacteria;p__Proteobacteria;c__Alphaproteobacteria;o__Rhodobacterales;f__Rhodobacteraceae;g__Rubrimonas;s__	0	5	303	0.00988423	0.0242917	0.00270977	0.0122952
CG-1_bin_78_k127_481453_16	CG-1_bin_78	modulator of FtsH protease HflC	d__Bacteria;p__Proteobacteria;c__Gammaproteobacteria;o__Burkholderiales;f__Burkholderiaceae;g__Rhodoferax;s__Rhodoferax sp001871515	0	0	298	0	0.00274436	0.00275523	0.0018332
CG-1_bin_89_k127_129980_8	CG-1_bin_89	modulator of FtsH protease HflK	d__Bacteria;p__Proteobacteria;c__Alphaproteobacteria;o__Rhodobacterales;f__Rhodobacteraceae;g__Rubrimonas;s__	0	4	386	0.0129314	0.0317806	0.0361607	0.0269576
CG-1_bin_157_k127_836052_58	CG-1_bin_157	modulator of FtsH protease HflK	d__Bacteria;p__Proteobacteria;c__Alphaproteobacteria;o__Rhodobacterales;f__Rhodobacteraceae;g__Oceaniglobus;s__Oceaniglobus sp009992615	0	2	384	0.00519951	0.00212974	0.00213818	0.00315581
CG-1_bin_101_k127_433240_30	CG-1_bin_101	modulator of FtsH protease HflK	d__Bacteria;p__Proteobacteria;c__Alphaproteobacteria;o__Rhodobacterales;f__Rhodobacteraceae;g__Roseicyclus;s__	0.001	0	389	0	0.00210237	0.00211069	0.00140435
CG-1_Unassigned_k127_629126_3	CG-1_Unassigned	modulator of FtsH protease HflK	Unassigned	0.036	0	394	0.00253377	0	0	0.000844591
CG-1_bin_117_k127_663745_5	CG-1_bin_117	modulator of FtsH protease HflK	d__Bacteria;p__Proteobacteria;c__Alphaproteobacteria;o__Rhodobacterales;f__Rhodobacteraceae;g__JAACUH01;s__JAACUH01 sp009993005	0	1	401	0	0	0.00204753	0.00068251
CG-1_bin_156_k127_695717_33	CG-1_bin_156	molecular chaperone DnaJ	d__Bacteria;p__Proteobacteria;c__Alphaproteobacteria;o__Rhodobacterales;f__Rhodobacteraceae;g__Pikeienuella;s__	0.004	0	386	0	0.00211871	0	0.000706235
CG-1_Unassigned_k127_611046_1	CG-1_Unassigned	molecular chaperone DnaK	Unassigned	0	1	277	0.0792879	0.056096	0.0681747	0.0678529
CG-1_Unassigned_k127_314409_1	CG-1_Unassigned	molecular chaperone DnaK	Unassigned	0	5	235	0.0339849	0.0765619	0.0873468	0.0659646
CG-1_Unassigned_k127_174704_1	CG-1_Unassigned	molecular chaperone DnaK	Unassigned	0	5	498	0.0521204	0.0771839	0.0675973	0.0656339
CG-1_Unassigned_k127_560761_1	CG-1_Unassigned	molecular chaperone DnaK	Unassigned	0	4	157	0.0190759	0.0677176	0.0522968	0.0463635
CG-1_bin_194_k127_556344_10	CG-1_bin_194	molecular chaperone DnaK	d__Bacteria;p__Desulfobacterota;c__Desulfuromonadia;o__Desulfuromonadales;f__Geopsychrobacteraceae;g__Geopsychrobacter;s__Geopsychrobacter sp009993495	0	0	273	0.0109704	0.0419395	0.0751886	0.0426995
CG-1_Unassigned_k127_76461_1	CG-1_Unassigned	molecular chaperone DnaK	Unassigned	0	7	217	0.0506054	0.0226126	0.0529716	0.0420632
CG-1_Unassigned_k127_862786_2	CG-1_Unassigned	molecular chaperone DnaK	Unassigned	0	0	345	0.0376174	0.0450394	0.0428379	0.0418316
CG-1_bin_unbinned_k127_755938_10	CG-1_bin_unbinned	molecular chaperone DnaK	Unassigned	0	7	613	0.0211713	0.0400238	0.0508977	0.0373643
CG-1_bin_unbinned_k127_572545_35	CG-1_bin_unbinned	molecular chaperone DnaK	Unassigned	0	2	613	0.00977136	0.030685	0.0482189	0.0295584
CG-1_Unassigned_k127_891938_1	CG-1_Unassigned	molecular chaperone DnaK	Unassigned	0	1	280	0.0213923	0.0292079	0.0322559	0.0276187
CG-1_Unassigned_k127_704947_3	CG-1_Unassigned	molecular chaperone DnaK	Unassigned	0	0	399	0.00250202	0.0266458	0.0514449	0.0268642
CG-1_Unassigned_k127_245082_1	CG-1_Unassigned	molecular chaperone DnaK	Unassigned	0	0	457	0.00218448	0.0250536	0.048509	0.025249
CG-1_Unassigned_k127_720676_1	CG-1_Unassigned	molecular chaperone DnaK	Unassigned	0	2	409	0.00732254	0.031993	0.0281047	0.0224734
CG-1_Unassigned_k127_706412_1	CG-1_Unassigned	molecular chaperone DnaK	Unassigned	0	1	181	0.022062	0.0271101	0.018145	0.022439
CG-1_bin_65_k127_813429_45	CG-1_bin_65	molecular chaperone DnaK	d__Bacteria;p__Bacteroidota;c__Bacteroidia;o__Flavobacteriales;f__Flavobacteriaceae;g__Psychroflexus;s__	0	0	636	0.00470899	0.0244317	0.0361473	0.0217627
CG-1_bin_94_k127_25441_11	CG-1_bin_94	molecular chaperone DnaK	d__Bacteria;p__Proteobacteria;c__Alphaproteobacteria;o__Micavibrionales;f__Micavibrionaceae;g__UBA2638;s__	0	1	655	0.0152413	0.0187287	0.0188029	0.017591
CG-1_Unassigned_k127_464058_1	CG-1_Unassigned	molecular chaperone DnaK	Unassigned	0	0	620	0.00161017	0.0171479	0.0331073	0.0172884
CG-1_bin_191_k127_315448_3	CG-1_bin_191	molecular chaperone DnaK	d__Bacteria;p__Verrucomicrobiota;c__Lentisphaeria;o__JABSQK01;f__;g__;s__	0	0	644	0.00155017	0.0177787	0.0318734	0.0170674
CG-1_Unassigned_k127_873767_1	CG-1_Unassigned	molecular chaperone DnaK	Unassigned	0	1	458	0.00435942	0.0178563	0.0286833	0.0169664
CG-1_Unassigned_k127_378963_3	CG-1_Unassigned	molecular chaperone DnaK	Unassigned	0	1	652	0.00153115	0.0175606	0.0314824	0.016858
CG-1_bin_145_k127_600344_2	CG-1_bin_145	molecular chaperone DnaK	d__Bacteria;p__Desulfobacterota;c__Desulfobulbia;o__Desulfobulbales;f__Desulfocapsaceae;g__Desulforhopalus;s__	0	1	638	0.00156474	0.0166641	0.0321732	0.0168007
CG-1_bin_88_k127_442524_5	CG-1_bin_88	molecular chaperone DnaK	d__Bacteria;p__Bacteroidota;c__Bacteroidia;o__Flavobacteriales;f__Flavobacteriaceae;g__Yeosuana;s__Yeosuana sp002784145	0	1	637	0.0047016	0.0179741	0.0270679	0.0165812
CG-1_bin_63_k127_752501_24	CG-1_bin_63	molecular chaperone DnaK	d__Bacteria;p__Proteobacteria;c__Alphaproteobacteria;o__Rhodobacterales;f__Rhodobacteraceae;g__Fluviibacterium;s__	0	0	638	0.00312949	0.0192278	0.0270255	0.0164609
CG-1_bin_157_k127_491834_26	CG-1_bin_157	molecular chaperone DnaK	d__Bacteria;p__Proteobacteria;c__Alphaproteobacteria;o__Rhodobacterales;f__Rhodobacteraceae;g__Oceaniglobus;s__Oceaniglobus sp009992615	0	0	640	0.00935913	0.0178898	0.0218094	0.0163528
CG-1_bin_40_k127_100462_67	CG-1_bin_40	molecular chaperone DnaK	d__Bacteria;p__Bacteroidota;c__Bacteroidia;o__Flavobacteriales;f__Flavobacteriaceae;g__Polaribacter;s__Polaribacter sp001873065	0	1	632	0.0063184	0.0181163	0.0233846	0.0159398
CG-1_bin_73_k127_307959_20	CG-1_bin_73	molecular chaperone DnaK	d__Bacteria;p__Bacteroidota;c__Bacteroidia;o__Flavobacteriales;f__Flavobacteriaceae;g__Winogradskyella;s__	0	1	636	0.0109877	0.0128588	0.0232375	0.0156947
CG-1_bin_35_k127_359461_92	CG-1_bin_35	molecular chaperone DnaK	d__Bacteria;p__Proteobacteria;c__Alphaproteobacteria;o__Sphingomonadales;f__Sphingomonadaceae;g__Erythrobacter;s__	0	0	644	0.00930099	0.0152389	0.0216739	0.0154046
CG-1_bin_41_k127_225053_47	CG-1_bin_41	molecular chaperone DnaK	d__Bacteria;p__Proteobacteria;c__Alphaproteobacteria;o__Rhodobacterales;f__Rhodobacteraceae;g__Roseovarius;s__	0	0	637	0.0031344	0.0166902	0.025779	0.0152012
CG-1_bin_4_k127_770034_127	CG-1_bin_4	molecular chaperone DnaK	d__Bacteria;p__Proteobacteria;c__Alphaproteobacteria;o__Sphingomonadales;f__Sphingomonadaceae;g__Novosphingopyxis;s__	0	0	637	0.0031344	0.0179741	0.0232011	0.0147698
CG-1_bin_unbinned_k127_469863_3	CG-1_bin_unbinned	molecular chaperone DnaK	Unassigned	0	1	638	0.00312949	0.0166641	0.0231647	0.0143194
CG-1_bin_196_k127_398345_26	CG-1_bin_196	molecular chaperone DnaK	d__Bacteria;p__Myxococcota_A;c__UBA796;o__UBA796;f__GCA-2862545;g__REDI01;s__	0	1	631	0.0142389	0.0103686	0.0182169	0.0142748
CG-1_bin_67_k127_871048_3	CG-1_bin_67	molecular chaperone DnaK	d__Bacteria;p__Bacteroidota;c__Bacteroidia;o__Cytophagales;f__Bernardetiaceae;g__Bernardetia;s__Bernardetia sp002784125	0	1	643	0.00310515	0.0139907	0.0229846	0.0133601
CG-1_bin_113_k127_189105_83	CG-1_bin_113	molecular chaperone DnaK	d__Bacteria;p__Bacteroidota;c__Bacteroidia;o__Bacteroidales;f__F082;g__UBA5536;s__	0	1	639	0.0015623	0.0140783	0.0218435	0.0124947
CG-1_bin_156_k127_695717_32	CG-1_bin_156	molecular chaperone DnaK	d__Bacteria;p__Proteobacteria;c__Alphaproteobacteria;o__Rhodobacterales;f__Rhodobacteraceae;g__Pikeienuella;s__	0	0	639	0.00312459	0.0153581	0.0167039	0.0117289
CG-1_bin_107_k127_8141_14	CG-1_bin_107	molecular chaperone DnaK	d__Bacteria;p__Proteobacteria;c__Alphaproteobacteria;o__Sphingomonadales;f__Sphingomonadaceae;g__Parasphingorhabdus;s__Parasphingorhabdus sp002783865	0	1	649	0.00307645	0.0113411	0.0202418	0.0115531
CG-1_bin_189_k127_182017_12	CG-1_bin_189	molecular chaperone DnaK	d__Bacteria;p__Bacteroidota;c__Bacteroidia;o__Cytophagales;f__Cyclobacteriaceae;g__Algoriphagus;s__	0	0	641	0.0077871	0.00893096	0.0179327	0.0115502
CG-1_bin_176_k127_352184_50	CG-1_bin_176	molecular chaperone DnaK	d__Bacteria;p__Proteobacteria;c__Alphaproteobacteria;o__Micavibrionales;f__Micavibrionaceae;g__UBA6147;s__	0	0	646	0.00154537	0.0113938	0.0190649	0.010668
CG-1_Unassigned_k127_430197_1	CG-1_Unassigned	molecular chaperone DnaK	Unassigned	0	1	148	0.0134906	0.0110516	0	0.00818075
CG-1_bin_48_k127_716950_46	CG-1_bin_48	molecular chaperone DnaK	d__Bacteria;p__Proteobacteria;c__Gammaproteobacteria;o__Enterobacterales;f__Shewanellaceae;g__Shewanella;s__Shewanella vesiculosa	0	1	638	0.00312949	0.0128185	0.00772157	0.00788985
CG-1_bin_75_k127_274964_20	CG-1_bin_75	molecular chaperone DnaK	d__Bacteria;p__Bacteroidota;c__Rhodothermia;o__Rhodothermales;f__Rubricoccaceae;g__Rubrivirga;s__	0	1	642	0.00310999	0.00891705	0.0115102	0.00784574
CG-1_Unassigned_k127_113593_1	CG-1_Unassigned	molecular chaperone DnaK	Unassigned	0	1	385	0	0.00849684	0.00639787	0.0049649
CG-1_Unassigned_k127_658872_3	CG-1_Unassigned	molecular chaperone DnaK	Unassigned	0	0	610	0	0.00536276	0.00673	0.00403092
CG-1_bin_111_k127_178767_12	CG-1_bin_111	molecular chaperone DnaK	d__Bacteria;p__Patescibacteria;c__Paceibacteria;o__UBA9983_A;f__SW-6-46-9;g__;s__	0	1	634	0.00157462	0.00773963	0.00259009	0.00396811
CG-1_Unassigned_k127_107443_1	CG-1_Unassigned	molecular chaperone DnaK	Unassigned	0	0	499	0.00200061	0.00163892	0.00822705	0.00395553
CG-1_bin_102_k127_202730_24	CG-1_bin_102	molecular chaperone DnaK	d__Bacteria;p__Proteobacteria;c__Gammaproteobacteria;o__Burkholderiales;f__Burkholderiaceae;g__Rhodoferax;s__Rhodoferax sp002789915	0	2	650	0.00153586	0.00503274	0.00505268	0.00387376
CG-1_Unassigned_k127_672058_1	CG-1_Unassigned	molecular chaperone DnaK	Unassigned	0	1	145	0	0.00564014	0.00566248	0.00376754
CG-1_bin_194_k127_536790_1	CG-1_bin_194	molecular chaperone DnaK	d__Bacteria;p__Desulfobacterota;c__Desulfuromonadia;o__Desulfuromonadales;f__Geopsychrobacteraceae;g__Geopsychrobacter;s__Geopsychrobacter sp009993495	0	2	401	0.00497909	0.00407891	0.00204753	0.00370184
CG-1_bin_139_k127_529629_16	CG-1_bin_139	molecular chaperone DnaK	d__Bacteria;p__Cyanobacteria;c__Cyanobacteriia;o__Phormidesmiales;f__Phormidesmiaceae;g__Nodosilinea;s__	0.001	0	652	0	0.00376298	0.00377788	0.00251362
CG-1_Unassigned_k127_786369_1	CG-1_Unassigned	molecular chaperone DnaK	Unassigned	0.017	1	168	0	0.00486798	0	0.00162266
CG-1_Unassigned_k127_378044_1	CG-1_Unassigned	molecular chaperone DnaK	Unassigned	0.008	0	380	0	0.00215216	0	0.000717387
CG-1_bin_33_k127_577966_26	CG-1_bin_33	molecular chaperone DnaK	d__Bacteria;p__Patescibacteria;c__Paceibacteria;o__UBA9983_A;f__UBA918;g__OLB19;s__OLB19 sp009995385	0.035	0	631	0	0.00129607	0	0.000432024
CG-1_Unassigned_k127_862788_1	CG-1_Unassigned	molecular chaperone HscC	Unassigned	0	1	325	0.00307171	0	0.00505268	0.00270813
CG-1_Unassigned_k127_786539_1	CG-1_Unassigned	molecular chaperone HtpG	Unassigned	0	2	132	0.00756293	0.0247824	0.0186605	0.0170019
CG-1_Unassigned_k127_179441_1	CG-1_Unassigned	molecular chaperone HtpG	Unassigned	0	1	119	0.0335565	0.00687244	0.00689966	0.0157762
CG-1_Unassigned_k127_252433_1	CG-1_Unassigned	molecular chaperone HtpG	Unassigned	0	3	451	0.00442708	0.0072534	0.00910266	0.00692771
CG-1_Unassigned_k127_772902_1	CG-1_Unassigned	molecular chaperone HtpG	Unassigned	0.001	1	310	0	0	0.00529716	0.00176572
CG-1_Unassigned_k127_789487_1	CG-1_Unassigned	molecular chaperone HtpG	Unassigned	0	1	344	0	0.00237739	0	0.000792462
CG-1_bin_114_k127_350863_15	CG-1_bin_114	molecular chaperone HtpG	d__Bacteria;p__Cyanobacteria;c__Cyanobacteriia;o__Cyanobacteriales;f__Cyanobacteriaceae;g__Geminocystis;s__Geminocystis sp009993045	0.001	0	652	0	0.00125433	0	0.000418109
CG-1_Unassigned_k127_103098_5	CG-1_Unassigned	molecular chaperone IbpA	Unassigned	0.025	0	141	0	0	0.00582312	0.00194104
CG-1_bin_71_k127_724511_10	CG-1_bin_71	molybdenum cofactor guanylyltransferase [EC:2.7.7.77]	d__Bacteria;p__Proteobacteria;c__Alphaproteobacteria;o__Rhodobacterales;f__Rhodobacteraceae;g__Paracoccus;s__	0.015	1	203	0	0	0.0242678	0.00808926
CG-1_Unassigned_k127_21482_2	CG-1_Unassigned	molybdopterin molybdotransferase [EC:2.10.1.1]	Unassigned	0.013	1	177	0	0	0.00463876	0.00154625
CG-1_bin_40_k127_185710_69	CG-1_bin_40	monovalent cation:H+ antiporter-2, CPA2 family	d__Bacteria;p__Bacteroidota;c__Bacteroidia;o__Flavobacteriales;f__Flavobacteriaceae;g__Polaribacter;s__Polaribacter sp001873065	0.021	1	661	0	0	0.00124215	0.000414049
CG-1_bin_196_k127_664816_3	CG-1_bin_196	MoxR-like ATPase [EC:3.6.3.-]	d__Bacteria;p__Myxococcota_A;c__UBA796;o__UBA796;f__GCA-2862545;g__REDI01;s__	0.003	1	520	0.021118	0	0	0.00703934
CG-1_Unassigned_k127_857754_2	CG-1_Unassigned	MSHA biogenesis protein MshG	Unassigned	0.021	1	404	0	0.00202431	0	0.00067477
CG-1_Unassigned_k127_325094_1	CG-1_Unassigned	mucorpepsin [EC:3.4.23.23]	Unassigned	0	1	425	0.00234896	0	0	0.000782986
CG-1_Unassigned_k127_123650_4	CG-1_Unassigned	multidrug efflux pump	Unassigned	0	1	436	0	0.00187574	0.00188317	0.00125297
CG-1_Unassigned_k127_733108_1	CG-1_Unassigned	multidrug efflux pump	Unassigned	0.024	1	394	0	0	0.00208391	0.000694636
CG-1_Unassigned_k127_219667_4	CG-1_Unassigned	multiple sugar transport system ATP-binding protein [EC:7.5.2.-]	Unassigned	0	3	360	0.00831922	0.0159021	0.00684217	0.0103545
CG-1_bin_141_k127_82878_57	CG-1_bin_141	multiple sugar transport system ATP-binding protein [EC:7.5.2.-]	d__Bacteria;p__Proteobacteria;c__Alphaproteobacteria;o__Rhodobacterales;f__Rhodobacteraceae;g__Flavimaricola;s__	0	0	334	0.00298894	0.00489713	0.00491653	0.00426753
CG-1_bin_161_k127_368634_5	CG-1_bin_161	multiple sugar transport system ATP-binding protein [EC:7.5.2.-]	d__Bacteria;p__Proteobacteria;c__Alphaproteobacteria;o__Rhodobacterales;f__Rhodobacteraceae;g__Rubrimonas;s__	0	2	334	0.00298894	0	0.00245826	0.00181574
CG-1_bin_161_k127_76721_5	CG-1_bin_161	multiple sugar transport system ATP-binding protein [EC:7.5.2.-]	d__Bacteria;p__Proteobacteria;c__Alphaproteobacteria;o__Rhodobacterales;f__Rhodobacteraceae;g__Rubrimonas;s__	0	1	351	0.00284418	0.00232997	0	0.00172472
CG-1_bin_15_k127_340953_17	CG-1_bin_15	multiple sugar transport system ATP-binding protein [EC:7.5.2.-]	d__Bacteria;p__Proteobacteria;c__Alphaproteobacteria;o__Rhodobacterales;f__Rhodobacteraceae;g__Sulfitobacter;s__	0.001	1	237	0	0.00345072	0	0.00115024
CG-1_bin_141_k127_37601_211	CG-1_bin_141	multiple sugar transport system ATP-binding protein [EC:7.5.2.-]	d__Bacteria;p__Proteobacteria;c__Alphaproteobacteria;o__Rhodobacterales;f__Rhodobacteraceae;g__Flavimaricola;s__	0.003	0	362	0.00275775	0	0	0.000919251
CG-1_Unassigned_k127_389255_2	CG-1_Unassigned	multiple sugar transport system ATP-binding protein [EC:7.5.2.-]	Unassigned	0	0	364	0.0027426	0	0	0.0009142
CG-1_bin_192_k127_255426_353	CG-1_bin_192	multiple sugar transport system ATP-binding protein [EC:7.5.2.-]	d__Bacteria;p__Proteobacteria;c__Gammaproteobacteria;o__Burkholderiales;f__Burkholderiaceae;g__;s__	0.002	0	374	0.00266927	0	0	0.000889756
CG-1_bin_91_k127_571563_8	CG-1_bin_91	multiple sugar transport system ATP-binding protein [EC:7.5.2.-]	d__Bacteria;p__Verrucomicrobiota;c__Verrucomicrobiae;o__Opitutales;f__Opitutaceae;g__Cephaloticoccus;s__	0.01	0	418	0.00238829	0	0	0.000796098
CG-1_bin_98_k127_527216_62	CG-1_bin_98	multiple sugar transport system ATP-binding protein [EC:7.5.2.-]	d__Bacteria;p__Proteobacteria;c__Alphaproteobacteria;o__Rhodobacterales;f__Rhodobacteraceae;g__Roseinatronobacter;s__	0	0	365	0	0.0022406	0	0.000746868
CG-1_bin_59_k127_211824_15	CG-1_bin_59	multiple sugar transport system substrate-binding protein	d__Bacteria;p__Proteobacteria;c__Alphaproteobacteria;o__Rhodobacterales;f__Rhodobacteraceae;g__;s__	0	2	569	0.177204	0.149479	0.0894652	0.138716
CG-1_Unassigned_k127_295797_2	CG-1_Unassigned	multiple sugar transport system substrate-binding protein	Unassigned	0	3	425	0.164427	0.0885171	0.0637529	0.105566
CG-1_Unassigned_k127_720056_1	CG-1_Unassigned	multiple sugar transport system substrate-binding protein	Unassigned	0	1	254	0.192587	0.0579558	0.0581854	0.102909
CG-1_Unassigned_k127_401096_2	CG-1_Unassigned	multiple sugar transport system substrate-binding protein	Unassigned	0	1	209	0.109862	0.105651	0.0785703	0.0980278
CG-1_Unassigned_k127_520669_1	CG-1_Unassigned	multiple sugar transport system substrate-binding protein	Unassigned	0	5	445	0.0448677	0.0808632	0.0313663	0.0523657
CG-1_bin_157_k127_13913_62	CG-1_bin_157	multiple sugar transport system substrate-binding protein	d__Bacteria;p__Proteobacteria;c__Alphaproteobacteria;o__Rhodobacterales;f__Rhodobacteraceae;g__Oceaniglobus;s__Oceaniglobus sp009992615	0	7	573	0.0278759	0.0713631	0.0558837	0.0517076
CG-1_bin_101_k127_97398_7	CG-1_bin_101	multiple sugar transport system substrate-binding protein	d__Bacteria;p__Proteobacteria;c__Alphaproteobacteria;o__Rhodobacterales;f__Rhodobacteraceae;g__Roseicyclus;s__	0	6	446	0.0268603	0.045842	0.0552283	0.0426435
CG-1_bin_194_k127_887980_2	CG-1_bin_194	multiple sugar transport system substrate-binding protein	d__Bacteria;p__Desulfobacterota;c__Desulfuromonadia;o__Desulfuromonadales;f__Geopsychrobacteraceae;g__Geopsychrobacter;s__Geopsychrobacter sp009993495	0	3	582	0.017153	0.0786906	0.0211613	0.0390017
CG-1_bin_145_k127_343675_1	CG-1_bin_145	multiple sugar transport system substrate-binding protein	d__Bacteria;p__Desulfobacterota;c__Desulfobulbia;o__Desulfobulbales;f__Desulfocapsaceae;g__Desulforhopalus;s__	0	0	416	0.0239978	0.0530797	0.0157896	0.0309557
CG-1_bin_69_k127_492227_3	CG-1_bin_69	multiple sugar transport system substrate-binding protein	d__Bacteria;p__Proteobacteria;c__Alphaproteobacteria;o__Rhodobacterales;f__Rhodobacteraceae;g__Roseovarius;s__	0	1	572	0.0157076	0.0371737	0.0157896	0.0228903
CG-1_bin_41_k127_679945_3	CG-1_bin_41	multiple sugar transport system substrate-binding protein	d__Bacteria;p__Proteobacteria;c__Alphaproteobacteria;o__Rhodobacterales;f__Rhodobacteraceae;g__Roseovarius;s__	0	1	572	0.0191982	0.0214463	0.0200959	0.0202468
CG-1_bin_89_k127_103534_12	CG-1_bin_89	multiple sugar transport system substrate-binding protein	d__Bacteria;p__Proteobacteria;c__Alphaproteobacteria;o__Rhodobacterales;f__Rhodobacteraceae;g__Rubrimonas;s__	0	5	480	0.0166384	0.0238531	0.0153949	0.0186288
CG-1_Unassigned_k127_126542_1	CG-1_Unassigned	multiple sugar transport system substrate-binding protein	Unassigned	0	1	572	0.012217	0.0314546	0.0071771	0.0169496
CG-1_bin_98_k127_527216_97	CG-1_bin_98	multiple sugar transport system substrate-binding protein	d__Bacteria;p__Proteobacteria;c__Alphaproteobacteria;o__Rhodobacterales;f__Rhodobacteraceae;g__Roseinatronobacter;s__	0	2	570	0.00700566	0.0215216	0.0201664	0.0162312
CG-1_bin_89_k127_435236_7	CG-1_bin_89	multiple sugar transport system substrate-binding protein	d__Bacteria;p__Proteobacteria;c__Alphaproteobacteria;o__Rhodobacterales;f__Rhodobacteraceae;g__Rubrimonas;s__	0	7	500	0.00598984	0.0212633	0.0180633	0.0151055
CG-1_bin_117_k127_696437_107	CG-1_bin_117	multiple sugar transport system substrate-binding protein	d__Bacteria;p__Proteobacteria;c__Alphaproteobacteria;o__Rhodobacterales;f__Rhodobacteraceae;g__JAACUH01;s__JAACUH01 sp009993005	0	4	548	0.00728691	0.0194009	0.0179794	0.0148891
CG-1_bin_102_k127_628159_22	CG-1_bin_102	multiple sugar transport system substrate-binding protein	d__Bacteria;p__Proteobacteria;c__Gammaproteobacteria;o__Burkholderiales;f__Burkholderiaceae;g__Rhodoferax;s__Rhodoferax sp002789915	0	0	577	0.00865084	0.0226779	0.00426894	0.0118659
CG-1_bin_161_k127_76721_3	CG-1_bin_161	multiple sugar transport system substrate-binding protein	d__Bacteria;p__Proteobacteria;c__Alphaproteobacteria;o__Rhodobacterales;f__Rhodobacteraceae;g__Rubrimonas;s__	0	4	432	0.00924358	0.0113586	0.0114036	0.0106686
CG-1_bin_168_k127_482298_17	CG-1_bin_168	multiple sugar transport system substrate-binding protein	d__Bacteria;p__Proteobacteria;c__Alphaproteobacteria;o__Rhodobacterales;f__Rhodobacteraceae;g__Roseovarius;s__	0	1	573	0.00871123	0.0142726	0.00859749	0.0105271
CG-1_bin_71_k127_94815_6	CG-1_bin_71	multiple sugar transport system substrate-binding protein	d__Bacteria;p__Proteobacteria;c__Alphaproteobacteria;o__Rhodobacterales;f__Rhodobacteraceae;g__Paracoccus;s__	0	1	512	0.00974909	0.0111811	0.00641453	0.00911492
CG-1_bin_192_k127_918407_1051	CG-1_bin_192	multiple sugar transport system substrate-binding protein	d__Bacteria;p__Proteobacteria;c__Gammaproteobacteria;o__Burkholderiales;f__Burkholderiaceae;g__;s__	0	1	579	0.00517257	0.0183621	0.00283613	0.00879028
CG-1_bin_156_k127_394663_29	CG-1_bin_156	multiple sugar transport system substrate-binding protein	d__Bacteria;p__Proteobacteria;c__Alphaproteobacteria;o__Rhodobacterales;f__Rhodobacteraceae;g__Pikeienuella;s__	0	1	580	0.00688487	0.0169204	0.00141562	0.00840697
CG-1_bin_117_k127_537130_19	CG-1_bin_117	multiple sugar transport system substrate-binding protein	d__Bacteria;p__Proteobacteria;c__Alphaproteobacteria;o__Rhodobacterales;f__Rhodobacteraceae;g__JAACUH01;s__JAACUH01 sp009993005	0	3	409	0.00244085	0.0119974	0.0100374	0.00815854
CG-1_bin_63_k127_760728_56	CG-1_bin_63	multiple sugar transport system substrate-binding protein	d__Bacteria;p__Proteobacteria;c__Alphaproteobacteria;o__Rhodobacterales;f__Rhodobacteraceae;g__Fluviibacterium;s__	0	4	443	0.00901406	0.00553829	0.00926704	0.0079398
CG-1_bin_117_k127_298575_42	CG-1_bin_117	multiple sugar transport system substrate-binding protein	d__Bacteria;p__Proteobacteria;c__Alphaproteobacteria;o__Rhodobacterales;f__Rhodobacteraceae;g__JAACUH01;s__JAACUH01 sp009993005	0	4	450	0.00443692	0.0127217	0.00364916	0.00693591
CG-1_bin_157_k127_545660_20	CG-1_bin_157	multiple sugar transport system substrate-binding protein	d__Bacteria;p__Proteobacteria;c__Alphaproteobacteria;o__Rhodobacterales;f__Rhodobacteraceae;g__Oceaniglobus;s__Oceaniglobus sp009992615	0	5	446	0.00223836	0.00550104	0.0110457	0.00626168
CG-1_Unassigned_k127_660215_2	CG-1_Unassigned	multiple sugar transport system substrate-binding protein	Unassigned	0	1	449	0.0088936	0.00182143	0.00365728	0.00479077
CG-1_bin_101_k127_441344_20	CG-1_bin_101	multiple sugar transport system substrate-binding protein	d__Bacteria;p__Proteobacteria;c__Alphaproteobacteria;o__Rhodobacterales;f__Rhodobacteraceae;g__Roseicyclus;s__	0	1	416	0	0.00589775	0.00789481	0.00459752
CG-1_bin_117_k127_829114_69	CG-1_bin_117	multiple sugar transport system substrate-binding protein	d__Bacteria;p__Proteobacteria;c__Alphaproteobacteria;o__Rhodobacterales;f__Rhodobacteraceae;g__JAACUH01;s__JAACUH01 sp009993005	0	1	403	0.00495438	0.00608799	0.00203737	0.00435991
CG-1_bin_31_k127_860151_1	CG-1_bin_31	multiple sugar transport system substrate-binding protein	d__Bacteria;p__Chloroflexota;c__Anaerolineae;o__Caldilineales;f__Caldilineaceae;g__JAGNDO01;s__	0	2	457	0	0.00536863	0.00538989	0.00358617
CG-1_bin_unbinned_k127_443011_5	CG-1_bin_unbinned	multiple sugar transport system substrate-binding protein	Unassigned	0	2	599	0.00333324	0.00273062	0.00411215	0.00339201
CG-1_bin_63_k127_399428_14	CG-1_bin_63	multiple sugar transport system substrate-binding protein	d__Bacteria;p__Proteobacteria;c__Alphaproteobacteria;o__Rhodobacterales;f__Rhodobacteraceae;g__Fluviibacterium;s__	0	1	446	0	0.00366736	0.00368188	0.00244975
CG-1_bin_34_k127_691112_11	CG-1_bin_34	multiple sugar transport system substrate-binding protein	d__Bacteria;p__Proteobacteria;c__Alphaproteobacteria;o__Rhizobiales;f__Rhizobiaceae;g__Aurantimonas;s__	0.031	0	367	0	0.00445679	0.00223722	0.00223134
CG-1_bin_unbinned_k127_765518_6	CG-1_bin_unbinned	multiple sugar transport system substrate-binding protein	Unassigned	0	1	417	0.00239402	0.0039224	0	0.00210547
CG-1_Unassigned_k127_470773_2	CG-1_Unassigned	multiple sugar transport system substrate-binding protein	Unassigned	0.002	2	334	0	0.00244856	0.00245826	0.00163561
CG-1_bin_178_k127_334511_311	CG-1_bin_178	multiple sugar transport system substrate-binding protein	d__Bacteria;p__Deinococcota;c__Deinococci;o__Deinococcales;f__Trueperaceae;g__;s__	0.001	1	537	0	0.00152294	0.00305795	0.00152697
CG-1_bin_117_k127_696437_60	CG-1_bin_117	multiple sugar transport system substrate-binding protein	d__Bacteria;p__Proteobacteria;c__Alphaproteobacteria;o__Rhodobacterales;f__Rhodobacteraceae;g__JAACUH01;s__JAACUH01 sp009993005	0	1	422	0	0.00193796	0.00194564	0.00129453
CG-1_bin_157_k127_582235_20	CG-1_bin_157	multiple sugar transport system substrate-binding protein	d__Bacteria;p__Proteobacteria;c__Alphaproteobacteria;o__Rhodobacterales;f__Rhodobacteraceae;g__Oceaniglobus;s__Oceaniglobus sp009992615	0.016	0	438	0	0.00186717	0.00187457	0.00124725
CG-1_bin_98_k127_206694_34	CG-1_bin_98	multiple sugar transport system substrate-binding protein	d__Bacteria;p__Proteobacteria;c__Alphaproteobacteria;o__Rhodobacterales;f__Rhodobacteraceae;g__Roseinatronobacter;s__	0	1	442	0	0	0.0037152	0.0012384
CG-1_bin_31_k127_729199_24	CG-1_bin_31	multiple sugar transport system substrate-binding protein	d__Bacteria;p__Chloroflexota;c__Anaerolineae;o__Caldilineales;f__Caldilineaceae;g__JAGNDO01;s__	0.003	1	462	0	0.00177017	0.00177719	0.00118245
CG-1_bin_unbinned_k127_376712_9	CG-1_bin_unbinned	multiple sugar transport system substrate-binding protein	Unassigned	0	2	493	0	0.00331773	0	0.00110591
CG-1_bin_178_k127_53847_379	CG-1_bin_178	multiple sugar transport system substrate-binding protein	d__Bacteria;p__Deinococcota;c__Deinococci;o__Deinococcales;f__Trueperaceae;g__;s__	0	1	436	0	0	0.00188317	0.000627722
CG-1_bin_153_k127_417945_4	CG-1_bin_153	multiple sugar transport system substrate-binding protein	d__Bacteria;p__Proteobacteria;c__Alphaproteobacteria;o__Rhizobiales;f__Rhizobiaceae;g__Hoeflea;s__	0	0	438	0	0	0.00187457	0.000624855
CG-1_bin_unbinned_k127_533363_3	CG-1_bin_unbinned	multiple sugar transport system substrate-binding protein	Unassigned	0.002	0	438	0	0.00186717	0	0.00062239
CG-1_Unassigned_k127_585040_1	CG-1_Unassigned	multiple sugar transport system substrate-binding protein	Unassigned	0.032	1	441	0	0	0.00186181	0.000620605
CG-1_bin_156_k127_388016_5	CG-1_bin_156	multiple sugar transport system substrate-binding protein	d__Bacteria;p__Proteobacteria;c__Alphaproteobacteria;o__Rhodobacterales;f__Rhodobacteraceae;g__Pikeienuella;s__	0.015	1	482	0	0	0.00170344	0.000567815
CG-1_bin_89_k127_657505_5	CG-1_bin_89	MurE/MurF fusion protein [EC:6.3.2.13 6.3.2.10]	d__Bacteria;p__Proteobacteria;c__Alphaproteobacteria;o__Rhodobacterales;f__Rhodobacteraceae;g__Rubrimonas;s__	0	1	502	0.00397732	0.00162912	0	0.00186881
CG-1_Unassigned_k127_38164_1	CG-1_Unassigned	mxaD protein	Unassigned	0	4	178	0.0448677	0.055134	0.0599651	0.0533223
CG-1_stramenopiles_k127_246976_3222-4565	CG-1_stramenopiles	myo-inositol-1-phosphate synthase [EC:5.5.1.4]	Unassigned	0	2	447	0	0	0.00734729	0.0024491
CG-1_bin_128_k127_650418_2	CG-1_bin_128	myxalamid-type nonribosomal peptide synthetase MxaA	d__Bacteria;p__Proteobacteria;c__Alphaproteobacteria;o__Sphingomonadales;f__Sphingomonadaceae;g__Parasphingorhabdus;s__Parasphingorhabdus sp018067055	0.025	1	495	0	0.00165216	0.00165871	0.00110362
CG-1_Unassigned_k127_828710_1	CG-1_Unassigned	N,N-dimethyltransferase	Unassigned	0.034	1	183	0	0	0.00448667	0.00149556
CG-1_bin_67_k127_316889_13	CG-1_bin_67	Na+:H+ antiporter, NhaC family	d__Bacteria;p__Bacteroidota;c__Bacteroidia;o__Cytophagales;f__Bernardetiaceae;g__Bernardetia;s__Bernardetia sp002784125	0.018	0	508	0	0.00160988	0	0.000536628
CG-1_bin_161_k127_903928_3	CG-1_bin_161	Na+-transporting NADH:ubiquinone oxidoreductase subunit A [EC:7.2.1.1]	d__Bacteria;p__Proteobacteria;c__Alphaproteobacteria;o__Rhodobacterales;f__Rhodobacteraceae;g__Rubrimonas;s__	0	2	456	0.00218927	0.0053804	0.00720228	0.00492398
CG-1_bin_57_k127_473401_10	CG-1_bin_57	Na+-transporting NADH:ubiquinone oxidoreductase subunit A [EC:7.2.1.1]	Unclassified Bacteria	0	1	456	0	0.0053804	0.00720228	0.00419423
CG-1_bin_57_k127_473401_5	CG-1_bin_57	Na+-transporting NADH:ubiquinone oxidoreductase subunit F [EC:7.2.1.1]	Unclassified Bacteria	0	1	409	0	0.00199956	0.00401496	0.00200484
CG-1_bin_14_k127_94537_7	CG-1_bin_14	N-acetyl-gamma-glutamyl-phosphate reductase [EC:1.2.1.38]	d__Bacteria;p__Desulfobacterota;c__Desulfobulbia;o__Desulfobulbales;f__Desulfocapsaceae;g__Desulforhopalus;s__	0.024	0	346	0.00288528	0	0	0.00096176
CG-1_bin_57_k127_710406_3	CG-1_bin_57	N-acetylglucosamine repressor	Unclassified Bacteria	0	1	300	0	0.00545214	0	0.00181738
CG-1_Unassigned_k127_772091_2	CG-1_Unassigned	N-acetylmuramoyl-L-alanine amidase [EC:3.5.1.28]	Unassigned	0	1	764	0.00261337	0.00428178	0.00429874	0.0037313
CG-1_Unassigned_k127_158071_2	CG-1_Unassigned	N-acetylmuramoyl-L-alanine amidase [EC:3.5.1.28]	Unassigned	0	4	1061	0.00282273	0.00462481	0.00232156	0.00325637
CG-1_bin_56_k127_166132_1	CG-1_bin_56	N-acetylpuromycin N-acetylhydrolase	d__Bacteria;p__Bacteroidota;c__Bacteroidia;o__Flavobacteriales;f__Vicingaceae;g__BRH-c54;s__BRH-c54 sp002770955	0	1	580	0.00172122	0.00141004	0.00141562	0.00151562
CG-1_Unassigned_k127_156739_1	CG-1_Unassigned	N-acetylpuromycin N-acetylhydrolase	Unassigned	0.033	1	530	0	0	0.00154917	0.00051639
[truncated: 3,645 more rows]
